# Supplementary material for: Proteomics reveals specific biological changes induced by the normothermic machine perfusion of donor kidneys with a significant up-regulation of Latexin
Source: Sci Rep. 2023 Apr 11;13:5920. doi: 10.1038/s41598-023-33194-z (PMC10090051; doi:10.1038/s41598-023-33194-z)
Supplement: Supplementary file 7 — Supplementary Information 7. [file 41598_2023_33194_MOESM7_ESM.xlsx]

## Sheet: Kidney
Supplementary Table S3. List of all proteins identified by mass spectrometry analysis in kidney biopsies. The symbol "+" indicates the presence of proteins in each group of samples
Protein IDs	Gene name	Mean T-1 ± Standard Deviation (LFQ intensity Log2)	Mean T0 ± Standard Deviation (LFQ intensity Log2)	Mean T60 ± Standard Deviation (LFQ intensity Log2)	Mean T120 ± Standard Deviation (LFQ intensity Log2)	Presence T-1	Presence T0	Presence T60	Presence T120	Creatinina Spearman' Correlation Coefficient	Creatinina Spearman' Correlation Coefficient P-value (-Log10)	CIT Spearman' Correlation Coefficient	CIT Spearman' Correlation Coefficient P-value (-Log10)	ANOVA P-val Time serie Significant	Significant T0 vs T-1	Significant T60 vs T0	Significant T120 vs T0	UP to Time	Down to Time	Not Change	ANOVA P-val Time serie	VIP Score	SVM Rank	Fold Change T0 vs T-1 (Log2)	P-value T0 vs T-1 (-Log10)	Fold Change T60 vs T0 (Log2)	P-value T60 vs T0 (-Log10)	Fold Change T120 vs T0 (Log2)	P-value T120 vs T0 (-Log10)
n°						7876	7842	7852	7850					793	1	31	281	169	196	132
A0A024RBG1	NUDT4B	19.016 ± 1.193	19.36 ± 0.43	19.173 ± 0.787	18.657 ± 1.208	+	+	+	+	-0.310173	0.288479	0.064497	0.0588759											0.343468	0.340783	-0.18651	0.247353	-0.702727	0.843731
A0A075B6I0	IGLV8-61	18.165 ± 2.361	17.756 ± 1.933	17.452 ± 2.281	17.756 ± 1.758	+	+	+	+	-0.0967302	0.0446661	0.160355	0.157897											-0.408962	0.148537	-0.303611	0.108927	0.00053525	0.000197259
A0A075B6K0	IGLV3-16	17.716 ± 1.669	16.158 ± 1.396	16.775 ± 2.016	16.982 ± 1.412	+	+	+	+	-0.0113533	0.00136982	0.10355	0.0945813											-1.55777	1.20496	0.616986	0.311185	0.823753	0.584696
A0A075B6K5	IGLV3-9	17.976 ± 2.246	18.212 ± 1.77	18.349 ± 2.318	18.228 ± 1.802	+	+	+	+	0.0113533	0.00758843	0.13787	0.131119											0.235964	0.0868187	0.137247	0.0477001	0.0164915	0.00633168
A0A075B6R9	IGKV2D-24	17.532 ± 1.41	17.675 ± 1.547	18.659 ± 1.229	18.409 ± 1.587	+	+	+	+	0.0431426	0.0225368	0.0822485	0.0743664											0.142081	0.0703088	0.984595	0.743371	0.734914	0.438698
A0A075B6S2;A0A087X0P6	IGKV2D-29	19.011 ± 2.196	20.011 ± 1.432	19.284 ± 1.701	19.744 ± 1.359	+	+	+	+	-0.0812897	0.0351251	0.194675	0.203469											1.00014	0.524677	-0.727609	0.431492	-0.267315	0.150334
A0A087WSX0	IGLV5-45	16.891 ± 1.125	16.19 ± 1.323	16.237 ± 1.399	15.672 ± 1.723	+	+	+	+	0.161217	0.10855	0.0751479	0.0680259											-0.701173	0.564327	0.0469717	0.0241263	-0.518035	0.291618
A0A087WSY6	IGKV3D-15	18.338 ± 1.416	17.721 ± 1.491	17.483 ± 1.7	17.085 ± 2.042	+	+	+	+	-0.0331517	0.0103414	0.213609	0.23122											-0.617051	0.386956	-0.238057	0.113359	-0.63584	0.311106
A0A087WUS2;A0A0A0MRZ8	IGKV3D-11	22.733 ± 1.334	22.325 ± 1.199	22.29 ± 1.009	21.698 ± 1.497	+	+	+	+	0.00499547	0.00494884	0.199408	0.210226											-0.407712	0.275177	-0.0350842	0.0220934	-0.627082	0.431089
A0A087WU91;A0A0A0MS15	IGHV3-49	17.726 ± 2.492	17.711 ± 2.261	17.578 ± 2.091	17.113 ± 2.242	+	+	+	+	-0.0122616	0.00171773	0.329586	0.449554											-0.0145758	0.00419064	-0.132789	0.0435116	-0.598639	0.219516
A0A0A0MT36	IGKV6D-21	16.812 ± 1.236	16.563 ± 1.12	16.408 ± 1.963	16.094 ± 1.195	+	+	+	+	-0.0603996	0.0234832	0.213609	0.23122											-0.249291	0.168198	-0.1546	0.0709065	-0.468459	0.364417
A0A0A0MT89	IGKJ1	17.725 ± 1.593	16.971 ± 1.667	17.203 ± 1.289	17.272 ± 1.574	+	+	+	+	0.0413261	0.0216008	-0.108284	0.0608723											-0.754128	0.43119	0.231845	0.119072	0.301077	0.145154
A0A0B4J1V0	IGHV3-15	16.482 ± 1.857	16.505 ± 1.843	16.965 ± 0.747	15.876 ± 1.186	+	+	+	+	-0.0313351	0.00954312	0.197041	0.206833											0.0236821	0.00880163	0.460005	0.281055	-0.629324	0.366245
A0A0B4J1X8	IGHV3-43	15.943 ± 1.393	15.881 ± 1.209	15.714 ± 1.345	15.787 ± 1.193	+	+	+	+	-0.0522252	0.0193054	-0.219527	0.180733											-0.0623215	0.0337588	-0.166393	0.0977382	-0.0937397	0.0563974
A0A0B4J1Y8	IGLV9-49	17.4 ± 1.461	17.151 ± 1.195	16.523 ± 1.205	16.515 ± 1.633	+	+	+	+	-0.0277021	0.00797471	0.263314	0.31384											-0.248987	0.145887	-0.627912	0.504443	-0.636244	0.410172
A0A087WW89;A0A0B4J1Y9	IGHV3-72	18.622 ± 2.052	17.653 ± 1.975	18.299 ± 1.053	16.712 ± 2.144	+	+	+	+	-0.0122616	0.00171773	0.268047	0.322505											-0.968754	0.453106	0.64626	0.368777	-0.941191	0.424141
A0A0B4J2A2	PPIAL4C	16.145 ± 1.828	15.507 ± 0.565	16.167 ± 0.487	16.062 ± 0.74	+				-0.134877	0.0719396	-0.0349113	0.00816338											-0.638367	0.442206	0.660257	NaN	0.554841	NaN
A0A096LNH5;A0A096LNJ1;A0A096LP12;A0A096LP73;A0A0B4J2D5;A0A0B4J2H4	GATD3B	24.315 ± 0.618	24.206 ± 0.555	24.021 ± 0.356	23.904 ± 0.216	+	+	+	+	-0.237511	0.176874	-0.0514793	0.0184819											-0.109112	0.145202	-0.185197	0.356337	-0.301744	0.760148
A0A087WXK0;A0A0B4J2F0	PIGBOS1	16.404 ± 1.162	15.817 ± 0.601	15.279 ± 0.991	15.307 ± 1.161	+		+	+	-0.211172	0.144893	0.0384615	0.0382675											-0.587133	0.647444	-0.538085	0.677339	-0.509986	0.540022
A0A0C4DH24	IGKV6-21	16.358 ± 2.669	15.725 ± 0.742	15.7 ± 0.812	15.941 ± 0.995	+	+	+	+	-0.0431426	0.0149025	-0.0928994	0.0482659											-0.632381	0.276582	-0.0254612	0.0228591	0.215172	0.199588
A0A0C4DH38	IGHV5-51	17.147 ± 1.948	16.138 ± 1.947	16.093 ± 2.012	16.045 ± 1.148	+	+	+	+	0.0195277	0.0111491	0.219527	0.240295											-1.00897	0.497979	-0.0443816	0.0155303	-0.0926486	0.0412638
A0A0C4DH55	IGKV3D-7	22.098 ± 1.558	21.99 ± 1.273	22.256 ± 1.145	22.217 ± 1.241	+	+	+	+	-0.0158946	0.00313148	0.168639	0.168363											-0.107994	0.0547829	0.266096	0.175897	0.227068	0.140635
A0A0C4DH72	IGKV1-6	19 ± 1.454	18.874 ± 1.395	18.519 ± 1.392	18.134 ± 1.442	+	+	+	+	-0.0522252	0.0193054	0.192308	0.200135											-0.125562	0.0641776	-0.35537	0.20907	-0.740391	0.502673
A0A0J9YX35	IGHV3-64D	19 ± 1.085	18.569 ± 1.011	18.899 ± 0.851	17.794 ± 1.669	+	+	+	+	0.0603996	0.0319508	0.152071	0.147759											-0.430855	0.371502	0.329734	0.308031	-0.775549	0.552998
A0A140G945	CRYAA2	23.479 ± 1.103	24.052 ± 1.147	23.078 ± 1.31	23.739 ± 1.119	+	+	+	+	-0.0803815	0.0345892	-0.22071	0.182311											0.572281	0.486262	-0.973896	0.866409	-0.312634	0.229289
A0A1W2PR48	TLE7	19.432 ± 1.043	19.801 ± 1.356	19.192 ± 0.834	18.403 ± 1.723	+	+	+	+	-0.249319	0.192533	-0.247929	0.220586											0.369605	0.258865	-0.609175	0.526539	-1.39791	1.0317
A0A5B9	TRBC2	17.213 ± 1.913	16.495 ± 1.571	17.236 ± 1.727	17.33 ± 1.561	+	+	+	+	0.106721	0.062236	-0.0786982	0.0373883											-0.717768	0.370696	0.740811	0.414951	0.835242	0.516832
A0AV96-2	RBM47	21.39 ± 0.433	21.45 ± 0.326	21.557 ± 0.283	21.402 ± 0.285	+	+	+	+	-0.257493	0.203888	-0.156805	0.106612											0.0601602	0.120314	0.107078	0.305832	-0.0481071	0.120352
A0AVF1-2	TTC26	18.733 ± 0.256	18.55 ± 0.398	18.414 ± 0.391	18.167 ± 0.338	+	+	+	+	-0.0703905	0.0288745	-0.0195266	0.000656899											-0.182414	0.531749	-0.136584	0.300737	-0.383193	1.24412
A0AVI2-2	FER1L5	15.834 ± 0.575	15.845 ± 0.929	16.011 ± 1.731	15.407 ± 0.758			+		0.00499547	0.00494884	0.180473	0.183896											0.0117897	NaN	0.165687	0.0888913	-0.438016	NaN
A0AVT1;A6N8M7;B2RAV3;H0Y8S8;H0Y9U5;Q4W5K0;Q6UV21;Q86T78;Q86TC7;Q8N5T3;Q8N9E4;Q9H3T7;Q9NVC9	UBA6	21.551 ± 0.2	21.657 ± 0.103	21.573 ± 0.052	21.49 ± 0.271	+	+	+	+	-0.135786	0.0726571	-0.0798817	0.0382675											0.105765	0.688263	-0.0842505	1.2373	-0.166821	0.900002
A0FGR8-6	ESYT2	21.473 ± 0.358	21.52 ± 0.132	21.597 ± 0.394	21.708 ± 0.101	+	+	+	+	-0.172116	0.104198	0.0147929	0.0215922											0.0475681	0.137021	0.0760984	0.212989	0.187602	2.18195
A0A0C4DGH6;A0JNW5;A0PJE5;F8VRN3;F8VW65;F8VWX2;F8W1I2;F8W665;H0YHT7;O75183;Q8NDL1;Q96C30;Q9BTS5;Q9H0F1	UHRF1BP1L	19.257 ± 0.238	19.057 ± 0.409	19.213 ± 0.388	19.293 ± 0.237	+	+	+	+	-0.172116	0.104198	0.012426	0.0200279											-0.200771	0.602665	0.156503	0.351446	0.23673	0.748728
A0M8Q6	IGLC7	16.211 ± 1.934	15.746 ± 1.621	16.529 ± 1.474	16.063 ± 1.29	+	+	+	+	0.0794732	0.0435008	0.00887572	0.0177158											-0.464975	0.214381	0.783904	0.483197	0.317451	0.173068
A0MZ66-3	SHTN1	21.669 ± 0.211	21.606 ± 0.273	21.471 ± 0.348	21.236 ± 0.293	+	+	+	+	-0.0313351	0.00954312	0.0739645	0.066988											-0.0632131	0.213028	-0.134465	0.393979	-0.370065	1.69106
A0PJK1-2	SLC5A10	22.346 ± 0.44	22.609 ± 0.7	22.233 ± 1.593	21.993 ± 0.778	+	+	+	+	-0.272934	0.226552	-0.091716	0.047332											0.263239	0.416762	-0.376901	0.259647	-0.616716	0.928565
A0PJW6;G5EA27;H0YCK4;Q504S0;Q86YD4;Q8WUC5;Q96HG0	TMEM223	18.559 ± 0.779	18.25 ± 0.76	16.62 ± 1.692	15.1 ± 0.972	+	+	+	+	-0.18574	0.117544	0.0976331	0.0887831	+			+		+		3.78479	2.1877	26	-0.309312	0.361615	-1.62984	1.58157	-3.14985	5.35351
A0PK05-2	TMEM72	19.252 ± 1.15	18.617 ± 1.184	17.827 ± 2.149	18.865 ± 1.032	+	+	+	+	-0.193915	0.125979	-0.167456	0.117946											-0.634465	0.52947	-0.790185	0.422658	0.248152	0.17924
A1A4S6;A1L0S5;H0Y8W5;Q2VPC4;Q2VPC5;Q96EV3;Q96S75	ARHGAP10	18.514 ± 0.252	18.365 ± 0.492	18.519 ± 0.297	18.583 ± 0.358	+	+	+	+	0.121253	0.0733781	0.0136095	0.0208078											-0.149704	0.34101	0.154533	0.337928	0.218873	0.486965
A1A5B4;B3KUC4;B4E134;Q8TEN4	ANO9	18.56 ± 0.451	18.636 ± 0.487	18.477 ± 0.691	18.879 ± 0.341	+	+	+	+	0.00772026	0.00606637	-0.0727811	0.0330647											0.0761602	0.12472	-0.159072	0.21989	0.243212	0.574082
A1IGU5;D6RJH4;Q6ZW51	ARHGEF37	18.431 ± 0.426	18.587 ± 0.527	18.593 ± 0.437	18.757 ± 0.369	+	+	+	+	-0.0740236	0.0309146	-0.192308	0.146337											0.155518	0.278313	0.00620294	0.00880911	0.170513	0.332
A1L0T0;E9PJS0;E9PL44;E9PNL1;M0QZX5;M0R026;M0R1B5;O43341;Q96F08;Q99651;Q9BWN5;Q9UEB2	ILVBL	23.024 ± 0.308	23.015 ± 0.47	23.152 ± 0.421	23.085 ± 0.277	+	+	+	+	-0.420073	0.556174	-0.213609	0.17295											-0.00906158	0.0158119	0.137394	0.261497	0.0706754	0.142977
A1L170-2	C1orf226	17.299 ± 0.976	16.336 ± 1.523	16.896 ± 1.485	17.217 ± 1.372	+	+	+	+	-0.0758401	0.0319508	-0.0952663	0.0501489											-0.963698	0.8122	0.560859	0.329585	0.881367	0.612526
A1L389;A1L390;B5MEC9;G3V278;G3V2V2;G3V311;G3V3I3;O60339;Q6GMS3;Q6P4B1;Q7L3S3;Q86SW7;Q8TEF5;Q96EW6;Q9BT82	PLEKHG3	23.44 ± 0.407	23.341 ± 0.817	22.981 ± 0.66	23.425 ± 0.31	+	+	+	+	-0.216621	0.151191	0.0372781	0.0373883											-0.0986605	0.116704	-0.360761	0.458851	0.0833187	0.101632
A0A087WU72;A1L4H1;B5MDQ5;C7S7T9;C7S7U0;K7EP70;K7EPL3;M0QZ17	SSC5D	15.743 ± 0.873	16.29 ± 0.716	15.773 ± 1.001	16.524 ± 0.655	+	+	+	+	0.155767	0.103339	0.221893	0.24398											0.546973	0.715808	-0.51612	0.592711	0.234465	0.296281
A1X283;B6F0V2;G3V144;H0YAU1;Q9P2Q1	SH3PXD2B	19.314 ± 0.547	19.496 ± 0.42	19.272 ± 0.847	19.484 ± 0.54	+	+	+	+	0.41099	0.577267	-0.047929	0.016197											0.181693	0.329498	-0.224317	0.289704	-0.0119481	0.0171335
A1XBS5-2	FAM92A	17.182 ± 0.752	17.372 ± 0.93	17.275 ± 0.429	17.226 ± 0.691	+	+	+	+	-0.082198	0.0356638	0.0680473	0.0618783											0.18999	0.180502	-0.0968786	0.100778	-0.146134	0.138759
A1Z1Q3-1	MACROD2	16.9 ± 0.729	16.223 ± 0.962	16.846 ± 0.57	17.029 ± 0.56	+	+	+	+	0.00136241	0.00349046	-0.0372781	0.0095843											-0.677467	0.870105	0.623506	0.862965	0.806099	1.22336
A2A2Y4-2	FRMD3	18.462 ± 0.552	17.797 ± 1.061	18.375 ± 0.503	18.255 ± 0.239	+	+	+	+	-0.257493	0.203888	-0.0171598	0.00198333											-0.665931	0.861496	0.578288	0.732209	0.458914	0.597868
A2AJT9-2	BCLAF3	17.133 ± 0.517	17.068 ± 0.769	16.858 ± 1.382	16.933 ± 0.374	+	+	+	+	0.0349682	0.0184049	-0.238462	0.206833											-0.0647776	0.0725987	-0.210596	0.147428	-0.134921	0.179033
A2RRP1;C9JCM7;H0Y5G7;H7BZR3;H7BZU5;H7C007;H7C1U4;H7C1Y9;O95790;Q2VPJ7;Q53TK6;Q86V39;Q8NFY8;Q9Y3W5	NBAS	21.359 ± 0.234	21.364 ± 0.211	21.261 ± 0.199	21.08 ± 0.253	+	+	+	+	-0.100363	0.0470318	-0.0550296	0.0208078											0.0052228	0.0162236	-0.102665	0.475915	-0.284046	1.54279
A2RTX5-2	TARS3	19.363 ± 0.621	19.31 ± 0.604	19.255 ± 0.59	19.261 ± 0.564	+	+	+	+	-0.424614	0.571156	-0.00769232	0.00745947											-0.0532541	0.0632433	-0.0554764	0.0679369	-0.0489953	0.0608668
A2RU37	LINC02872	17.602 ± 0.41	17.145 ± 1.381	17.278 ± 1.203	17.956 ± 0.602	+	+	+	+	0.0731154	0.0395128	-0.0644971	0.0272132											-0.456929	0.414719	0.133408	0.0758567	0.811128	0.823697
A2RU49-3	HYKK	16.843 ± 0.64	17.299 ± 0.55	16.905 ± 0.901	16.723 ± 0.894	+	+	+	+	-0.255677	0.201327	-0.197041	0.152064											0.456132	0.827715	-0.394492	0.510849	-0.576059	0.845077
A2RUC4;A8KAJ9;B2RNE3;Q8N1R2	TYW5	19.704 ± 0.436	19.483 ± 0.275	19.581 ± 0.218	19.471 ± 0.484	+	+	+	+	-0.0313351	0.00954312	-0.218343	0.179163											-0.220302	0.607031	0.0974374	0.35123	-0.0125964	0.0223186
A2RUS2-2	DENND3	18.109 ± 0.641	17.99 ± 0.543	17.73 ± 0.642	17.505 ± 0.822	+	+	+	+	0.355586	0.41732	0.00295857	0.0139527											-0.118755	0.157809	-0.260557	0.402982	-0.485107	0.73213
A3KMH1-3	VWA8	21.961 ± 0.423	21.989 ± 0.665	21.981 ± 0.548	21.942 ± 0.548	+	+	+	+	-0.0812897	0.0351251	-0.322485	0.347105											0.0278246	0.0353327	-0.00770903	0.00869814	-0.0465045	0.0551151
A3KN83-2	SBNO1	19.279 ± 0.359	18.904 ± 0.59	18.965 ± 0.304	19.351 ± 0.229	+	+	+	+	0.109446	0.0642622	-0.373373	0.455021											-0.375061	0.833366	0.061044	0.0976943	0.446841	1.18261
A4D126-2	CRPPA	16.583 ± 0.646	16.68 ± 0.576	16.434 ± 0.689	17.292 ± 0.338	+	+	+	+	0.0367847	0.0193054	-0.233728	0.200135											0.096472	0.12087	-0.245421	0.34454	0.612023	1.67336
A4D1E9;B4DFY6;C9J8R7;C9JEQ8;C9JNI1;F8WBB5;F8WBY0;F8WCN4;Q3B7A6;Q5H9V2;Q8IXG8;Q8N982;Q8WU16;Q9BSP1;Q9Y6T6	GTPBP10	19.332 ± 0.718	19.549 ± 0.765	19.507 ± 0.6	19.346 ± 0.668	+	+	+	+	-0.307448	0.283567	-0.083432	0.0409348											0.216767	0.245456	-0.0416534	0.0432372	-0.203	0.236093
A4D1P6;A6NK54;C9J1X0;C9JMI4;Q6FI65;Q6MZQ1;Q6P4I1;Q96AE5;Q96G63;Q9H062;Q9H9B6;Q9NVG7;Q9NZY6	WDR91	22.452 ± 0.11	22.399 ± 0.163	22.358 ± 0.216	22.455 ± 0.144	+	+	+	+	-0.0912806	0.0412048	-0.126036	0.0765235											-0.0530252	0.33981	-0.041513	0.17364	0.0554247	0.316538
A4D1S5;A4D1S6;B2RTS6;B5MDR2;C9JJQ5;Q9UL27	RAB19	19.085 ± 0.552	19.146 ± 0.404	19.356 ± 0.5	19.308 ± 0.516	+	+	+	+	-0.308356	0.285197	-0.0573965	0.0223813											0.0611076	0.0945736	0.210454	0.431503	0.162319	0.305198
A4D1U4;Q9ULS3	DENND11	18.445 ± 0.58	18.576 ± 0.484	18.621 ± 0.702	18.181 ± 1.549	+	+	+	+	-0.0940054	0.0429225	0.193491	0.201798											0.130587	0.199127	0.0453207	0.0542224	-0.394849	0.298923
A4D2B0;C9JAV3;Q8N5X8	MBLAC1	15.728 ± 1.423	16.371 ± 0.997	16.035 ± 0.733	16.373 ± 1.076	+	+	+	+	-0.0749319	0.0314313	-0.205325	0.162342											0.643067	0.504406	-0.336218	0.341965	0.00213313	0.00140207
A4FU01-4	MTMR11	18.733 ± 0.66	18.585 ± 1.38	18.883 ± 0.639	18.758 ± 0.644	+	+	+	+	-0.18574	0.117544	-0.195858	0.150622											-0.14779	0.10313	0.297799	0.23039	0.173078	0.123449
A0A087WU79;A0A087X0N6;A5D8T8;A8K1G9;F8W692;H3BNR9;Q6DCB3;Q7Z5K9;Q96HH2	CLEC18A	21.545 ± 0.655	21.841 ± 0.797	21.894 ± 1.002	21.633 ± 0.789	+	+	+	+	-0.228429	0.1654	0.242012	0.276612											0.296082	0.365926	0.0526586	0.0414205	-0.207932	0.21596
A5D8V6;F5H4Q5;Q8N3K4	VPS37C	20.209 ± 0.647	20.54 ± 0.424	20.152 ± 0.348	20.066 ± 0.45	+	+	+	+	0.103088	0.0595788	-0.419527	0.571569											0.330765	0.608255	-0.388288	1.18581	-0.474676	1.32203
A5PLN9-2	TRAPPC13	18.344 ± 0.325	19.046 ± 0.774	20.169 ± 0.256	20.355 ± 0.172	+	+	+	+	-0.0722071	0.0298891	-0.155621	0.105382	+			+	+			6.70872	0.61232	458	0.701907	1.48237	1.12244	2.79155	1.30882	3.44342
A0A088AWQ2;A0A0E3D6M3;A5YKK6;B5MDN3;H3BMH0;H3BMZ2;H3BNB1;H3BPF1;H3BR89;H3BT18;H3BTH2;H3BU44;H3BUY8;H3BVC9;Q68DX7;Q7Z3K2;Q8IWB8;Q8TB53;Q9BVZ6;Q9UFR8;Q9UI27;Q9Y2L0	CNOT1	20.335 ± 0.227	20.331 ± 0.158	20.352 ± 0.314	20.629 ± 0.141	+	+	+	+	0.192571	0.141313	0.0609542	0.0559266											-0.0039072	0.0138139	0.0211139	0.0617285	0.298763	2.87316
A5D8Y5;A6NC98;B5MDM2;H7BY33;Q05BL2;Q6RUV3;Q8N1Q6;Q8NF44;Q9H0H1	CCDC88B	19.228 ± 1.157	19.172 ± 1.217	17.52 ± 1.92	18.47 ± 1.57	+	+	+	+	0.0585831	0.0309146	-0.244379	0.215373											-0.0563288	0.0335081	-1.6517	1.22888	-0.701656	0.475474
A6NCE7	MAP1LC3B2	18.462 ± 0.742	19.009 ± 0.475	18.067 ± 1.171	18.832 ± 1.596	+	+	+	+	0.203906	0.154401	-0.0798817	0.0382675											0.547435	0.996937	-0.942057	1.27169	-0.176949	0.114557
A6NCN2	KRT87P	16.975 ± 1.584	16.804 ± 1.104	16.577 ± 1.397	15.799 ± 0.679	+	+	+		-0.142143	0.0777738	-0.247929	0.220586											-0.171043	0.0937655	-0.227053	0.140438	-1.00529	1.34061
A6NCW0	USP17L3	19.794 ± 0.653	19.65 ± 1.843	19.864 ± 1.552	20.459 ± 0.468	+	+	+	+	0.1703	0.117544	-0.113018	0.0649282											-0.14476	0.077191	0.214832	0.0944476	0.809151	0.604235
A6ND91;M0QYD4;M0QZ80;Q6NZ37	ASPDH	23.333 ± 0.954	23.504 ± 0.813	23.312 ± 0.847	23.037 ± 0.677	+	+	+	+	-0.246594	0.188842	-0.0337278	0.00745947											0.171039	0.151609	-0.192232	0.186792	-0.467066	0.633975
A6NDB9;K7EKN5	PALM3	21.874 ± 0.424	21.615 ± 0.571	22.011 ± 0.632	21.565 ± 0.41	+	+	+	+	-0.303815	0.277117	0.123669	0.115385	+							1.36485	0.083817	806	-0.259052	0.494298	0.396266	0.679052	-0.0501778	0.0742501
A6NDG6;H3BV17	PGP	20.08 ± 0.694	20.634 ± 0.657	20.944 ± 0.35	20.997 ± 0.217	+	+	+	+	-0.231153	0.168791	-0.108284	0.0608723											0.553782	0.908435	0.310096	0.587979	0.363793	0.798215
A0A0C4DGW6;A2RRM9;A6NDU8	C5orf51	15.689 ± 0.71	15.4 ± 1.4	15.877 ± 0.58	15.665 ± 0.85	+	+	+	+	-0.183924	0.115714	0.0112426	0.0192526											-0.288651	0.213858	0.477108	0.410874	0.265114	0.184362
A6NED2;B2RTP9;G3V2I3;G3V3Q4;Q29RX6	RCCD1	17.421 ± 0.751	17.155 ± 0.918	17.216 ± 0.896	17.013 ± 0.712	+	+	+	+	0.00317894	0.00421515	-0.105917	0.0588759											-0.265973	0.270722	0.0603623	0.0477035	-0.142106	0.134004
A6NEL2;B2RP29	SOWAHB	16.464 ± 2.018	15.826 ± 1.024	17.102 ± 2.211	16.115 ± 1.413	+	+	+	+	0.0331517	0.0175144	-0.148521	0.0981291											-0.637648	0.357735	1.27559	0.793439	0.288873	0.189173
A6NF36	CCDC182	16.16 ± 0.827	16.364 ± 1.117	15.851 ± 0.979	16.006 ± 1.401	+	+	+	+	-0.0467756	0.0166339	-0.0928994	0.0482659											0.20372	0.164533	-0.513086	0.462083	-0.358296	0.236188
A6NFA1;I6U4Y0	TRABD2B	15.729 ± 0.836	14.816 ± 0.579	14.685 ± 1.155	14.821 ± 1.059	+	+	+	+	0.0267938	0.0144758	-0.0609468	0.0247762											-0.912974	1.62659	-0.130988	0.108751	0.00462496	0.00370606
A6NFQ2-2	TCAF2	17.965 ± 0.598	17.652 ± 0.602	17.98 ± 0.476	17.863 ± 0.493	+	+	+	+	-0.25931	0.206471	0.168639	0.168363											-0.313134	0.502588	0.328185	0.608259	0.211219	0.341673
A6NGS2	ERICH4	17.631 ± 0.832	17.576 ± 1.136	17.7 ± 1.438	17.404 ± 1.032	+	+	+	+	-0.351044	0.370579	0.0763313	0.0690691											-0.0546393	0.0389898	0.123981	0.0700803	-0.17223	0.121731
A6NH11;A7E2T2	GLTPD2	16.408 ± 1.474	16.502 ± 1.578	15.815 ± 1.725	16.056 ± 0.771	+	+	+	+	-0.199364	0.131786	-0.13432	0.0842468											0.0942521	0.0440734	-0.686499	0.376635	-0.446374	0.315195
A6NHL2-2	TUBAL3	20.217 ± 0.96	20.533 ± 0.767	20.495 ± 0.894	20.18 ± 0.675	+	+	+	+	-0.00499545	0.00102409	-0.162722	0.112848							+				0.315791	0.319209	-0.0382111	0.0323539	-0.352797	0.461615
A6NHQ2;R4GMW7	FBLL1	20.487 ± 0.19	21 ± 0.497	21.949 ± 0.28	21.685 ± 0.434	+	+	+	+	0.00590373	0.00531908	-0.00769232	0.00745947	+							4.64572	0.1731	772	0.512916	1.78476	0.949314	3.47138	0.685498	1.96678
A6NHR9;J3KRK8;J3KTK7;J3KTL8;J3QSH1;O75141;Q6AHX6;Q6ZTQ8;Q9H6Q2;Q9UG39	SMCHD1	21.412 ± 0.384	21.365 ± 0.365	21.625 ± 0.536	21.552 ± 0.391	+	+	+	+	0.343778	0.389116	0.0349112	0.0356443											-0.0467653	0.0933714	0.260005	0.559268	0.187154	0.468881
A6NHX0;B9EJH9	CASTOR2	15.293 ± 1.651	17.054 ± 1.123	16.746 ± 1.23	16.055 ± 0.676	+	+	+	+	-0.153951	0.0877199	0.181657	0.185488											1.76151	1.59062	-0.308042	0.21533	-0.999561	1.31124
A6NI28;E9PJK4;H0YDU1;H0YEJ7;Q96M56	ARHGAP42	19.156 ± 0.367	19.139 ± 0.412	18.88 ± 0.147	19.065 ± 0.497	+	+	+	+	0.135786	0.0853725	-0.0644971	0.0272132											-0.0162494	0.0293027	-0.258943	0.935317	-0.0742476	0.125182
A6NI72	NCF1B	18.412 ± 0.838	18.202 ± 0.991	18.361 ± 0.711	18.009 ± 0.879	+	+	+	+	0.145777	0.0941362	-0.0147929	0.00332669											-0.210179	0.184457	0.158974	0.143953	-0.193401	0.163796
A6NIH7	UNC119B	20.354 ± 0.527	20.265 ± 0.481	20.266 ± 0.527	20.954 ± 0.255	+	+	+	+	0.140327	0.0893025	-0.206509	0.163837											-0.0891306	0.137228	0.000371695	0.000501793	0.689245	2.51999
A6NJ78;A8MRS5;B5MC64;B7WNU2;F8WD83;Q3MHD3;Q8N601;Q8NBA7	METTL15	18.859 ± 2.14	18.727 ± 2.26	19.988 ± 1.746	18.533 ± 2.293	+	+	+	+	-0.082198	0.0356638	0.0171597	0.023175											-0.131797	0.0427005	1.26123	0.6344	-0.194023	0.0619358
A6NJZ7;J3KP16	RIMBP3C	17.932 ± 3.383	19.98 ± 2.967	17.969 ± 3.335	18.21 ± 2.809	+	+	+	+	0.112171	0.0663171	-0.0384616	0.0103013											2.04831	0.659915	-2.01138	0.651241	-1.76977	0.618436
A6NK44;H7C348	GLOD5	19.158 ± 0.868	19.053 ± 1.47	18.837 ± 1.149	18.905 ± 0.547	+	+	+	+	-0.314714	0.29681	-0.232544	0.198478											-0.104665	0.0630831	-0.216634	0.126417	-0.148196	0.100636
A6NKD9;G3V2D7;G3V4C8;G3V5D5;H0YJE0;H0YJY5	CCDC85C	17.71 ± 0.736	18.053 ± 0.54	17.952 ± 0.449	18.094 ± 0.59	+	+	+	+	-0.248411	0.191297	0.147337	0.142109											0.343811	0.516211	-0.101612	0.162016	0.0402241	0.0511265
A6NKT7;B8ZZM4;J3KNE0	RGPD3	18.62 ± 0.71	19.337 ± 0.324	19.869 ± 0.18	19.598 ± 0.41	+	+	+	+	-0.10218	0.0482323	-0.039645	0.0110227	+							2.94769	0.13554	781	0.71651	1.67413	0.532878	2.93719	0.261354	0.746945
A6NLP5-2	TTC36	18.453 ± 0.89	18.501 ± 1.216	18.276 ± 1.21	17.182 ± 2.178	+	+	+	+	-0.187557	0.11939	0.104734	0.0957581											0.0477147	0.0315609	-0.225228	0.145168	-1.31878	0.804249
A6NMZ7;A7DZQ0;A7DZQ1;A7DZQ2;H0Y940;H0YA33;Q69YT0	COL6A6	17.725 ± 1.394	17.337 ± 1.429	17.12 ± 2.296	17.924 ± 1.804	+	+	+	+	0.272934	0.250914	0.139053	0.132471											-0.387486	0.227926	-0.217406	0.0843914	0.58708	0.316572
A6QL63-3	BTBD11	17.601 ± 0.636	17.222 ± 1.214	17.767 ± 1.104	17.797 ± 1.513	+	+	+	+	-0.27475	0.229328	-0.304734	0.31384											-0.378234	0.3485	0.544137	0.438641	0.574195	0.380273
A6ZKI3	RTL8C	19.085 ± 0.397	18.994 ± 0.555	18.973 ± 0.34	19.255 ± 0.324	+	+	+	+	0.0458674	0.0239602	-0.0976331	0.0520522											-0.0909896	0.147833	-0.0215075	0.0330195	0.260511	0.567741
A7E2F4-3	GOLGA8A	15.953 ± 0.764	15.685 ± 1.041	15.841 ± 1.04	15.87 ± 0.683		+	+		-0.158492	0.0917032	-0.0289941	0.00468709											-0.2681	0.247029	0.156425	0.114644	0.185211	0.167373
A7E2V4-2	ZSWIM8	18.574 ± 0.633	18.617 ± 0.545	19.342 ± 0.615	20.036 ± 0.338	+	+	+	+	0.0903724	0.0506689	-0.0230769	0.00131801	+			+	+			2.79931	1.0159	243	0.0430694	0.0525265	0.724617	1.59013	1.4184	4.67875
A7KAX9;E9PRH3;G3V174;I7H0B0;O94820;Q86YL6;Q8IUG4;Q9BWG3	ARHGAP32	19.186 ± 0.291	18.857 ± 0.578	19.212 ± 0.392	19.304 ± 0.309	+	+	+	+	-0.21753	0.152256	0.0254438	0.0288613											-0.329049	0.762976	0.35414	0.760156	0.446342	1.12607
A7MCY6-2	TBKBP1	14.757 ± 1.2	15.68 ± 0.805	15.736 ± 0.983	15.871 ± 0.919	+	+	+	+	0.0286104	0.0153317	-0.0112426	0.00537372											0.923402	1.03552	0.0561435	0.0446367	0.190904	0.177021
A8CG34	POM121C	16.594 ± 1.139	15.386 ± 1.22	16.185 ± 1.299	16.161 ± 0.882	+	+	+	+	-0.00862851	0.000339189	-0.0514793	0.0184819											-1.20874	1.2241	0.799489	0.647812	0.774843	0.776184
A8MPS7-2	YDJC	16.552 ± 1.593	16.768 ± 0.749	16.834 ± 0.777	17.19 ± 0.674	+	+	+	+	-0.373751	0.424082	0.0266272	0.0296925											0.215814	0.134363	0.066471	0.0634055	0.421672	0.591695
A8MTT3;A8MUR5	CEBPZOS	16.155 ± 1.003	16.063 ± 0.81	15.947 ± 0.716	15.999 ± 0.73	+	+	+	+	-0.285649	0.246485	-0.253846	0.229429											-0.0918102	0.0740127	-0.116022	0.115744	-0.0642248	0.0604234
A8MUH7-2	PDZK1P1	20.668 ± 1.254	21.295 ± 1.138	20.026 ± 1.448	20.719 ± 0.755	+	+	+	+	-0.146685	0.08153	-0.178107	0.129774											0.627242	0.505192	-1.26885	1.14436	-0.576334	0.597786
A8MWD9	SNRPGP15	21.382 ± 0.449	21.936 ± 0.431	22.425 ± 0.251	22.597 ± 0.247	+	+	+	+	0.0540418	0.0283711	-0.212426	0.171414	+				+			4.58094	0.27402	720	0.553846	1.60721	0.489128	1.82435	0.661238	2.67709
A8MXV4	NUDT19	20.521 ± 0.605	20.274 ± 0.615	19.833 ± 0.546	19.091 ± 1.073	+	+	+	+	-0.242961	0.183994	-0.0242604	0.00198333	+					+		2.05062	0.83372	325	-0.246945	0.364854	-0.441289	0.820113	-1.18348	1.76886
A9UHW6-2	MIF4GD	18.955 ± 0.603	18.391 ± 0.829	18.161 ± 1.086	18.879 ± 2.373	+	+	+	+	-0.11762	0.0589223	0.148521	0.143512											-0.564429	0.848463	-0.229269	0.19212	0.488634	0.228373
B0I1T2;F8WAS7;F8WEW9;Q8TEI9;Q8TES2;Q96BE2;Q96RI5;Q96RI6	MYO1G	17.228 ± 1.242	16.79 ± 1.708	17.037 ± 1.635	17.61 ± 1.494	+	+	+	+	0.308356	0.314032	0.0905325	0.0820124											-0.437979	0.246614	0.247153	0.112498	0.820004	0.489355
A0A0A0MSQ4;B1AK53;H0Y7L4;K7EMB7;Q5JYL1;Q6XYB2;Q9H0A2;Q9Y329	ESPN	18.005 ± 0.793	17.539 ± 1.227	17.636 ± 1.03	17.392 ± 1.069	+	+	+	+	-0.331971	0.330199	-0.0621302	0.0255839											-0.465484	0.41713	0.0969508	0.0622314	-0.147013	0.095833
B2RTY4-2	MYO9A	19.432 ± 0.299	19.391 ± 0.3	19.461 ± 0.266	19.529 ± 0.369	+	+	+	+	0.103088	0.0595788	0.305917	0.39736											-0.0405741	0.102146	0.0699999	0.201363	0.137762	0.370657
B2RUZ4;H3BS66	SMIM1	21.407 ± 0.679	20.577 ± 0.907	20.435 ± 0.79	19.636 ± 0.825	+	+	+	+	-0.242053	0.182795	0.157988	0.154967	+					+		2.59889	0.53932	518	-0.829587	1.24229	-0.142061	0.128835	-0.941051	1.32234
B7ZAQ6-2	GPR89A	19.986 ± 0.447	20.132 ± 0.653	20.085 ± 0.661	20.098 ± 0.408	+	+	+	+	-0.0794732	0.034056	-0.202959	0.159372											0.146265	0.215156	-0.0472715	0.0517673	-0.0341613	0.0448332
A0A087WU42;A0A087WWC9;A0A087WWT5;A0A087WWU7;A0A087WX49;A0A087WXC3;A0A087WYN7;A0A087WYR4;A0A087X2A1;A0A0B4J231;B9A064	IGLL5	24.964 ± 1.124	24.899 ± 1.003	24.721 ± 0.982	24.316 ± 1.235	+	+	+	+	-0.0349682	0.0111491	0.127219	0.119235											-0.0650206	0.0435546	-0.178799	0.140244	-0.583582	0.498916
C4AMC7	WASH3P	18.467 ± 1.084	18.607 ± 1.241	18.668 ± 0.644	18.074 ± 0.841	+	+	+	+	-0.173025	0.105061	0.139053	0.132471											0.139727	0.0894233	0.060679	0.0438248	-0.533168	0.479566
C9JLW8;I3L2L5;I3L317;I3L3A7;I3L3C1;I3L4Q0;Q6ZUL0	MCRIP1	16.711 ± 1.828	16.455 ± 1.402	17.533 ± 1.714	16.708 ± 1.994	+	+	+	+	0.0994551	0.0569717	0.0467455	0.0445604											-0.255691	0.120221	1.07751	0.72031	0.252918	0.111545
C9JQL5		18.141 ± 2.466	18.347 ± 1.776	17.283 ± 2.061	17.83 ± 1.702	+	+	+	+	0.173933	0.121252	-0.271598	0.25713											0.206663	0.0704614	-1.06485	0.542201	-0.517826	0.250966
E9PAV3-2	NACA	22.843 ± 0.3	22.751 ± 0.216	22.739 ± 0.224	22.688 ± 0.138	+	+	+	+	0.156676	0.104198	-0.109467	0.0618783											-0.0917585	0.305977	-0.0117717	0.0379301	-0.0628657	0.301483
A8K013;L0R6Q1;Q96G79	SLC35A4	19.487 ± 0.877	19.251 ± 0.996	18.09 ± 0.911	18.638 ± 1.987	+	+	+	+	-0.0722071	0.0298891	-0.122485	0.0732961											-0.235726	0.205474	-1.16108	1.53889	-0.613468	0.348719
C9IYZ1;C9J6C1;D3DPH6;L0R819;Q3LIC3;Q4ZG45;Q9NWL6;U3KQ49;U3KQE3;U3KQK8;U3KQP1;U3KQP6	ASDURF	19.225 ± 0.58	19.321 ± 0.466	19.409 ± 0.238	19.416 ± 0.182	+	+	+	+	0.03406	0.0179584	-0.425444	0.58799											0.0959566	0.142283	0.0873344	0.191202	0.0948377	0.221783
O00115-2	DNASE2	18.769 ± 0.807	18.259 ± 0.568	18.45 ± 0.574	18.676 ± 0.329	+	+	+	+	0.0949137	0.0537822	-0.167456	0.117946											-0.509865	0.77941	0.190416	0.287671	0.416861	1.02578
A5D8U9;B8ZZ81;O00116;Q2TU35	AGPS	21.112 ± 0.282	21.124 ± 0.334	20.946 ± 0.368	20.888 ± 0.404	+	+	+	+	-0.271117	0.2238	-0.218343	0.179163											0.0119259	0.0270654	-0.177967	0.483549	-0.236429	0.651806
O00139-1	KIF2A	19.13 ± 0.46	19.398 ± 0.261	19.572 ± 0.329	19.708 ± 0.356	+	+	+	+	0.121253	0.0733781	0.0372781	0.0373883											0.268175	0.761072	0.173266	0.580887	0.310148	1.17347
O00142-4	TK2	20.979 ± 0.331	21.137 ± 0.303	20.878 ± 0.448	20.595 ± 0.355	+	+	+	+	-0.261126	0.209075	0.0242603	0.0280349											0.1583	0.473865	-0.259259	0.705801	-0.541544	2.26019
A0A0D9SEM9;B1Q2N1;K7EIL8;K7EL56;K7EN69;K7ENP6;K7EPJ3;K7EQN7;O00148;Q8N5M0;Q9BVP6;Q9H5W0	DDX39A	16.977 ± 2.266	18.82 ± 2.405	18.107 ± 2.248	15.274 ± 1.494	+	+	+	+	-0.00499545	0.00102409	0.116568	0.107847				+					3.4277	5	1.84323	0.863301	-0.712865	0.259599	-3.54574	2.48766
B2RBS6;O00151;Q5VZH5;Q9BPZ9	PDLIM1	20.888 ± 0.38	20.399 ± 0.807	20.969 ± 0.603	21.179 ± 0.443	+	+	+	+	0.248411	0.213023	0.0940828	0.0853725											-0.488531	0.842414	0.569809	0.87984	0.780017	1.50774
O00154-5	ACOT7	23.841 ± 0.914	23.969 ± 0.942	23.751 ± 0.923	23.461 ± 0.841	+	+	+	+	-0.330154	0.32655	-0.0928994	0.0482659											0.127087	0.103408	-0.217769	0.18865	-0.507706	0.56152
F5H6E2;I3L168;I3L204;I3L2C3;I3L3F5;I3L3Y6;I3L4D4;I3L501;O00159;Q4LE56;Q6NVJ7;Q86Y95	MYO1C	23.118 ± 0.194	23.165 ± 0.161	23.369 ± 0.306	23.15 ± 0.232	+	+	+	+	0.290191	0.280328	0.0100592	0.0184819											0.0468357	0.215944	0.203862	0.927468	-0.0149608	0.0540345
M0QXE0;M0QXU2;M0QXU5;M0QY89;O00160;Q8WWN7	MYO1F	18.297 ± 0.752	17.98 ± 1.03	18.22 ± 1.031	18.523 ± 1.115	+	+	+	+	0.14396	0.0925106	0.102367	0.0934102											-0.316764	0.306334	0.24042	0.188474	0.542982	0.482995
H3BM38;H3BNE1;H3BNG6;H3BP15;H3BPJ0;H3BQY9;H3BR18;H3BR99;H3BU94;H3BV99;O00161;O00162;Q13602;Q6IAE3	SNAP23	21.416 ± 0.302	21.48 ± 0.508	21.461 ± 0.574	20.978 ± 0.376	+	+	+	+	-0.0667575	0.0268771	0.130769	0.123141											0.0638525	0.116754	-0.018801	0.024271	-0.501637	1.38288
O00165-2	HAX1	20.09 ± 0.296	20.046 ± 0.355	20.557 ± 0.328	20.757 ± 0.17	+	+	+	+	-0.247502	0.190067	-0.0289941	0.00468709	+							4.11264	0.48526	556	-0.0443621	0.102338	0.511189	2.01087	0.710915	3.79279
A0SZW3;A0SZW4;A0SZW5;A0SZW6;E9PMH2;O00170;Q2M3Q2;Q99606;V9GYQ3	AIP	22.556 ± 0.248	22.581 ± 0.249	22.567 ± 0.149	22.503 ± 0.149	+	+	+	+	0.0140781	0.00875425	-0.279882	0.27068											0.0249822	0.0738725	-0.0146127	0.0511792	-0.078548	0.340823
B0QY59;F5H257;F5H716;F5H7C0;F8WAZ4;H0YF75;H0YGA8;H0YH10;O00178;Q6IC67	GTPBP1	19.796 ± 0.225	19.662 ± 0.245	19.626 ± 0.287	19.657 ± 0.425	+	+	+	+	0.264759	0.237797	-0.0633136	0.0263962											-0.133475	0.559017	-0.0365529	0.103376	-0.00528073	0.0104782
O00182-2	LGALS9	18.955 ± 1.125	18.759 ± 1.073	18.673 ± 1.216	18.349 ± 1.463	+	+	+	+	0.111262	0.0656289	0.0715976	0.0649282											-0.195794	0.138468	-0.085779	0.0539414	-0.410185	0.273412
A8K269;A8K5K7;O00186;Q53FW1;Q86YJ3;Q9UPD7	STXBP3	20.356 ± 0.644	21.014 ± 0.314	21.463 ± 0.389	21.473 ± 0.448	+	+	+	+	-0.0504087	0.0184049	-0.136686	0.0865037	+				+			2.75661	0.078723	807	0.658008	1.6764	0.448926	1.62657	0.459065	1.48819
A8K458;A8MWJ2;O00187;O75754;Q5TEQ5;Q5TER0;Q96QG4;Q9BZH0;Q9H498;Q9H499;Q9UBP3;Q9UC48;Q9ULC7;Q9UMV3;Q9Y270	MASP2	18.691 ± 0.648	18.688 ± 0.88	18.109 ± 1.337	18.285 ± 0.742	+	+	+	+	0.41099	0.577267	-0.140237	0.0899314											-0.00307131	0.00271508	-0.578202	0.489304	-0.402518	0.469366
O00192-2	ARVCF	21.401 ± 0.397	20.899 ± 0.602	21.005 ± 0.23	20.784 ± 0.23	+	+	+	+	-0.303815	0.277117	0.128402	0.120531											-0.502035	1.16088	0.106194	0.188235	-0.11482	0.206115
B2RD28;E9PM92;E9PQA1;E9PRZ9;O00193	SMAP	15.941 ± 0.54	15.178 ± 1.132	15.757 ± 0.848	15.013 ± 1.141		+	+	+	-0.0358765	0.0115566	0.146154	0.140713											-0.763231	0.970107	0.579561	0.575343	-0.164222	0.109682
O00203-3	AP3B1	22.719 ± 0.238	22.841 ± 0.22	22.566 ± 0.175	22.777 ± 0.102	+	+	+	+	-0.0658492	0.0263844	-0.0301775	0.00537372											0.122567	0.519308	-0.274857	1.81964	-0.0640938	0.330857
O00204-2	SULT2B1	15.683 ± 0.929	16.481 ± 1.499	15.382 ± 0.805	15.268 ± 0.637	+	+	+	+	-0.0195277	0.00458087	-0.0585799	0.023175											0.798345	0.655064	-1.09874	1.04944	-1.21304	1.26988
O00213-4	APBB1	16.311 ± 1.756	18.333 ± 1.255	17.642 ± 1.972	16.209 ± 1.318	+	+	+	+	-0.0267938	0.00758843	0.102367	0.0934102				+					2.2434	23	2.02148	1.71997	-0.690411	0.379357	-2.12356	2.27936
O00214-2	LGALS8	21.024 ± 0.396	21.18 ± 0.474	21.323 ± 0.363	21.589 ± 0.309	+	+	+	+	0.0876476	0.048837	-0.194675	0.149187	+				+			1.32687	0.27028	723	0.156178	0.313186	0.142758	0.292927	0.408937	1.22076
B2RB86;E9PJY7;E9PKH6;E9PML5;E9PN51;E9PPW7;F8W9K7;H0YCB2;H0YDT4;O00217;Q08E91;Q0VDA8	NDUFS8	24.087 ± 1.065	24.544 ± 0.707	24.523 ± 0.676	24.516 ± 0.592	+	+	+	+	-0.317439	0.301897	-0.251479	0.225869											0.45692	0.482595	-0.0206668	0.0208297	-0.0280826	0.0303192
A0A087WVX9;H0Y4W4;H3BNC2;O00221;Q5T9V9;Q7LC14	NFKBIE	18.077 ± 0.994	18.522 ± 0.354	18.322 ± 0.657	18.796 ± 0.26	+	+	+	+	-0.22752	0.164279	-0.388757	0.491718											0.445437	0.597971	-0.200377	0.336936	0.273213	0.998916
A8K3I7;E1P663;J3KSW3;J3QRY4;J3QS13;O00231;O00495;Q53FT5	PSMD11	22.572 ± 0.289	22.656 ± 0.21	22.729 ± 0.148	22.531 ± 0.108	+	+	+	+	-0.335604	0.337597	0.105917	0.0969407											0.0833504	0.284256	0.0726898	0.360366	-0.125283	0.80955
O00232-2	PSMD12	21.343 ± 0.132	21.413 ± 0.099	21.505 ± 0.121	21.345 ± 0.165	+	+	+	+	-0.103996	0.0494446	-0.278698	0.268719											0.0705979	0.609829	0.0914056	0.92066	-0.0684414	0.479759
O00233-2	PSMD9	18.83 ± 0.866	19.01 ± 0.669	19.307 ± 0.588	19.279 ± 0.66	+	+	+	+	-0.101272	0.0476306	-0.129586	0.0798002											0.179936	0.187753	0.297518	0.44265	0.268967	0.364713
O00238-2	BMPR1B	16.665 ± 1.872	16.115 ± 1.532	16.474 ± 1.469	15.632 ± 0.33	+	+	+		0.0476839	0.024922	0.0704142	0.0639063											-0.550218	0.27545	0.359169	0.19411	-0.483242	0.400273
A8KAJ8;D3DQI2;E5RGN3;E5RIM7;O00244;Q2M1R6;Q56AP3	ATOX1	20.514 ± 0.94	20.305 ± 1.025	20.463 ± 0.713	20.95 ± 0.842	+	+	+	+	-0.0658492	0.0263844	-0.213609	0.17295											-0.2089	0.169131	0.158643	0.139828	0.645507	0.720426
O00255-2	MEN1	18.311 ± 0.731	18.557 ± 0.697	18.546 ± 0.367	18.394 ± 0.498	+	+	+	+	0.198456	0.148022	0.0822485	0.0743664											0.246286	0.299658	-0.0111294	0.0138199	-0.162948	0.22268
O00258-2	GET1	17.822 ± 0.508	17.29 ± 1.016	16.195 ± 0.924	16.116 ± 1.457	+	+	+	+	-0.133969	0.0712253	0.263314	0.31384	+					+		1.73037	0.55267	508	-0.531284	0.683689	-1.09499	1.39047	-1.17454	1.08312
B7Z1L3;O00264;Q9UGJ9	PGRMC1	25.31 ± 0.437	25.344 ± 0.391	25.256 ± 0.383	25.52 ± 0.253	+	+	+	+	-0.0640327	0.0254069	-0.413609	0.555505											0.0334494	0.058451	-0.0880785	0.183032	0.175778	0.517633
O00267-2	SUPT5H	20.496 ± 0.313	20.486 ± 0.208	20.386 ± 0.348	20.588 ± 0.168	+	+	+	+	0.462761	0.786786	-0.0538462	0.0200279											-0.00923657	0.0243198	-0.10068	0.306616	0.101992	0.524673
A6NGD9;O00268;Q5TBP6;Q99721;Q9BR40;Q9BX42;V9GY03;V9GY14	TAF4	16.029 ± 1.091	16.088 ± 0.864	16.433 ± 1.113	16.174 ± 0.583	+	+	+	+	0.0740236	0.040074	-0.0289941	0.00468709											0.0588226	0.0426204	0.345672	0.301779	0.0869254	0.0878295
K7ERT1;O00273;Q5T6G5;Q5T6G6;Q96I97;Q9Y6C6	DFFA	18.617 ± 0.737	18.224 ± 0.822	17.813 ± 0.686	16.768 ± 0.864	+	+	+	+	-0.0149864	0.00277472	-0.0550296	0.0208078	+			+		+		1.75095	1.0377	225	-0.393359	0.480461	-0.410593	0.528169	-1.45553	2.40983
O00291-3	HIP1	21.65 ± 0.279	21.542 ± 0.288	21.573 ± 0.403	21.44 ± 0.4	+	+	+	+	0.214805	0.167656	-0.0384616	0.0103013											-0.107816	0.338118	0.030957	0.0644699	-0.102577	0.247861
O00299;Q15089;Q502X1	CLIC1	24.226 ± 0.328	24.288 ± 0.226	24.179 ± 0.169	24.161 ± 0.223	+	+	+	+	0.0458674	0.0239602	-0.369822	0.446838											0.0617113	0.175462	-0.109026	0.53293	-0.126347	0.554514
A8K0S2;O00303;Q6IB45;Q8N978	EIF3F	22.68 ± 0.107	22.679 ± 0.075	22.516 ± 0.132	22.377 ± 0.143	+	+	+	+	-0.0367847	0.0119664	-0.0159763	0.00265289											-0.00126886	0.0094676	-0.162838	2.0565	-0.302001	3.93994
O00308-2	WWP2	16.248 ± 0.805	16.206 ± 1.148	16.181 ± 0.467	17.06 ± 0.331	+	+	+	+	0.208447	0.159842	-0.122485	0.0732961											-0.0422091	0.0299464	-0.0243382	0.0193133	0.854529	1.2027
A6NCG0;F5H807;F8W9P4;G1FFP1;O00329;O15445;Q5SR49;Q5SR50	PIK3CD	19.632 ± 0.379	19.788 ± 0.727	19.408 ± 0.579	19.716 ± 0.62	+	+	+	+	0.0386013	0.020216	0.192308	0.200135											0.155716	0.222178	-0.379987	0.573739	-0.0722842	0.0790162
O00330-3	PDHX	22.669 ± 0.853	22.631 ± 0.554	22.504 ± 0.607	22.05 ± 0.635	+	+	+	+	-0.318347	0.303608	0.00887572	0.0177158											-0.037405	0.036869	-0.127532	0.175593	-0.580995	1.14522
A0AV42;A8K7I2;B7Z3L6;O00335;O00336;O00337;Q5U5S6;Q5U648;Q9UEZ9	SLC28A1	20.447 ± 0.698	20.721 ± 0.846	20.812 ± 1.592	20.781 ± 1.03	+	+	+	+	-0.304723	0.278719	-0.0881657	0.0445604											0.273452	0.307902	0.0914006	0.0515732	0.060195	0.0456742
O00338-2	SULT1C2	21.259 ± 0.977	21.381 ± 0.716	21.111 ± 0.708	21.017 ± 0.878	+	+	+	+	-0.298365	0.267648	0.0242603	0.0280349											0.12202	0.108028	-0.270458	0.337388	-0.364583	0.422622
O00339-2	MATN2	22.236 ± 0.65	22.064 ± 0.612	22.313 ± 0.774	22.342 ± 0.759	+	+	+	+	0.319255	0.335735	0.0242603	0.0280349											-0.171612	0.225489	0.248167	0.31128	0.277623	0.36256
O00391-2	QSOX1	19.738 ± 0.933	19.697 ± 0.937	19.406 ± 1.407	18.849 ± 0.647	+	+	+	+	-0.0331517	0.0103414	0.0822485	0.0743664											-0.0411518	0.0309915	-0.290149	0.197239	-0.8478	1.26944
B2RAC1;E5RFU3;E5RGW9;E5RIK5;E5RK00;O00399	DCTN6	20.413 ± 0.34	20.704 ± 0.297	20.839 ± 0.217	20.68 ± 0.128	+	+	+	+	-0.0694823	0.0283711	-0.163905	0.114113											0.290948	1.04487	0.135557	0.501194	-0.0234675	0.0754135
B2R5Q2;D3DNK4;H7C532;H7C562;H7C577;O00400	SLC33A1	19.338 ± 0.631	19.254 ± 0.619	19.289 ± 0.937	19.237 ± 0.758	+	+	+	+	-0.211172	0.144893	0.0976331	0.0887831											-0.0844624	0.101854	0.0349486	0.0309887	-0.0172136	0.0172549
A1JUI9;O00401;Q7Z746	WASL	20.017 ± 0.777	19.441 ± 1.069	19.808 ± 1.013	20.114 ± 0.678	+	+	+	+	0.0576749	0.0304005	-0.00532546	0.00887165											-0.575629	0.622753	0.366759	0.307258	0.672863	0.809325
O00408-2	PDE2A	19.207 ± 0.326	19.017 ± 0.182	18.955 ± 0.233	18.665 ± 0.507	+	+	+	+	0.103996	0.0602384	0.039645	0.0391517											-0.189627	0.761694	-0.0615714	0.247679	-0.352157	1.06645
O00410-3	IPO5	21.52 ± 0.258	21.598 ± 0.104	21.19 ± 0.315	20.967 ± 0.379	+	+	+	+	-0.00590371	0.000680552	0.10355	0.0945813											0.0777819	0.354972	-0.408164	2.43601	-0.631197	3.33492
K7EMH3;K7ESD1;O00411;O60370;R4GN79	POLRMT	20.091 ± 0.253	20.017 ± 0.584	20.014 ± 0.448	20.005 ± 0.243	+	+	+	+	-0.159401	0.0925106	-0.392308	0.50048											-0.0737519	0.126104	-0.00310659	0.00408309	-0.0123234	0.0191611
H3BRH4;O00418;Q8N588	EEF2K	16.413 ± 0.465	16.26 ± 0.901	16.991 ± 0.877	16.64 ± 0.686	+	+	+	+	0.0458674	0.0239602	-0.155621	0.105382											-0.153171	0.170203	0.730347	0.911331	0.380217	0.445599
O00422-2	SAP18	18.248 ± 1.079	18.604 ± 0.381	18.546 ± 0.366	18.544 ± 0.319	+	+	+	+	-0.106721	0.0512855	-0.309467	0.322505											0.356216	0.40511	-0.0584729	0.119941	-0.0600944	0.132395
O00423-3	EML1	20.916 ± 0.316	20.708 ± 0.302	20.594 ± 0.373	20.83 ± 0.136	+	+	+	+	0.234787	0.193773	-0.283432	0.276612											-0.207517	0.696827	-0.11452	0.29158	0.121656	0.499271
A0A4Z5;F8WD15;O00425;Q63HM0;Q6MZZ2;Q86VB1	IGF2BP3	18.517 ± 0.253	18.823 ± 0.24	18.726 ± 0.358	18.513 ± 0.216	+	+	+	+	0.158492	0.105928	-0.307101	0.318154											0.305855	1.57749	-0.0971043	0.27238	-0.309241	1.77473
O00429-2	DNM1L	21.913 ± 0.247	21.92 ± 0.41	21.926 ± 0.24	21.997 ± 0.205	+	+	+	+	-0.22752	0.164279	-0.221893	0.183896											0.00709319	0.0145085	0.0062182	0.0127817	0.0768673	0.19208
O00442-2	RTCA	20.095 ± 0.459	19.825 ± 0.645	19.099 ± 0.543	17.744 ± 0.546	+	+	+	+	-0.0785649	0.0335256	-0.0502959	0.0177158	+			+		+		4.70038	1.5277	90	-0.27028	0.455655	-0.725615	1.54032	-2.08013	5.17881
A0A0C4DGF9;B0LPH2;B4E2G4;E9PPP3;O00443;Q14CQ9	PIK3C2A	20.019 ± 0.222	19.879 ± 0.206	19.934 ± 0.284	19.956 ± 0.067	+	+	+	+	0.112171	0.0663171	0.105917	0.0969407											-0.139714	0.672209	0.0554094	0.179361	0.0771391	0.480185
O00459;Q5EAT5;Q9UPH9	PIK3R2	17.653 ± 0.503	17.625 ± 0.626	17.561 ± 0.494	17.448 ± 0.278	+	+	+	+	-0.230245	0.167656	-0.056213	0.0215922											-0.02788	0.0347476	-0.0642037	0.0845365	-0.176731	0.321218
F8W785;O00461	GOLIM4	20.733 ± 0.17	20.509 ± 0.294	20.399 ± 0.313	20.25 ± 0.374	+	+	+	+	-0.0349682	0.0111491	0.150888	0.146337											-0.223921	1.07933	-0.110125	0.318648	-0.259051	0.836632
D6RA01;E9PFW2;O00462;Q96BC3;Q9NYX9	MANBA	18.508 ± 0.614	18.471 ± 0.598	18.33 ± 0.471	18.375 ± 0.545	+	+	+	+	-0.139419	0.0755608	0.139053	0.132471											-0.0365016	0.0429669	-0.141235	0.216118	-0.0955842	0.128841
O00468-3	AGRN	24.45 ± 0.235	24.326 ± 0.27	24.602 ± 0.427	24.364 ± 0.343	+	+	+	+	0.252952	0.219716	0.172189	0.17295											-0.123992	0.464262	0.276166	0.841119	0.0380282	0.0921112
O00469-2	PLOD2	19.664 ± 0.496	19.55 ± 0.613	19.337 ± 0.575	19.674 ± 0.621	+	+	+	+	0.310173	0.317569	-0.0443787	0.0139527											-0.113988	0.161743	-0.212945	0.313884	0.124367	0.159259
O00470-2	MEIS1	17.915 ± 0.618	17.731 ± 0.684	18.28 ± 0.942	18.762 ± 0.455	+	+	+	+	0.246594	0.210386	0.0585799	0.053976											-0.18411	0.235931	0.549598	0.69268	1.03094	2.49655
A0A0A0MSI8;B2R6C5;F8W9B8;G3V377;G3V4Z7;O00471	EXOC5	20.045 ± 0.277	20.008 ± 0.092	19.994 ± 0.15	20.029 ± 0.222	+	+	+	+	0.187557	0.135742	0.0668639	0.0608723											-0.0371852	0.140435	-0.0144582	0.0864684	0.0208826	0.0918686
O00476-2	SLC17A3	22.45 ± 0.737	22.612 ± 0.491	22.359 ± 0.898	22.202 ± 0.235	+	+	+	+	-0.189373	0.121252	0.159172	0.156429											0.162667	0.213712	-0.253662	0.305711	-0.41032	1.29154
O00478-2	BTN3A3	19.867 ± 0.578	20.035 ± 0.639	19.681 ± 1.219	18.877 ± 0.434	+	+	+	+	-0.0658492	0.0263844	0.207692	0.22234				+					0.95809	269	0.167684	0.228686	-0.353919	0.319701	-1.15847	3.08622
B2R4I6;O00479;Q53XL9	HMGN4	17.697 ± 1.457	16.063 ± 1.392	17.527 ± 1.371	16.429 ± 1.637	+	+	+	+	-0.00317892	0.00171773	0.211243	0.227645	+							1.50812	0.36845	650	-1.63336	1.42193	1.46396	1.28026	0.365164	0.195051
A4D109;O00483;Q6FHN5	NDUFA4	24.502 ± 0.629	24.381 ± 0.634	24.584 ± 0.595	24.728 ± 0.576	+	+	+	+	-0.1703	0.102484	-0.207692	0.165339											-0.120986	0.150344	0.20363	0.285353	0.347051	0.566964
B3KNW2;C9JW37;O00176;O00487	PSMD14	21.882 ± 0.439	22.24 ± 0.307	22.612 ± 0.297	22.532 ± 0.263	+	+	+	+	-0.113079	0.0556867	-0.118935	0.0701178											0.358287	1.10024	0.371524	1.5619	0.291082	1.21611
O00499-10	BIN1	22.076 ± 0.92	22.41 ± 0.58	22.368 ± 0.268	22.101 ± 0.632	+	+	+	+	-0.101272	0.0476306	0.0230769	0.0272132							+				0.333272	0.396995	-0.0413387	0.0667565	-0.308478	0.486143
H0Y4S9;O00191;O00505;O43195;Q5JVM9;Q96AA7	KPNA3	19.67 ± 0.354	19.523 ± 0.446	19.096 ± 0.761	18.826 ± 0.635	+	+	+	+	-0.208447	0.141803	0.127219	0.119235	+					+		1.37181	0.44202	591	-0.14744	0.322752	-0.426361	0.714114	-0.697095	1.62996
O00506-2	STK25	17.756 ± 0.409	17.54 ± 0.574	18.055 ± 0.587	17.988 ± 0.736	+	+	+	+	-0.0249773	0.0068228	-0.0408284	0.0117486											-0.215408	0.395915	0.514614	1.00914	0.448012	0.707892
H7C2M9;O00507;O14601	USP9Y	18.189 ± 0.942	18.394 ± 0.808	18.791 ± 0.555	18.144 ± 0.911	+	+	+	+	-0.148501	0.0830566	0.0443787	0.0427377											0.205629	0.18948	0.396453	0.566061	-0.250332	0.244146
E9PDI4;H0Y901;O00515;O95614;Q96GD8	LAD1	21.282 ± 0.478	20.409 ± 1.359	21.114 ± 0.682	21.313 ± 0.538	+	+	+	+	-0.05495	0.020675	0.172189	0.17295											-0.873121	0.96443	0.705066	0.676098	0.904052	0.990836
A0A087WYA0;D3DQ19;O00519;Q52M86;Q5TDF8	FAAH	20.978 ± 0.684	20.984 ± 0.75	20.985 ± 0.87	20.718 ± 0.38	+	+	+	+	-0.349228	0.366564	-0.0266272	0.00332669											0.00585794	0.00559031	0.00133228	0.00111754	-0.266089	0.41336
O00533-2	CHL1	20.91 ± 0.686	21.029 ± 0.614	21.292 ± 0.863	21.409 ± 0.771	+	+	+	+	-0.282925	0.242113	-0.197041	0.152064											0.119141	0.142823	0.262854	0.306003	0.380488	0.53252
B4DHS6;C9JSP8;O00534;Q6UN19;Q6UN20;Q9BVF8	VWA5A	21.027 ± 0.17	21.134 ± 0.288	21.091 ± 0.412	21.205 ± 0.38	+	+	+	+	0.157584	0.105061	0.0183432	0.0239733											0.106524	0.417374	-0.042419	0.0889699	0.0714948	0.169059
O00541-2	PES1	19.262 ± 0.232	19.202 ± 0.326	19.261 ± 0.244	19.259 ± 0.218	+	+	+	+	0.0885559	0.0494446	-0.136686	0.0865037											-0.0599573	0.168819	0.0586197	0.161218	0.0572584	0.163819
O00560-2	SDCBP	17.641 ± 1.163	16.821 ± 1.114	17.326 ± 1.104	17.127 ± 0.923	+	+	+	+	0.357402	0.421817	0.0680473	0.0618783											-0.820551	0.765333	0.504969	0.422492	0.306268	0.252649
O00562-2	PITPNM1	16.856 ± 1.337	16.335 ± 0.93	17.238 ± 1.035	18.512 ± 0.483	+	+	+	+	0.0549501	0.0288745	0.110651	0.101729	+			+				2.41113	1.791	52	-0.520898	0.419125	0.902703	1.05661	2.17681	4.39533
A0AVJ8;O00566;U3KQ48	MPHOSPH10	16.09 ± 0.48	15.391 ± 0.683	15.567 ± 0.814	15.448 ± 1.047				+	0.0967303	0.0550488	-0.184024	0.136563											-0.699295	NaN	0.176309	NaN	0.0563794	0.0455879
H0Y653;H0YDU4;O00567;Q2M3T6;Q5JXT2;Q9NQ05	NOP56	21.575 ± 0.344	21.445 ± 0.221	21.526 ± 0.357	21.584 ± 0.305	+	+	+	+	0.205722	0.156563	0.0810651	0.0732961											-0.129028	0.412639	0.080508	0.224805	0.138339	0.500378
A0A087WVZ1;A0A087WX09;A0A0D9SF53;A0A0D9SFB3;A0A0D9SG12;A8K538;B4DLA0;B4E3E8;O00571;O15536	DDX3X	22.656 ± 0.246	22.669 ± 0.244	22.825 ± 0.164	22.856 ± 0.125	+	+	+	+	0.051317	0.0268771	-0.0349113	0.00816338											0.013942	0.0405211	0.155753	0.805576	0.187009	1.12946
A0A087WWI1;A0A087WZM2;B2RDA7;D6REQ6;D6RHI9;E1P5C3;J3QQ64;O00584;Q5T8Q0;Q8TCU2;Q9BZ46;Q9BZ47	RNASET2	20.574 ± 1.144	21.25 ± 0.621	20.59 ± 0.762	19.626 ± 0.762	+	+	+	+	-0.0277021	0.00797471	-0.0301775	0.00537372	+			+				2.32633	1.4239	109	0.676312	0.785733	-0.660526	1.10733	-1.62422	3.44566
A0A0A6YYP8;A9UJP9;A9UJQ0;A9UJQ1;B4DLT6;F6T992;F8WE05;F8WE21;H0Y6Q9;O00587;O43730;Q504S9	MFNG	18.831 ± 0.459	19.198 ± 0.329	19.381 ± 0.382	19.351 ± 0.259	+	+	+	+	-0.209355	0.142829	-0.0514793	0.0184819											0.366927	1.05864	0.183372	0.494003	0.153141	0.497218
O00592-2	PODXL	23.638 ± 0.218	23.588 ± 0.187	23.523 ± 0.172	23.269 ± 0.23	+	+	+	+	0.095822	0.054414	-0.0727811	0.0330647											-0.0496528	0.198965	-0.0651941	0.31932	-0.3189	2.05849
A0A087WVM3;O00622;O14934;O43775;Q9BZL7	CCN1	17.734 ± 0.838	17.575 ± 0.993	17.02 ± 1.321	19.644 ± 0.544	+	+	+	+	0.0758402	0.0412048	0.0502958	0.047332	+			+				3.01202	0.61564	455	-0.158996	0.134085	-0.554255	0.445076	2.06909	3.84648
A0A075B773;B2R6M2;K7ELY8;O00623	PEX12	19.229 ± 0.628	19.295 ± 1.166	19.257 ± 0.645	19.801 ± 0.53	+	+	+	+	-0.159401	0.0925106	-0.37574	0.460535											0.0661778	0.0507728	-0.0388577	0.0289742	0.506075	0.548678
O00625;Q5U0G0;Q6FHD2	PIR	20.835 ± 0.596	20.858 ± 0.52	20.603 ± 0.291	20.647 ± 0.488	+	+	+	+	-0.331063	0.328371	-0.0538462	0.0200279											0.0227983	0.0286554	-0.255158	0.609842	-0.211421	0.381305
O00628-2	PEX7	16.792 ± 1.395	16.822 ± 0.72	16.954 ± 0.728	16.569 ± 1.299	+	+	+	+	-0.150318	0.084597	-0.0810651	0.0391517											0.0294349	0.0184311	0.132651	0.142957	-0.25316	0.195807
A8K4S6;D3DNM2;H7C4F6;O00190;O00629	KPNA4	18.271 ± 0.678	18.06 ± 0.553	18.091 ± 0.502	17.892 ± 0.763	+	+	+	+	0.024069	0.0132102	-0.156805	0.106612											-0.211651	0.296825	0.0318594	0.0430523	-0.167769	0.205975
B2R862;O00635	TRIM38	20.48 ± 0.305	20.562 ± 0.368	20.636 ± 0.42	20.629 ± 0.303	+	+	+	+	0.150318	0.098264	-0.21716	0.177599											0.0819776	0.197433	0.0740266	0.146764	0.067589	0.158441
O00712-4	NFIB	19.047 ± 0.259	19.061 ± 0.292	19.208 ± 0.404	19.234 ± 0.326	+	+	+	+	0.189373	0.137745	-0.156805	0.106612											0.0137455	0.0352581	0.14687	0.378033	0.173154	0.550663
O00743-2	PPP6C	20.666 ± 0.24	20.795 ± 0.108	20.695 ± 0.251	20.535 ± 0.249	+	+	+	+	-0.0930972	0.042347	0.110651	0.101729											0.128594	0.725279	-0.099474	0.493528	-0.259214	1.76423
O00748-4	CES2	24.645 ± 0.628	24.912 ± 0.755	24.647 ± 0.712	24.609 ± 0.635	+	+	+	+	-0.160309	0.0933216	-0.301183	0.307436											0.267047	0.342277	-0.265141	0.317204	-0.30343	0.399104
F5GWN5;O00750;O95666;Q5SW97;Q5SW98;Q5SW99;Q5SWA0	PIK3C2B	16.882 ± 0.623	16.535 ± 0.606	16.217 ± 0.662	16.483 ± 0.695	+	+	+	+	0.0812897	0.0446661	0.228994	0.255227											-0.347712	0.558317	-0.317339	0.4762	-0.0519677	0.0576768
O00754-2	MAN2B1	20.136 ± 0.43	20.211 ± 0.352	19.893 ± 0.27	20.237 ± 0.501	+	+	+	+	0.0222525	0.0123786	-0.223077	0.185488											0.0754898	0.150928	-0.318073	1.20584	0.0257473	0.0423548
O00757;Q17R39;Q6FI53	FBP2	24.952 ± 1.092	24.971 ± 0.655	24.397 ± 0.56	24.511 ± 0.614	+	+	+	+	-0.10218	0.0482323	-0.148521	0.0981291											0.0196743	0.015132	-0.574178	1.09427	-0.460475	0.772575
O00763-2	ACACB	19.199 ± 0.409	18.981 ± 0.799	19.362 ± 0.493	18.971 ± 0.682	+	+	+	+	-0.0431426	0.0149025	-0.264497	0.245834											-0.218136	0.298302	0.380419	0.566801	-0.0102954	0.00953682
A0A0B4J2C9;A8MT14;A8MV33;F2Z2Y4;O00764;Q7Z2Y0;Q9BS02	PDXK	22.587 ± 0.321	22.566 ± 0.26	22.564 ± 0.29	22.74 ± 0.238	+	+	+	+	-0.131244	0.0691022	-0.278698	0.268719											-0.0204706	0.0503993	-0.00232625	0.00578764	0.173455	0.732425
B2R5U0;D3DR68;O00767;Q16150;Q53GR9;Q5W037;Q5W038;Q6GSS4;Q96KF6;Q9BS07;Q9Y695	SCD	18.427 ± 1.342	18.326 ± 1.095	17.891 ± 0.867	17.529 ± 1.974	+	+	+	+	-0.209355	0.142829	-0.232544	0.198478											-0.101267	0.0599868	-0.434689	0.405041	-0.796645	0.474769
B2R651;D3DQ52;O14495;Q5U0F7;Q96GW0;Q99782	PLPP3	22.226 ± 0.154	22.021 ± 0.341	21.94 ± 0.506	22.045 ± 0.372	+	+	+	+	-0.211172	0.144893	-0.174556	0.125775											-0.205834	0.847713	-0.0806379	0.146141	0.0239525	0.0481433
O14497-3	ARID1A	18.949 ± 0.417	18.869 ± 0.411	19.156 ± 0.544	19.279 ± 0.222	+	+	+	+	0.263851	0.23637	0.102367	0.0934102											-0.0798042	0.15145	0.28745	0.597433	0.409848	1.57928
H0YL90;H0YN67;O14498	ISLR	18.738 ± 0.876	18.6 ± 1.094	17.181 ± 1.346	17.323 ± 0.896	+	+	+	+	0.32198	0.341346	-0.012426	0.00468709	+							2.5295	0.6623	428	-0.138049	0.105303	-1.41876	1.43864	-1.27684	1.63916
O14503;Q96TD3	BHLHE40	15.973 ± 0.786	16.338 ± 0.904	16.157 ± 0.639	17.245 ± 1.437	+	+	+	+	-0.0567666	0.0216008	-0.0266272	0.00332669											0.365926	0.395655	-0.181949	0.187594	0.906547	0.814514
O14521-2	SDHD	23.347 ± 0.373	23.389 ± 0.455	23.15 ± 0.857	23.21 ± 0.364	+	+	+	+	-0.108538	0.0525278	-0.211243	0.169885											0.0414753	0.0732858	-0.238404	0.302487	-0.178538	0.397533
O14523-2	C2CD2L	17.387 ± 0.635	17.163 ± 0.931	17.325 ± 0.968	17.286 ± 0.632	+	+	+	+	0.0313352	0.0166339	-0.00650889	0.00816338											-0.224402	0.234937	0.162208	0.132065	0.122798	0.117949
O14524-2	NEMP1	18.1 ± 0.765	17.713 ± 0.638	17.501 ± 1.117	17.91 ± 0.703	+	+	+	+	0.051317	0.0268771	0.140237	0.133828											-0.387127	0.537301	-0.211392	0.187573	0.197796	0.247954
O14530-2	TXNDC9	19.311 ± 0.42	19.448 ± 0.3	19.254 ± 0.382	19.423 ± 0.17	+	+	+	+	-0.0168029	0.00349046	-0.17929	0.131119											0.136509	0.331153	-0.194093	0.556582	-0.024406	0.0735279
B2RMQ1;D3DRG5;O00240;O14531;Q5T0Q6;Q5T0Q7	DPYSL4	15.499 ± 1.8	15.454 ± 0.874	17.756 ± 2.918	17.14 ± 2.635	+		+	+	0.0231608	0.0127932	-0.056213	0.0215922											-0.0452408	0.022314	2.30284	1.29564	1.68671	0.967492
A8K5L6;B4DI89;F8VNX8;F8VVF3;F8VWK2;O14545;S4R2Z9	TRAFD1	17.676 ± 0.613	16.811 ± 0.61	15.505 ± 1.205	14.949 ± 1.022	+	+	+	+	-0.0722071	0.0298891	-0.120118	0.0711718	+			+		+		4.1031	0.99392	254	-0.865659	1.87585	-1.30588	1.79272	-1.86124	3.23929
E5RFH8;E5RJZ1;H0YBD2;O14548;Q9P118	COX7A2L	21.77 ± 0.568	22.086 ± 0.765	22.199 ± 0.671	22.559 ± 0.424	+	+	+	+	-0.220254	0.15548	-0.244379	0.215373											0.315348	0.437706	0.113155	0.12049	0.472961	0.828293
K7EP04;O14551;O14558;Q6NVI3;Q96MG9	HSPB6	21.418 ± 0.979	21.103 ± 0.975	21.594 ± 1.145	22.131 ± 0.916	+	+	+	+	0.34287	0.387017	0.0502958	0.047332											-0.314549	0.275772	0.491282	0.430552	1.02763	1.32364
B2R4M1;H3BNE8;H3BNK3;I3L505;O14561;Q9UNV1	NDUFAB1	21.446 ± 1.264	21.137 ± 0.831	19.798 ± 0.809	18.918 ± 1.206	+	+	+	+	-0.195731	0.127898	-0.140237	0.0899314	+			+		+		3.63607	1.4591	105	-0.308843	0.24205	-1.33929	2.24944	-2.21911	3.12188
A8MW58;D3DWF2;H3BRL3;H3BUM8;O14562	UBFD1	19.742 ± 0.72	20.096 ± 0.262	19.715 ± 0.358	19.989 ± 0.377	+	+	+	+	0.0740236	0.040074	-0.172189	0.123141											0.353185	0.670425	-0.380414	1.5313	-0.10624	0.281251
O14576-2	DYNC1I1	15.688 ± 1.039	16.821 ± 0.642	16.991 ± 0.54	16.346 ± 0.811	+	+	+	+	0.130336	0.0807719	-0.0526627	0.0192526	+							1.42182	0.79517	344	1.13315	1.69881	0.170285	0.240391	-0.475473	0.66852
O14578-4	CIT	18.048 ± 0.812	17.881 ± 0.91	17.61 ± 1.492	18.333 ± 0.888	+	+	+	+	0.078565	0.0429225	-0.0573965	0.0223813											-0.166418	0.151605	-0.271466	0.175798	0.451387	0.478242
A0A087X0I4;A6NE29;A6NKA3;M0QXB4;M0R061;O14579;O76097;Q6IBB8;Q9UGP6	COPE	17.876 ± 0.325	18.317 ± 0.779	19.125 ± 0.424	18.29 ± 0.784	+	+	+	+	0.0676658	0.0362052	-0.0881657	0.0445604	+							1.31639	0.38766	636	0.441265	0.792098	0.807624	1.65726	-0.0273201	0.0244485
A0A087WWW2;A8K5H4;F8VYL0;F8W184;F8W1I1;H0YI12;H0YI29;O14595;Q53ZR2;Q6NZY3;Q9UEX1	CTDSP2	18.224 ± 0.895	17.497 ± 1.226	17.943 ± 0.698	18.055 ± 0.445	+	+	+	+	0.122162	0.0741023	-0.284615	0.278607											-0.72689	0.70503	0.445943	0.412895	0.55749	0.607545
A6NJH9;O14602;Q9BS77	EIF1AY	16.227 ± 0.932	18.11 ± 1.546	16.183 ± 0.855	17.193 ± 1.627	+	+	+	+	0.0395095	0.020675	-0.17574	0.127102											1.88344	1.97769	-1.92718	2.09315	-0.916878	0.573029
O14617-5	AP3D1	22.137 ± 0.143	22.169 ± 0.105	21.955 ± 0.338	21.97 ± 0.125	+	+	+	+	-0.190282	0.12219	0.0976331	0.0887831											0.0318079	0.207767	-0.213767	0.961312	-0.198961	2.41733
E9PK03;E9PP76;J3KNF4;O14618;Q2M366;Q8NEV0	CCS	21.624 ± 0.531	21.996 ± 0.458	21.877 ± 0.588	22.328 ± 0.299	+	+	+	+	-0.0258855	0.00720446	-0.236095	0.203469											0.371541	0.806228	-0.118356	0.180417	0.332346	0.968191
E7ETI7;E9PDB4;F8W6H5;O14638;Q5JTL3	ENPP3	19.411 ± 0.267	19.503 ± 0.603	18.945 ± 1.571	19.11 ± 0.424	+	+	+	+	-0.192098	0.124076	-0.285799	0.28061											0.0919898	0.155492	-0.557935	0.438661	-0.393213	0.813865
O14639-2	ABLIM1	21.125 ± 0.541	20.709 ± 1.047	21.164 ± 0.756	21.251 ± 0.67	+	+	+	+	-0.197548	0.129834	0.0822485	0.0743664											-0.416186	0.475353	0.455677	0.47494	0.541982	0.623879
O14640-2	DVL1	18.103 ± 0.274	18.021 ± 0.37	18.188 ± 0.363	18.406 ± 0.273	+	+	+	+	0.0694823	0.0372965	-0.101183	0.0549456											-0.0821359	0.206388	0.167343	0.423701	0.385115	1.48492
D3DTN3;I3L0M7;I3L0Z8;I3L2N2;I3L2W9;O14641;Q53XM0	DVL2	17.144 ± 0.697	16.485 ± 1.089	16.755 ± 1.54	16.683 ± 1.097	+	+	+	+	0.0940055	0.0531535	-0.0242604	0.00198333											-0.658113	0.764555	0.270058	0.160174	0.197178	0.140482
O14646-2	CHD1	17.072 ± 0.539	16.507 ± 0.49	16.966 ± 0.527	16.792 ± 0.355	+	+	+	+	0.14396	0.0925106	0.0301775	0.0322145											-0.565025	1.34047	0.458997	1.03189	0.285064	0.690312
O14647-2	CHD2	18.204 ± 0.273	17.98 ± 0.488	18.102 ± 0.394	18.031 ± 0.425	+	+	+	+	0.155767	0.103339	0.110651	0.101729											-0.223738	0.558353	0.121855	0.228207	0.0508347	0.0822855
O14653-2	GOSR2	19.831 ± 0.479	19.963 ± 0.487	20.308 ± 0.552	20.296 ± 0.23	+	+	+	+	-0.163942	0.0966018	0.107101	0.0981291											0.131587	0.225782	0.345617	0.686943	0.333753	0.992888
B2RB58;O14656;Q53Y64;Q96CA0	TOR1A	20.195 ± 0.238	20.247 ± 0.152	20.141 ± 0.221	19.356 ± 0.161	+	+	+	+	-0.0831063	0.0362052	0.0112426	0.0192526											0.052084	0.214884	-0.105457	0.546942	-0.890414	7.73644
H0Y7C8;O14657	TOR1B	19.578 ± 0.268	19.673 ± 0.332	19.549 ± 0.208	19.154 ± 0.629	+	+	+	+	-0.0485922	0.0175144	0.0514793	0.0482659											0.0950756	0.268568	-0.124291	0.415057	-0.519131	1.23668
O14662-2	STX16	18.736 ± 0.403	18.617 ± 0.312	18.407 ± 0.336	18.584 ± 0.369	+	+	+	+	0.175749	0.123131	0.0112426	0.0192526											-0.118599	0.283256	-0.209881	0.665301	-0.033155	0.0711428
A0A087WYG1;B4DU28;B5MC71;C9J9B4;H0YK32;H0YK87;H0YNC5;H3BS53;O14672;Q10742;Q92650	ADAM10	21.192 ± 0.224	21.048 ± 0.475	20.848 ± 0.425	20.883 ± 0.416	+	+	+	+	-0.142143	0.0777738	-0.0337278	0.00745947											-0.144221	0.34699	-0.200149	0.40958	-0.165072	0.32629
A8K5L7;E9PI46;E9PPB6;G3V3W1;G3V4U7;H0YCY9;H0YJ78;H0YJ82;H0YJL8;H0YJX8;O14678;Q6IAQ0;Q96E75	ABCD4	18.659 ± 0.702	18.714 ± 0.823	18.515 ± 0.645	18.755 ± 0.565	+	+	+	+	-0.160309	0.0933216	-0.17574	0.127102											0.055371	0.0521069	-0.198607	0.222099	0.04073	0.0410649
O14681-3	EI24	17.908 ± 0.762	18.375 ± 0.352	18.322 ± 0.917	18.849 ± 0.464	+	+	+	+	-0.0867393	0.038399	0.0467455	0.0445604											0.466958	0.860527	-0.0537653	0.0559182	0.473832	1.42949
E9PIK4;E9PIN5;E9PKN9;E9PKZ4;E9PMW4;E9PMY0;E9PN66;E9PNB3;E9PPM1;E9PQ46;E9PS55;O14683;Q3ZCS0;U3KQ32	TP53I11	18.779 ± 1.115	18.724 ± 0.546	18.612 ± 0.939	18.434 ± 0.502	+	+	+	+	0.22752	0.183994	0.121302	0.112848											-0.0545614	0.0443714	-0.112516	0.111352	-0.290322	0.541949
O14727-2	APAF1	17.314 ± 0.714	17.05 ± 0.588	17.413 ± 0.647	17.585 ± 0.461	+	+	+	+	0.233878	0.192533	0.111834	0.102941											-0.264328	0.364314	0.363503	0.586313	0.535782	1.20782
O14730-2	RIOK3	19.115 ± 0.333	18.585 ± 0.706	19.01 ± 0.135	19.077 ± 0.344	+	+	+	+	0.000454142	0.00313148	-0.00177516	0.0110227											-0.529873	1.12311	0.425443	0.934915	0.491766	1.00796
O14732-2	IMPA2	23.567 ± 0.526	23.84 ± 0.627	23.433 ± 0.667	23.735 ± 0.436	+	+	+	+	-0.208447	0.141803	-0.309467	0.322505											0.273347	0.442542	-0.407081	0.640074	-0.105621	0.153994
O14733-3	MAP2K7	17.05 ± 1.25	17.464 ± 0.843	18.234 ± 0.719	17.616 ± 0.937	+	+	+	+	-0.00590371	0.000680552	-0.0751479	0.0347796											0.414283	0.346774	0.770148	1.15801	0.151703	0.131584
E9PIS4;E9PJN0;E9PMC4;E9PRD4;F6VBM3;H0Y698;H7C5A7;O14734;O15261;Q17RX4;Q9BR14	ACOT8	20.767 ± 0.488	21.144 ± 0.312	21.339 ± 0.503	20.552 ± 0.737	+	+	+	+	-0.288374	0.250914	-0.0372781	0.0095843	+							1.63929	0.68392	416	0.376805	1.05993	0.195431	0.436036	-0.591899	1.25924
O14735-3	CDIPT	19.892 ± 0.96	20.107 ± 0.196	19.595 ± 0.766	19.366 ± 0.471	+	+	+	+	-0.208447	0.141803	0.0928994	0.0842468											0.215416	0.264227	-0.511939	1.05319	-0.741067	2.97085
B4DE64;K7EQA1;K7ESJ4;O14737;Q3HM38;Q53YC9;Q6IB70;X6R2P6	PDCD5	20.098 ± 0.659	19.965 ± 0.584	19.765 ± 0.481	19.877 ± 0.527	+	+	+	+	-0.1703	0.102484	-0.130769	0.0809035											-0.133623	0.171048	-0.199924	0.330527	-0.0877368	0.120815
O14744-2	PRMT5	20.315 ± 0.588	20.174 ± 0.325	20.62 ± 0.396	21.061 ± 0.454	+	+	+	+	-0.0195277	0.00458087	0.0408284	0.0400408	+							1.31623	0.68553	415	-0.140071	0.248337	0.445333	1.5611	0.886241	3.29463
B3KY21;J3QRA3;J3QRP6;O14745;O43552;Q86WQ5	SLC9A3R1	25.124 ± 1.185	25.093 ± 0.564	24.801 ± 0.819	24.877 ± 0.689	+	+	+	+	-0.263851	0.213023	0.0289941	0.031369											-0.0308154	0.0231927	-0.291709	0.376006	-0.215728	0.297275
G3V3Y9;G3V508;O14756;O43275	HSD17B6	15.684 ± 1.07	15.252 ± 0.691	15.57 ± 0.61	15.202 ± 0.671	+	+	+	+	0.268392	0.243564	0.120118	0.111589											-0.43191	0.451286	0.318353	0.462069	-0.0500695	0.0529619
O14763-2	TNFRSF10B	15.598 ± 1.093	16.03 ± 0.76	15.42 ± 0.907	15.398 ± 1.023	+	+	+	+	0.204814	0.15548	0.056213	0.0520522											0.431266	0.425943	-0.610002	0.777396	-0.631584	0.738148
A0A0A0MRP2;A6NMH3;B4DRX2;B4E2Y7;E9PK10;E9PMK0;E9PMM4;E9PNQ2;H0YDF0;O14772;Q8N5J7	FPGT	18.427 ± 0.454	18.281 ± 0.418	16.622 ± 1.251	16.318 ± 0.782	+	+	+	+	-0.119437	0.0602384	-0.047929	0.016197	+			+		+		3.42025	1.1889	167	-0.146309	0.289356	-1.65909	2.50067	-1.96232	4.67917
A0A0C4DGZ9;E7EV34;E9PME9;E9PPA4;O14773;Q53HT1;Q5JAK6;Q6UX56;Q71JP6;Q96C37	TPP1	16.897 ± 0.447	17.098 ± 0.854	17.937 ± 1.073	18.012 ± 1.449	+	+	+	+	-0.197548	0.129834	-0.185207	0.13794											0.20022	0.246911	0.839697	0.97716	0.914176	0.834108
O14775-2	GNB5	17.1 ± 0.637	16.4 ± 1.254	16.279 ± 1.106	17.339 ± 0.388	+	+	+	+	0.143052	0.0917032	-0.109467	0.0618783											-0.699466	0.741473	-0.1215	0.0756464	0.938635	1.20284
O14776-2	TCERG1	20.682 ± 0.116	20.325 ± 0.156	20.449 ± 0.29	20.532 ± 0.258	+	+	+	+	0.192098	0.140782	0.012426	0.0200279											-0.357798	3.87967	0.124367	0.518632	0.207662	1.14451
B0LPG9;E7EX60;E9PEP6;H0Y4A0;H0Y4N6;H0Y7Z2;O14786;O60461;Q5JWQ2;Q5JWQ4;Q5JWQ6;Q5T7F0;Q5T7F1;Q5T7F2;Q5T7F3;Q86T59;Q96I90;Q96IH5;V9GYL7	NRP1	22.112 ± 0.237	22.056 ± 0.283	22.152 ± 0.344	21.854 ± 0.313	+	+	+	+	0.0149864	0.00914751	0.234911	0.264823											-0.0560091	0.171072	0.0960355	0.258457	-0.201824	0.70422
O14787-2	TNPO2	19.861 ± 0.191	19.711 ± 0.286	19.476 ± 0.489	19.692 ± 0.259	+	+	+	+	0.156676	0.104198	-0.413609	0.555505											-0.149281	0.619746	-0.235042	0.584029	-0.0189116	0.0496954
O14791-2	APOL1	17.375 ± 1.157	16.959 ± 0.787	17.249 ± 0.93	17.909 ± 0.836	+	+	+	+	0.183924	0.131786	0.039645	0.0391517											-0.416769	0.383355	0.290772	0.292021	0.950523	1.46262
B3KUA6;E9PDE3;O14792;Q6PEY8	HS3ST1	15.778 ± 1.936	16.5 ± 1.112	15.86 ± 1.686	16.134 ± 2.013	+	+	+	+	0.278383	0.259944	0.149704	0.144921											0.722268	0.425193	-0.639566	0.413783	-0.366451	0.181054
B1AM27;F8W8M9;I6L9J0;O14795;Q2NKJ5;Q5VYM8	UNC13B	20.613 ± 0.294	20.625 ± 0.318	20.186 ± 0.62	20.471 ± 0.401	+	+	+	+	0.00590373	0.00531908	-0.056213	0.0215922											0.012228	0.0280423	-0.43932	1.01673	-0.154024	0.388013
O14802;Q7Z755;Q8IW34;Q8TCW5;R4GMX2	POLR3A	18.893 ± 0.262	18.769 ± 0.24	18.753 ± 0.245	18.805 ± 0.332	+	+	+	+	0.242961	0.205177	-0.17574	0.127102											-0.124598	0.47133	-0.0162122	0.0480083	0.0363822	0.0940136
B4DIK0;C9J601;C9J8Q6;O14807;Q86WX8	MRAS	19.255 ± 0.307	19.356 ± 0.425	19.351 ± 0.47	19.23 ± 0.47	+	+	+	+	0.188465	0.136741	-0.212426	0.171414											0.100756	0.225125	-0.00503635	0.00771814	-0.125841	0.234185
A8MVV6;B7WPM8;E9PMX4;E9PN41;E9PPX8;E9PSH3;J3KNL1;J3KQ42;O14817;Q6IAP6	TSPAN4	17.223 ± 0.792	17.995 ± 0.478	17.847 ± 0.838	17.727 ± 0.391	+	+	+	+	0.120345	0.0726571	0.0467455	0.0445604											0.772346	1.47904	-0.148016	0.173256	-0.2685	0.621551
B2R515;H0Y586;O14818;Q5JXJ2;Q9BR53;Q9H4K5;Q9UEU8	PSMA7	19.096 ± 0.68	19.156 ± 0.475	19.935 ± 0.351	20.127 ± 0.267	+	+	+	+	-0.0903724	0.0406379	-0.111834	0.0639063	+				+			2.96642	0.60436	462	0.0602646	0.0756558	0.778445	2.65002	0.971167	3.74868
O14818-2	PSMA7	15.504 ± 1.052	15.889 ± 1.024	15.211 ± 1.276	14.827 ± 0.97	+	+	+	+	-0.00772024	0	-0.243195	0.21365											0.385182	0.327671	-0.67864	0.584761	-1.06242	1.28945
B9EG89;D6RAS9;O14827;Q9UK56	RASGRF2	18.52 ± 0.553	18.741 ± 0.666	17.551 ± 1.337	16.608 ± 1.541	+	+	+	+	-0.298365	0.267648	-0.083432	0.0409348	+			+				2.42196	1.5814	78	0.220907	0.316838	-1.19043	1.38963	-2.13282	2.53314
A9Z1W6;B1AVS6;O14828;O15128;Q96FR8;Q9BPY0	SCAMP3	21.392 ± 0.231	21.226 ± 0.317	21.011 ± 0.514	21.136 ± 0.317	+	+	+	+	-0.0567666	0.0216008	-0.0491124	0.0169541											-0.166375	0.601538	-0.215013	0.480255	-0.0897031	0.23621
A8MTS8;B1ALH5;B1ALH6;C9IYS5;C9JR86;O14832	PHYH	20.523 ± 1.051	20.484 ± 1.293	20.083 ± 1.097	19.877 ± 0.969	+	+	+	+	-0.406449	0.513618	-0.178107	0.129774											-0.0390074	0.0231217	-0.401015	0.288609	-0.606662	0.513811
A0A087WY99;A5PKY8;O14841;Q75W65;Q9Y4Q0	OPLAH	22.817 ± 0.417	22.874 ± 0.497	22.711 ± 0.43	22.653 ± 0.347	+	+	+	+	-0.406449	0.513618	-0.174556	0.125775											0.0577607	0.0942915	-0.163146	0.306157	-0.220791	0.494406
C9IYH8;C9IYR0;C9JMP6;F8VZL7;H7C4B6;M0QZP0;O14867;O43285;Q6ICU0	BACH1	17.048 ± 1.365	16.453 ± 0.952	16.898 ± 1.129	17.373 ± 0.462	+	+	+	+	0.245686	0.209075	0.0514793	0.0482659											-0.594438	0.481948	0.444322	0.388219	0.919462	1.55762
O14874-2	BCKDK	21.073 ± 0.461	21.233 ± 0.392	21 ± 0.311	20.806 ± 0.286	+	+	+	+	-0.248411	0.191297	-0.186391	0.139323											0.159839	0.330644	-0.233253	0.681715	-0.426457	1.58341
O14879;Q99634;Q9BSK7	IFIT3	19.757 ± 0.306	19.681 ± 0.38	19.915 ± 0.461	19.963 ± 0.72	+	+	+	+	-0.343778	0.354738	0.00887572	0.0177158											-0.07637	0.177345	0.234364	0.544347	0.282697	0.464872
B2R592;O14880;Q5VV87;Q5VV89;Q6ICN4	MGST3	22.018 ± 0.467	22.05 ± 0.451	21.835 ± 0.777	21.805 ± 0.626	+	+	+	+	-0.248411	0.191297	0.0171597	0.023175											0.0325916	0.051081	-0.215803	0.29439	-0.245131	0.41559
O14893-2	GEMIN2	17.024 ± 0.756	16.955 ± 0.774	17.658 ± 0.766	18.225 ± 0.143	+	+	+	+	0.110354	0.0649439	-0.0727811	0.0330647	+			+				2.05938	0.92508	280	-0.068778	0.0655538	0.702685	1.04892	1.26992	3.35505
O14896-2	IRF6	16.515 ± 1.206	16.8 ± 0.421	15.456 ± 0.76	15.568 ± 0.704	+	+	+	+	-0.0667575	0.0268771	0.0952663	0.0865037	+			+				1.54077	0.76787	362	0.285203	0.269443	-1.34372	3.19768	-1.23156	3.09133
A0A087X282;B2RD53;D3DTJ6;O14907;Q7LCQ4	TAX1BP3	19.876 ± 0.628	19.465 ± 1.947	18.344 ± 1.64	19.974 ± 0.735	+	+	+	+	0.187557	0.135742	-0.3	0.30532											-0.41143	0.237684	-1.12048	0.631559	0.509865	0.301294
A8K4I3;A8MZG3;K7EIT0;K7EJ33;K7ELJ2;K7EM11;K7ESN1;O14908;Q9BTC9	GIPC1	20.87 ± 0.379	20.743 ± 0.64	21.051 ± 0.35	20.93 ± 0.34	+	+	+	+	-0.131244	0.0691022	0.116568	0.107847											-0.127748	0.197424	0.307946	0.598266	0.187086	0.321192
A4FTY3;H0YI92;H0YIA8;J3KN23;O14910;Q147W1;Q6LES3;Q7LDS4	LIN7A	20.882 ± 0.414	20.878 ± 0.721	20.865 ± 0.731	20.991 ± 0.419	+	+	+	+	-0.163034	0.0957763	-0.0420118	0.0124788											-0.00438404	0.00510728	-0.0122278	0.0116184	0.113672	0.151467
B4DZ30;B4E0U4;E5RFG5;E5RFT3;E5RGA0;E5RGW5;E5RIW0;E5RJH2;G3V105;J3KNS5;O14920;O75327	IKBKB	19.42 ± 0.194	19.452 ± 0.253	19.402 ± 0.268	19.27 ± 0.5	+	+	+	+	0.0158947	0.00954312	0.0526627	0.0492048											0.0313983	0.10542	-0.0500791	0.151067	-0.181646	0.426713
O14924-4	RGS12	15.759 ± 1.153	15.19 ± 1.279	14.905 ± 1.33	15.788 ± 0.646		+	+	+	-0.0758401	0.0319508	0.000591702	0.0124788											-0.568886	0.436765	-0.284925	0.174625	0.597441	0.588627
O14925;Q53FF8;Q5T1E6;Q6P5S5	TIMM23	17.938 ± 2.036	18.879 ± 1.383	18.396 ± 1.342	18.893 ± 1.54	+	+	+	+	-0.0149864	0.00277472	-0.451479	0.66473											0.940781	0.525881	-0.48286	0.309697	0.0142859	0.00669595
F8W9G7;F8WEW1;O14929;Q49A44;Q53QF0;Q53SU4;Q6P594;Q8WWB9	HAT1	19.706 ± 1.94	20.788 ± 0.704	20.313 ± 1.632	20.918 ± 2.4	+	+	+	+	0.0458674	0.0239602	-0.0289941	0.00468709											1.08107	0.794336	-0.474577	0.334833	0.130599	0.0532155
O14936-3	CASK	21.606 ± 0.303	21.664 ± 0.398	21.708 ± 0.428	21.723 ± 0.181	+	+	+	+	-0.169391	0.101633	-0.0597633	0.0239733											0.0582483	0.126809	0.0441053	0.0787978	0.0591335	0.149957
O14939-4	PLD2	19.298 ± 0.535	19.373 ± 0.454	19.406 ± 0.628	19.18 ± 0.587	+	+	+	+	-0.0540418	0.020216	0.0928994	0.0842468											0.0749736	0.115238	0.0329914	0.0429602	-0.19301	0.324311
O14949;Q5FVE2;Q9BV88;Q9T2V7	UQCRQ	23.547 ± 0.586	23.933 ± 0.381	23.596 ± 0.613	23.171 ± 1.252	+	+	+	+	-0.325613	0.317569	-0.111834	0.0639063											0.386043	0.851275	-0.337825	0.684461	-0.761935	0.913694
D3DUH6;O14950;Q13182;Q7Z5Z4	MYL12B	25.27 ± 0.346	25.607 ± 0.24	25.734 ± 0.417	25.905 ± 0.33	+	+	+	+	0.30109	0.300194	-0.166272	0.116662											0.337594	1.39985	0.126992	0.33006	0.297707	1.23579
B2R542;D6W5Z4;O14957;Q9UEA3;Q9UPK4	UQCR11	21.957 ± 0.664	22.239 ± 0.347	21.815 ± 0.807	21.309 ± 0.477	+	+	+	+	-0.368302	0.410655	0.0550296	0.051098	+							1.50066	0.77085	360	0.281603	0.514652	-0.424122	0.71313	-0.929634	3.26695
B2RA90;D6RD58;D6RGX8;E5RHW6;O14565;O14960;Q52M49	LECT2	17.453 ± 0.831	17.269 ± 0.969	17.205 ± 0.962	16.856 ± 1.219	+	+	+	+	-0.167575	0.0999408	0.0704142	0.0639063											-0.184514	0.161921	-0.0637093	0.0472766	-0.412238	0.331282
I3L165;I3L1E3;I3L1F1;I3L1P5;I3L2H4;I3L326;I3L346;O14964;Q9NR36	HGS	21.385 ± 0.372	21.6 ± 0.264	21.573 ± 0.127	21.675 ± 0.124	+	+	+	+	0.0694823	0.0372965	-0.0988166	0.0530116											0.215297	0.69116	-0.0272567	0.098837	0.0749159	0.318874
B4E1K3;C9JE77;E9PL56;O14966	RAB29	21.091 ± 0.459	21.288 ± 0.637	21.398 ± 0.696	21.151 ± 0.359	+	+	+	+	-0.334696	0.335735	-0.142604	0.0922449											0.196739	0.309783	0.11052	0.127617	-0.136706	0.218031
O14974-3	PPP1R12A	20.487 ± 0.2	20.449 ± 0.261	20.56 ± 0.399	20.599 ± 0.162	+	+	+	+	0.248411	0.213023	0.0159763	0.0223813											-0.0374622	0.123861	0.110465	0.281857	0.149917	0.723673
A8K2J7;G3V1R7;O14975;Q53FY6;Q6PF09	SLC27A2	24.501 ± 0.482	24.767 ± 0.556	24.543 ± 0.846	24.267 ± 0.59	+	+	+	+	-0.378292	0.435573	-0.172189	0.123141											0.265804	0.488901	-0.223488	0.265738	-0.499402	0.985265
A0A087X1U9;D6RAQ7;D6RAW3;D6RC24;D6RE78;D6RF16;H0Y8H5;H0Y9M4;H0YA39;O14976;Q5U4P5;Q9BVY6	GAK	20.918 ± 0.241	20.957 ± 0.322	20.967 ± 0.251	20.824 ± 0.22	+	+	+	+	-0.336512	0.339467	-0.0715976	0.0322145											0.0387449	0.102778	0.0106239	0.0257744	-0.13236	0.451567
O14979-2	HNRNPDL	21.308 ± 1.383	21.503 ± 0.886	21.463 ± 0.657	20.573 ± 0.703	+	+	+	+	-0.0395095	0.0132102	0.0621302	0.0569004											0.195883	0.130258	-0.0400922	0.0364073	-0.930594	1.45074
A6NL14;A8K1K5;C9IYM2;C9IZS4;C9J673;C9JF49;C9JKM9;C9JQ02;C9JV99;D6W5E2;F8WF71;H7BZC5;O14980;Q63HP8;Q68CP3;Q99433	XPO1	22.2 ± 0.419	22.405 ± 0.283	22.252 ± 0.374	22.315 ± 0.265	+	+	+	+	0.125795	0.0770327	-0.0171598	0.00198333											0.205416	0.569879	-0.153514	0.431405	-0.0899806	0.282491
A0A0A0MTH9;B4E0W6;O14981;O43578	BTAF1	20.064 ± 0.576	19.872 ± 0.382	19.925 ± 0.467	20.283 ± 0.223	+	+	+	+	-0.0676657	0.0273725	0.139053	0.132471											-0.191484	0.350554	0.0527565	0.0924889	0.410904	1.70203
O15013-4	ARHGEF10	17.879 ± 0.483	17.642 ± 0.306	17.662 ± 0.527	18.097 ± 0.517	+	+	+	+	0.190282	0.138753	0.127219	0.119235											-0.237058	0.584376	0.0201502	0.0330207	0.45482	1.29928
O15014-2	ZNF609	15.311 ± 0.885	14.648 ± 0.923	15.443 ± 0.539	16.021 ± 0.446	+	+	+	+	-0.0386013	0.0127932	0.233728	0.262888	+			+				1.44784	1.1611	179	-0.662471	0.782814	0.794661	1.26698	1.37278	2.69835
A4QPE4;E9PJZ2;O14872;O14873;O15020	SPTBN2	21.585 ± 0.345	21.658 ± 0.491	21.743 ± 0.453	21.714 ± 0.32	+	+	+	+	-0.194823	0.126936	-0.0763314	0.0356443											0.0729356	0.133171	0.0846877	0.139509	0.0560944	0.102104
O15021-2	MAST4	18.531 ± 0.325	18.514 ± 0.363	18.434 ± 0.613	18.478 ± 0.406	+	+	+	+	-0.228429	0.1654	-0.0881657	0.0445604											-0.0167937	0.0344709	-0.0801885	0.12202	-0.0363281	0.06905
O15027-5	SEC16A	22.138 ± 0.181	22.052 ± 0.157	22.158 ± 0.274	22.22 ± 0.22	+	+	+	+	-0.05495	0.020675	-0.031361	0.00606465											-0.08619	0.486065	0.105247	0.441164	0.16786	0.996518
A0A087WU36;A0A087X000;A6QRG9;A6QRH0;A6QRH1;E2PU09;H0Y6J7;H0Y7X5;O15031;Q7KZU3;Q9BSU7	PLXNB2	23.066 ± 0.231	23.131 ± 0.155	23.345 ± 0.148	23.23 ± 0.143	+	+	+	+	-0.215713	0.15013	0.0656805	0.0598714											0.0646136	0.28235	0.214029	1.87488	0.09885	0.686217
O15040-2	TECPR2	17.816 ± 0.333	17.796 ± 0.309	17.672 ± 0.288	17.963 ± 0.395	+	+	+	+	0.0495005	0.0258943	0.180473	0.183896											-0.0202174	0.0449787	-0.124086	0.37623	0.166888	0.439907
O15042-2	U2SURP	19.928 ± 0.354	20.036 ± 0.232	19.781 ± 0.272	20.204 ± 0.307	+	+	+	+	0.109446	0.0642622	-0.0349113	0.00816338											0.108263	0.317532	-0.254473	1.19678	0.168528	0.628641
A6NP62;C9J2Z9;O15047;Q6PIF3;Q8TAJ6	SETD1A	18.78 ± 0.327	18.001 ± 0.715	18.509 ± 0.715	18.726 ± 0.416	+	+	+	+	0.119437	0.0719396	0.0621302	0.0569004											-0.778318	1.84904	0.507509	0.750605	0.724101	1.57408
O15056-2	SYNJ2	16.66 ± 1.269	17.526 ± 1.499	18.632 ± 0.929	17.914 ± 1.418	+	+	+	+	-0.024069	0.00644344	-0.14497	0.0945813											0.866336	0.633343	1.10577	1.00909	0.387797	0.219403
A0A075B7B1;A7E2Y2;C9JIE4;H0YL34;O15061;Q2TBJ4;Q5NJJ9;Q8TE61;Q8TE62	SYNM	20.619 ± 0.458	20.213 ± 0.427	20.525 ± 0.56	20.349 ± 0.142	+	+	+	+	0.275658	0.2554	0.181657	0.185488											-0.406627	1.05717	0.312187	0.637555	0.136697	0.392755
K7EPA0;O15063;Q2M3W4;U3KPV0;U3KQ15	GARRE1	15.918 ± 0.765	15.941 ± 0.644	16.184 ± 0.847	16.357 ± 0.687	+	+	+	+	0.258401	0.227937	-0.0384616	0.0103013											0.0228261	0.0225362	0.243576	0.277567	0.41604	0.634326
B2RMP4;B4DSR5;E1P5M5;O15066	KIF3B	19.94 ± 0.264	19.753 ± 0.415	19.891 ± 0.27	19.831 ± 0.227	+	+	+	+	-0.358311	0.387017	-0.146154	0.0957581											-0.186906	0.522328	0.138296	0.354303	0.0780246	0.188666
A6H8V8;H0YGH1;J3KT98;J3KTL4;J3KTQ5;J3QL39;J3QSG0;J3QSH6;O15067	PFAS	20.445 ± 0.414	20.696 ± 0.284	20.8 ± 0.212	21.063 ± 0.144	+	+	+	+	0.00317894	0.00421515	-0.239645	0.208526											0.251323	0.748802	0.104069	0.376554	0.366883	2.24758
O15068-10	MCF2L	18.763 ± 0.252	18.564 ± 0.341	18.716 ± 0.35	18.603 ± 0.427	+	+	+	+	-0.145777	0.0807719	0.0810651	0.0732961											-0.198512	0.683755	0.15149	0.403212	0.039125	0.0743951
O15075-2	DCLK1	18.764 ± 0.57	18.392 ± 0.549	18.339 ± 0.847	17.912 ± 1.313	+	+	+	+	0.221163	0.175704	0.0360947	0.0365139											-0.372684	0.690647	-0.053015	0.0535301	-0.479612	0.44794
A0A0A0MS86;F8VS29;F8W097;F8W0V9;J3KNF5;O15078;Q1PSK5;Q66GS8;Q9H2G6;Q9H6Q7;Q9H8I0;S4R322	CEP290	21.134 ± 0.416	21.34 ± 0.489	21.371 ± 0.728	21.173 ± 0.34	+	+	+	+	0.207539	0.158744	0.0609467	0.0559204											0.206157	0.421577	0.0312555	0.0356877	-0.167266	0.356492
H7C4G9;O15083;Q2T9F6;Q86TK4	ERC2	17.865 ± 0.829	17.378 ± 1.287	17.288 ± 0.835	18.179 ± 0.333	+	+	+	+	-0.0404178	0.0136296	-0.26568	0.247697											-0.487143	0.416637	-0.0899912	0.0601928	0.801425	0.958146
O15084-1	ANKRD28	18.561 ± 0.308	18.476 ± 0.54	18.53 ± 0.498	18.92 ± 0.299	+	+	+	+	0.0386013	0.020216	-0.0798817	0.0382675											-0.0847349	0.151453	0.0531785	0.0753701	0.44389	1.21189
O15085-2	ARHGEF11	19.39 ± 0.202	19.217 ± 0.209	19.197 ± 0.221	19.423 ± 0.176	+	+	+	+	0.166667	0.1139	0.0609467	0.0559204											-0.173509	0.945759	-0.0204763	0.0697399	0.206325	1.29438
O15091-2	PRORP	19.11 ± 0.484	19.05 ± 1.028	18.924 ± 1.005	19.244 ± 0.459	+	+	+	+	-0.339237	0.345129	-0.201775	0.157897											-0.0604389	0.0542581	-0.125582	0.0923708	0.194382	0.198693
O14666;O15111;Q13132;Q5W0I4;Q92467	CHUK	19.842 ± 0.35	19.937 ± 0.274	19.878 ± 0.438	20.039 ± 0.309	+	+	+	+	-0.283833	0.243564	-0.0751479	0.0347796											0.0952168	0.255903	-0.05953	0.125291	0.102017	0.304396
O15117-2	FYB1	16.335 ± 1.067	16.085 ± 0.88	16.118 ± 1.307	16.221 ± 0.939	+	+	+	+	0.213896	0.166525	0.0242603	0.0280349											-0.249899	0.209586	0.0333635	0.0208651	0.135775	0.113636
B4DET3;K7EIH7;K7ENZ0;K7EQ23;K7ERM4;K7ERW2;O15118;Q9P130	NPC1	19.949 ± 0.648	20.092 ± 0.9	19.752 ± 0.711	20.615 ± 0.42	+	+	+	+	0.0658492	0.0351251	-0.165089	0.115385											0.143234	0.142415	-0.34022	0.38121	0.523071	0.799636
O00516;O15106;O15120;Q5VUD3;Q5VUD4;Q9BSV7;Q9BWR7	AGPAT2	18.657 ± 0.508	18.92 ± 0.528	18.807 ± 0.367	18.438 ± 0.658	+	+	+	+	-0.116712	0.058269	0.0940828	0.0853725											0.262917	0.485098	-0.113138	0.203186	-0.482337	0.891902
E7EMA0;O15121	DEGS1	16.293 ± 1.018	16.706 ± 0.823	16.565 ± 0.86	17.074 ± 0.439	+	+	+	+	0.0885559	0.0494446	0.0668639	0.0608723											0.412848	0.411967	-0.141752	0.130092	0.367936	0.547862
O15126-2	SCAMP1	20.365 ± 0.203	20.487 ± 0.34	20.295 ± 0.822	20.804 ± 0.452	+	+	+	+	-0.224796	0.160944	-0.0195266	0.000656899											0.121647	0.398015	-0.19211	0.258749	0.317673	0.871552
B2RDF0;H3BMN2;H3BN93;H3BPL9;H3BQW2;H3BUB6;H3BV04;O15127;Q9BQE8	SCAMP2	20.519 ± 0.207	20.382 ± 0.277	20.33 ± 0.637	20.418 ± 0.287	+	+	+	+	-0.293824	0.259944	0.228994	0.255227											-0.136401	0.546879	-0.0524721	0.0788972	0.0358162	0.0951251
C9J4Z7;C9J6C8;C9JBJ7;C9JEY1;C9JFG9;C9JM51;C9JQM8;C9JTT6;C9K057;F8VXW2;F8WEB3;O15143;Q9BU00	ARPC1B	22.488 ± 0.311	22.231 ± 0.41	22.414 ± 0.287	22.511 ± 0.36	+	+	+	+	0.121253	0.0733781	0.0798816	0.0722313											-0.256671	0.744953	0.182253	0.49449	0.279939	0.772554
C9JTV5;G5E9J0;G5E9S7;H7C3F9;O15144;Q92801;Q9P1D4	ARPC2	23.414 ± 0.168	23.502 ± 0.122	23.495 ± 0.205	23.4 ± 0.118	+	+	+	+	0.0567666	0.0298891	0.0159763	0.0223813											0.0882905	0.605118	-0.007864	0.032932	-0.102141	0.956041
C9JZD1;F8VR50;O00554;O15145	ARPC3	22.587 ± 0.268	22.588 ± 0.36	22.747 ± 0.234	23.2 ± 0.236	+	+	+	+	0.0567666	0.0298891	-0.165089	0.115385											0.000852585	0.00183192	0.158701	0.503017	0.611444	2.89103
O15156-2	ZBTB7B	16.786 ± 1.633	15.321 ± 0.914	16.644 ± 1.881	16.246 ± 1.573	+		+	+	0.0622162	0.0329979	-0.0751479	0.0347796											-1.4652	1.35769	1.32329	1.02148	0.925463	0.764337
O15160-2	POLR1C	19.699 ± 0.822	19.152 ± 1.197	19.958 ± 0.509	19.549 ± 0.473	+	+	+	+	-0.0449591	0.0157633	0.0964497	0.0876406											-0.546657	0.515764	0.805186	0.992137	0.396533	0.399928
O15162-2	PLSCR1	18.02 ± 1.113	18.282 ± 0.969	18.069 ± 1.157	17.852 ± 1.486	+	+	+	+	0.0912807	0.0512855	0.314201	0.415127											0.261666	0.204935	-0.212816	0.157307	-0.429707	0.297053
O15164-2	TRIM24	16.089 ± 0.868	15.725 ± 0.334	16.396 ± 1.234	16.176 ± 1.308	+	+	+	+	-0.020436	0.00494884	0.150888	0.146337											-0.364339	0.542553	0.670688	0.796193	0.451123	0.442981
O15173-2	PGRMC2	22.122 ± 0.291	22.486 ± 0.218	22.737 ± 0.53	23.387 ± 0.264	+	+	+	+	-0.0785649	0.0335256	-0.0692308	0.0305284	+				+			4.58094	0.60778	460	0.364673	1.88398	0.250953	0.62756	0.900727	5.51054
E5RFM2;E5RH67;E5RJF8;E5RK82;H0YBL5;O15182;Q53YD2;Q9BS23	CETN3	17.836 ± 0.44	17.872 ± 0.389	17.659 ± 0.717	18.199 ± 0.391	+	+	+	+	0.144868	0.0933216	-0.056213	0.0215922											0.0351	0.0613592	-0.213	0.325712	0.327377	0.936686
O15194-2	CTDSPL	18.794 ± 0.528	18.772 ± 0.416	18.561 ± 0.755	18.526 ± 0.619	+	+	+	+	-0.198456	0.130808	-0.0384616	0.0103013											-0.0212564	0.0315333	-0.211614	0.302101	-0.24666	0.437258
B4DG72;O15211;Q5STK0;Q9Y3F3	RGL2	19.636 ± 0.299	19.271 ± 0.411	19.628 ± 0.464	19.481 ± 0.245	+	+	+	+	0.277475	0.258422	0.122485	0.114113											-0.364232	1.20629	0.356256	0.898423	0.209365	0.626241
O15212	PFDN6	20.963 ± 0.892	21.391 ± 0.292	21.261 ± 0.367	20.724 ± 0.267	+	+	+	+	-0.0485922	0.0175144	0.0846154	0.0765235											0.428449	0.662458	-0.130243	0.35107	-0.667426	3.52689
A6NDP5;O15213;Q5HYZ0;Q5STK5;Q5STR3	WDR46	16.855 ± 0.906	17.183 ± 1.111	18.046 ± 0.684	18.718 ± 0.27	+	+	+	+	0.00136241	0.00349046	-0.13787	0.0876406	+			+	+			2.12895	0.99413	253	0.328877	0.278306	0.862376	1.0827	1.53471	2.70706
B2RD15;O15217;Q5JW88;Q5T7Q8;Q6P4G1;Q9BX18;Q9H414	GSTA4	19.687 ± 1.241	19.817 ± 0.688	20.332 ± 0.931	19.561 ± 1.103	+	+	+	+	-0.222071	0.157652	-0.0254438	0.00265289											0.129873	0.0971865	0.514591	0.639794	-0.255886	0.231829
O15226-2	NKRF	18.36 ± 0.583	18.43 ± 0.546	18.671 ± 0.581	18.671 ± 0.368	+	+	+	+	0.116712	0.0698066	0.165089	0.163837											0.0701611	0.0928942	0.241324	0.390842	0.241327	0.497985
B4DNM9;O15228;Q5TBH6;Q5TBH7;Q5TBH8;Q9BWC2	GNPAT	18.025 ± 0.429	17.66 ± 0.716	16.949 ± 0.819	16.138 ± 1.055	+	+	+	+	-0.0458674	0.0161974	0.121302	0.112848	+			+		+		2.23191	1.0163	242	-0.365607	0.627391	-0.711253	1.06719	-1.52194	2.34374
A2A2U8;A2A2U9;A2A2V0;H0Y320;O15229;Q5SY07;Q5SY08;Q5SY09	KMO	20.776 ± 0.704	20.843 ± 0.815	20.736 ± 1.167	20.742 ± 0.693	+	+	+	+	-0.427339	0.580349	-0.0692308	0.0305284											0.0668869	0.0639197	-0.107124	0.0785768	-0.101632	0.101212
A0A087WYH7;H7C5J6;O15230;Q5U4N9;Q8TDF8;Q8WZA7;Q9H1P1	LAMA5	23.488 ± 0.274	23.538 ± 0.326	23.836 ± 0.478	23.543 ± 0.285	+	+	+	+	0.19119	0.139765	0.0573964	0.0530116											0.0500312	0.128147	0.297788	0.77638	0.0049746	0.0111976
O15231-3	ZNF185	19.97 ± 0.34	19.543 ± 0.752	19.848 ± 0.732	19.868 ± 0.525	+	+	+	+	0.0131699	0.00836332	0.0763313	0.0690691											-0.42678	0.780946	0.304954	0.371709	0.325091	0.47765
A8K8R0;J3KSY7;J3QSC4;K7EQ38;O15234	CASC3	17.509 ± 1.776	17.499 ± 2.259	17.888 ± 2.224	16.973 ± 1.039	+	+	+	+	-0.104905	0.0500553	0.204142	0.217103											-0.00994062	0.00334326	0.388368	0.13422	-0.526363	0.252641
O15235;Q53X98	MRPS12	16.023 ± 1.339	16.796 ± 0.643	16.413 ± 0.849	16.439 ± 0.991	+	+	+	+	-0.00953678	0.000680552	-0.091716	0.047332											0.773085	0.787255	-0.38297	0.486246	-0.356911	0.390286
A0A087X0N2;O15243;Q6FHL5	LEPROT	15.044 ± 1.265	15.687 ± 0.915	15.348 ± 0.858	15.569 ± 1.223	+	+	+	+	-0.0603996	0.0234832	0.291716	0.368099											0.643508	0.579618	-0.339069	0.339967	-0.118226	0.0810043
O15244;Q5T7Q5;Q5T7Q6;Q6PIQ8;Q8NG62;Q9NQB9	SLC22A2	20.972 ± 0.943	20.754 ± 1.249	20.784 ± 1.389	20.271 ± 0.954	+	+	+	+	-0.456403	0.689224	-0.0775148	0.0365139											-0.218676	0.155724	0.0307903	0.0161598	-0.482716	0.398375
A6PVS0;A8K9S0;O15174;O15247;Q5JT80;Q8TCE3	CLIC2	19.98 ± 0.511	20.316 ± 0.265	20.194 ± 0.375	19.886 ± 0.382	+	+	+	+	-0.0213442	0.00531908	0.00295857	0.0139527											0.33539	0.914844	-0.121547	0.331531	-0.429702	1.69179
D6RJ89;O15254;Q96AJ8	ACOX3	19.702 ± 0.372	19.766 ± 0.368	19.614 ± 0.308	19.519 ± 0.352	+	+	+	+	0.0667575	0.0356638	-0.311834	0.326893											0.063525	0.132757	-0.15138	0.411707	-0.246114	0.713081
A0A0A0MR06;O15258;O95322;Q5T091;Q5T092;Q5T093;Q9P0H9	RER1	23.111 ± 0.339	23.188 ± 0.319	23.145 ± 0.592	23.14 ± 0.232	+	+	+	+	0.0640327	0.034056	0.0597633	0.0549456											0.0772734	0.189822	-0.0428412	0.0657026	-0.0483875	0.134511
O15260-2	SURF4	21.434 ± 0.524	21.752 ± 0.374	22.24 ± 1.077	22.868 ± 0.228	+	+	+	+	0.051317	0.0268771	0.0692308	0.0628896	+			+	+			1.8363	0.74087	380	0.31769	0.733193	0.487965	0.608781	1.11636	5.34307
O14739;O15124;O15264;Q5R3E6;Q5U4A5;Q6FI46;Q9UNU0	MAPK13	19.411 ± 0.528	19.093 ± 0.568	18.975 ± 0.53	19.222 ± 0.325	+	+	+	+	-0.0476839	0.0170729	-0.199408	0.154967											-0.318542	0.577319	-0.117619	0.170775	0.129562	0.233389
A8K681;O15269;Q5VWB4;Q96IX6	SPTLC1	20.553 ± 0.367	20.709 ± 0.376	20.983 ± 0.305	21.222 ± 0.16	+	+	+	+	-0.0476839	0.0170729	0.000591702	0.0124788											0.156193	0.382268	0.274359	0.882817	0.513038	2.49867
H0YJ96;H0YJV2;O15270;Q16685	SPTLC2	19.614 ± 0.587	19.247 ± 0.318	19.575 ± 0.245	19.478 ± 0.268	+	+	+	+	0.0622162	0.0329979	0.0928994	0.0842468											-0.367376	0.847321	0.32838	1.43837	0.23168	0.861977
O15294-3	OGT	21.366 ± 0.247	21.346 ± 0.29	21.43 ± 0.261	21.653 ± 0.203	+	+	+	+	0.275658	0.2554	0.02071	0.0255839											-0.0201111	0.05391	0.0842178	0.258634	0.307163	1.55664
A8K672;B7Z6R0;D3DUF3;H3BM92;H3BNY9;H3BPH4;H3BR08;H3BRM0;H3BT06;H3BV34;H3BV55;O15305	PMM2	21.583 ± 0.692	21.642 ± 0.247	21.18 ± 0.628	21.231 ± 0.742	+	+	+	+	-0.317439	0.301897	-0.0893491	0.0454792											0.0581825	0.0829708	-0.461864	1.1345	-0.410696	0.796728
O15321-2	TM9SF1	21.698 ± 0.601	21.837 ± 0.175	21.669 ± 0.611	21.473 ± 0.431	+	+	+	+	-0.136694	0.0733781	-0.0928994	0.0482659											0.138636	0.266538	-0.167984	0.330456	-0.363608	1.35549
D6R9J5;D6RDJ7;D6RE59;D6RJC3;E7EQN9;E9PCZ3;E9PG59;E9PHC0;H0Y9Q3;H0YA10;O15327;Q2TAI2;Q5XLE7;Q6IN59;Q6PJB4;Q9BS68	INPP4B	16.691 ± 1.106	16.54 ± 1.308	16.796 ± 1.013	16.931 ± 1.108	+	+	+	+	0.237511	0.197526	0.184024	0.188692											-0.15137	0.0935386	0.256162	0.175157	0.391582	0.27678
A8K812;H0YA03;O15335;Q6GTU0;Q96RJ5	CHAD	15.738 ± 1.826	16.425 ± 1.358	16.252 ± 1.187	15.6 ± 1.289	+	+	+	+	-0.218438	0.153326	-0.115385	0.066988											0.686798	0.389661	-0.172709	0.102124	-0.825075	0.632462
E7EQU1;E7ES08;E9PES6;O15347;O95556;Q6NS40	HMGB3	19.996 ± 0.264	19.69 ± 0.247	19.778 ± 0.274	19.927 ± 0.175	+	+	+	+	-0.0295186	0.00875425	-0.314201	0.331319											-0.305962	1.5054	0.087955	0.291185	0.237827	1.36203
O15355	PPM1G	21.353 ± 0.262	21.175 ± 0.284	21.11 ± 0.204	21.064 ± 0.18	+	+	+	+	0.244777	0.20777	-0.21716	0.177599											-0.177897	0.669802	-0.0654337	0.218358	-0.111755	0.43999
A0A0A0MTP6;B2RTX5;F5GWY9;F5GY16;F5GYK9;F5H588;H0YFB4;H0YFZ4;H7BXR2;O15357;Q13577;Q13578	INPPL1	19.377 ± 0.169	19.274 ± 0.3	19.262 ± 0.297	19.451 ± 0.229	+	+	+	+	-0.0594914	0.0230087	-0.0408284	0.0117486											-0.102962	0.385002	-0.0118935	0.0279888	0.176924	0.68589
O15371-2	EIF3D	21.201 ± 0.471	21.077 ± 0.503	20.988 ± 0.479	21.308 ± 0.716	+	+	+	+	0.0231608	0.0127932	-0.205325	0.162342											-0.123906	0.208197	-0.089467	0.142036	0.2306	0.329216
A0A087WZK9;B3KS98;E5RFH0;E5RFW7;E5RGU4;E5RH59;E5RHC7;E5RJT0;O15372	EIF3H	23.41 ± 0.421	23.63 ± 0.114	23.603 ± 0.1	23.446 ± 0.168	+	+	+	+	0.024069	0.0132102	-0.237278	0.205147											0.219878	0.755221	-0.02616	0.198461	-0.183732	1.64681
O15375-2	SLC16A5	15.913 ± 0.852	16.698 ± 0.67	16.171 ± 0.847	15.792 ± 1.388	+	+	+	+	-0.109446	0.0531535	-0.126036	0.0765235											0.785006	1.22351	-0.526746	0.722982	-0.905628	0.925811
D3DQE1;E7ESJ6;E7EW19;O15379;O43268;Q9UEI5;Q9UEV0	HDAC3	18.633 ± 0.357	18.198 ± 0.831	18.872 ± 0.475	19.081 ± 0.336	+	+	+	+	-0.0613079	0.0239602	-0.0455621	0.0146963											-0.43522	0.709835	0.673851	1.17766	0.882958	1.83554
O15381-5	NVL	15.75 ± 0.509	15.39 ± 0.499	15.448 ± 0.502	15.799 ± 0.513	+	+	+	+	0.0467757	0.0244398	-0.101183	0.0549456											-0.360503	0.758061	0.0581809	0.0864276	0.409343	0.892467
B2RB87;B3KSI3;M0QXF9;M0QZ10;M0QZP4;M0R2K7;O00269;O15382;Q96KG1;Q9BTB6;Q9BUU6	BCAT2	22.392 ± 0.38	22.73 ± 0.231	22.604 ± 0.232	22.683 ± 0.24	+	+	+	+	-0.211172	0.144893	-0.162722	0.112848											0.338028	1.30708	-0.125345	0.526813	-0.0468497	0.157055
O15393-2	TMPRSS2	18.192 ± 1.372	18.677 ± 0.971	18.614 ± 0.818	16.765 ± 1.753	+	+	+	+	-0.0322434	0.00994108	-0.327219	0.356337											0.484872	0.368246	-0.0627639	0.0502307	-1.91244	1.76288
A0A087WXH2;B7Z7M3;F5GXT5;F5H009;F5H244;F5H292;F5H2I3;F5H815;H0YH64;O15397	IPO8	17.589 ± 0.478	17.906 ± 0.349	17.276 ± 0.57	17.669 ± 0.59	+	+	+	+	0.13851	0.0877199	-0.109467	0.0618783											0.317255	0.818265	-0.629691	1.73319	-0.236787	0.461681
O15400-2	STX7	22.633 ± 0.347	22.206 ± 0.483	21.81 ± 0.637	21.665 ± 0.466	+	+	+	+	-0.024069	0.00644344	0.129586	0.121833	+					+		3.29821	0.23339	736	-0.426714	1.20729	-0.396449	0.738792	-0.54147	1.41235
B3KXG8;J3KT83;J3KTI8;J3KTM6;J3QLE3;J3QQS9;J3QQV2;J3QRA0;J3QRP8;J3QRU2;J3QSC3;O15427;Q2M1P8	SLC16A3	19.043 ± 1.28	19.372 ± 0.809	19.369 ± 0.532	19.249 ± 0.481	+	+	+	+	0.168483	0.115714	0.14142	0.135193											0.328404	0.26001	-0.00291896	0.00291177	-0.122553	0.143754
O15438-4	ABCC3	19.647 ± 0.884	19.553 ± 0.758	19.484 ± 0.737	19.958 ± 0.686	+	+	+	+	0.208447	0.159842	-0.0254438	0.00265289											-0.0937829	0.084531	-0.0692172	0.0676286	0.405265	0.551323
O15439-2	ABCC4	19.716 ± 0.314	19.802 ± 0.489	19.61 ± 0.674	19.791 ± 0.244	+	+	+	+	-0.051317	0.0188539	-0.136686	0.0865037											0.0854785	0.165053	-0.19158	0.27924	-0.0108011	0.0194318
A5PKY6;B9EIQ2;C9JZL5;E9PET4;F8WCY8;F8WDH3;H7C271;O14517;O15440;Q29ZA9;Q29ZB1;Q86UX3;Q86W30;Q9UN85;Q9UNP5;Q9UQC3	ABCC5	17.187 ± 1.098	16.707 ± 0.941	16.65 ± 1.419	16.817 ± 0.59	+	+	+	+	-0.0694823	0.0283711	-0.130769	0.0809035											-0.480751	0.440101	-0.056685	0.0332349	0.110879	0.106875
B2RAI7;B7Z7K0;D6RA51;E6Y0F0;E6Y0F1;E9PGH4;O15455;Q4VAL2;Q504W0	TLR3	19.555 ± 0.421	19.467 ± 0.589	19.558 ± 0.508	19.594 ± 0.383	+	+	+	+	0.255677	0.2238	-0.0727811	0.0330647											-0.0884845	0.133813	0.0908282	0.127126	0.126668	0.208901
O15460-2	P4HA2	19.716 ± 0.46	19.788 ± 0.515	19.552 ± 0.524	19.597 ± 0.467	+	+	+	+	0.382834	0.48967	-0.0207101	0											0.0716872	0.111605	-0.235795	0.420955	-0.191121	0.347038
A0A087X0C8;E7EV01;E9PS73;K7EP62;O00263;O15484	CAPN5	20.706 ± 0.517	20.878 ± 0.36	20.481 ± 0.491	20.605 ± 0.367	+	+	+	+	-0.1703	0.102484	0.127219	0.119235											0.171177	0.341886	-0.397111	1.0651	-0.272987	0.808347
B4DR94;H7C3K7;O15498;Q53F01;Q6FGU9;Q6IB15	YKT6	18.723 ± 0.541	19.007 ± 0.315	19.197 ± 0.498	19.654 ± 0.504	+	+	+	+	-0.146685	0.08153	0.00177513	0.0132135	+				+			1.58924	0.4276	608	0.283823	0.656671	0.189562	0.422244	0.64712	2.08774
A6NEC4;B1ALC0;O15511;Q6PG42	ARPC5	23.32 ± 0.332	23.59 ± 0.211	23.732 ± 0.196	23.689 ± 0.155	+	+	+	+	0.127611	0.0785182	0.0786982	0.0711718											0.269966	1.14047	0.141914	0.733114	0.0994291	0.521771
A0AV01;A2I2N9;C9JK03;O14516;O15516;Q9UIT8	CLOCK	17.224 ± 0.909	17.129 ± 0.705	17.3 ± 0.657	17.333 ± 0.599	+	+	+	+	0.305631	0.308786	-0.056213	0.0215922											-0.0956548	0.087565	0.171418	0.205773	0.20479	0.266637
O15523-2	DDX3Y	15.337 ± 1.682	16.023 ± 0.506	16.024 ± 0.907	16.048 ± 1.044	+	+	+	+	-0.0149864	0.00277472	-0.219527	0.180733											0.686326	0.541117	0.000757456	0.000702665	0.0246743	0.0209533
I3L2F8;O15525	MAFG	16.428 ± 1.216	16.094 ± 0.929	16.339 ± 0.78	16.843 ± 0.828	+	+	+	+	0.0640327	0.034056	-0.250296	0.2241											-0.333954	0.262074	0.244789	0.238738	0.748334	0.954752
B2RC61;F8VWR7;O15528;Q548T3;V9GYP0	CYP27B1	19.205 ± 1.621	19.413 ± 1.641	19.2 ± 1.248	18.56 ± 2.202	+	+	+	+	0.204814	0.15548	-0.13432	0.0842468											0.20836	0.0957835	-0.212469	0.110731	-0.852608	0.403664
O15530-2	PDPK1	21.415 ± 0.201	21.569 ± 0.332	21.466 ± 0.36	21.35 ± 0.2	+	+	+	+	-0.107629	0.0519051	-0.292899	0.292807											0.154008	0.551793	-0.10305	0.250707	-0.218774	0.877123
O15533-2	TAPBP	21.822 ± 0.403	21.739 ± 0.254	21.518 ± 0.564	21.392 ± 0.744	+	+	+	+	-0.0840145	0.0367495	-0.00295859	0.0103013											-0.0832596	0.201626	-0.221246	0.483278	-0.347142	0.633876
B2RBR7;O15541	RNF113A	17.254 ± 0.218	16.397 ± 0.951	16.677 ± 0.441	17.101 ± 0.627	+	+	+	+	-0.0967302	0.0446661	-0.0159763	0.00265289											-0.857239	1.58224	0.279791	0.334613	0.703945	0.990209
A0A087WUN6;A0A087X0R0;F5H5V6;F5H6S1;F8W8R6;H0Y5J3;H0Y6I7;H0Y6V5;H7C1F1;O15550;Q52LL9;Q5JVQ7	KDM6A	18.986 ± 1.202	18.1 ± 1.602	18.903 ± 0.916	17.509 ± 1.936	+	+	+	+	0.0168029	0.00994108	-0.122485	0.0732961											-0.88674	0.636392	0.803905	0.622976	-0.590795	0.286586
O15551	CLDN3	20.621 ± 0.914	20.381 ± 1.091	20.749 ± 1.081	20.483 ± 0.772	+	+	+	+	0.00590373	0.00531908	0.275148	0.335782											-0.240497	0.193832	0.368563	0.293814	0.101759	0.0795954
O43143;Q9NQT7	DHX15	23.036 ± 0.128	23.065 ± 0.066	23.109 ± 0.14	23.135 ± 0.112	+	+	+	+	0.202997	0.153326	0.0242603	0.0280349											0.029109	0.239571	0.0441453	0.3623	0.0698822	0.823053
O43148-2	RNMT	18.728 ± 0.38	18.447 ± 0.808	18.544 ± 0.508	18.51 ± 0.703	+	+	+	+	0.0549501	0.0288745	-0.149704	0.0993233											-0.280444	0.409873	0.0965204	0.108463	0.0629509	0.0603362
A7MBM5;I3L141;I3L1Q8;I3L2N1;I3L3Q3;O43149;Q6NXG0;Q6ZRA1;Q6ZSF4;Q9NVB9	ZZEF1	19.923 ± 0.203	20.04 ± 0.091	19.924 ± 0.519	20.104 ± 0.157	+	+	+	+	-0.41099	0.527422	-0.047929	0.016197											0.11723	0.798588	-0.115712	0.264269	0.0641499	0.476248
D6W4Y8;O43150	ASAP2	19.869 ± 0.332	19.618 ± 0.414	19.72 ± 0.309	19.23 ± 0.407	+	+	+	+	-0.225704	0.162051	-0.157988	0.107847											-0.250608	0.693142	0.101821	0.232224	-0.388175	1.10055
A0A087WT32;D6W4K3;O43156;Q5JX67;Q96A38;Q9BR47;Q9H4K0	TTI1	17.527 ± 0.615	17.602 ± 0.548	17.644 ± 0.777	18.14 ± 0.518	+	+	+	+	0.18574	0.133756	-0.102367	0.0559204											0.0746293	0.0960411	0.0423802	0.0450502	0.538238	1.19962
O43157-2	PLXNB1	20.408 ± 0.292	20.517 ± 0.57	20.532 ± 0.302	20.604 ± 0.181	+	+	+	+	0.0413261	0.0216008	-0.206509	0.163837											0.108937	0.195208	0.0151284	0.0231543	0.0866163	0.162124
E9PPP6;E9PPY3;E9PS87;O43159;Q7KZ78;Q9BVM6	RRP8	17.249 ± 0.649	17.093 ± 0.632	18.028 ± 0.721	17.962 ± 0.375	+	+	+	+	0.0331517	0.0175144	0.109467	0.100523											-0.155824	0.197875	0.934074	1.81032	0.868598	2.31837
O43166-2	SIPA1L1	20.119 ± 0.442	20.174 ± 0.504	20.093 ± 0.557	20.092 ± 0.465	+	+	+	+	-0.163942	0.0966018	-0.0538462	0.0200279											0.0545492	0.0855809	-0.0804751	0.115676	-0.0820577	0.130832
A8K6B1;D6RFH4;H3BUX2;J3KNF8;J3QR91;O43169;Q96CC3;Q9BT35	CYB5B	23.284 ± 0.514	23.285 ± 0.32	22.795 ± 0.836	22.217 ± 0.414	+	+	+	+	-0.192098	0.124076	0.176923	0.179163	+			+				1.79361	0.79157	345	0.001791	0.00285567	-0.489949	0.842151	-1.06855	4.3183
O43172-2	PRPF4	19.226 ± 0.302	19.097 ± 0.463	19.397 ± 0.389	19.154 ± 0.165	+	+	+	+	0.118529	0.0712253	-0.122485	0.0732961											-0.129238	0.284813	0.299879	0.738803	0.0570524	0.126428
B2RD08;O43175;Q5SZU1;Q5SZU3;Q9BQ01	PHGDH	23.506 ± 0.685	23.826 ± 0.671	23.776 ± 0.551	23.901 ± 0.553	+	+	+	+	0.0712988	0.038399	-0.326036	0.354014											0.319953	0.44191	-0.050683	0.0598343	0.0751326	0.0911925
D6R916;D6REP1;D6RI09;H0Y9M8;O43181;Q9BS69	NDUFS4	22.921 ± 0.979	23.136 ± 0.565	23.125 ± 0.604	22.991 ± 0.568	+	+	+	+	-0.339237	0.345129	-0.166272	0.116662											0.215174	0.222862	-0.0115154	0.0136224	-0.144901	0.209774
B2RWQ0;H7BYE6;O43182;O43437;Q9P1B3;Q9UK81;Q9UK82	ARHGAP6	19.514 ± 0.421	19.3 ± 0.492	19.253 ± 0.595	19.571 ± 0.421	+	+	+	+	-0.135786	0.0726571	-0.0431953	0.0132135											-0.21396	0.436867	-0.0472572	0.0629753	0.271069	0.591522
O43189-2	PHF1	17.103 ± 0.527	16.581 ± 0.642	16.433 ± 0.636	16.997 ± 0.545	+	+	+	+	0.0540418	0.0283711	0.102367	0.0934102											-0.521736	1.01168	-0.147812	0.186541	0.415436	0.73343
A8K6V1;B4DZP4;B4E2E0;E7EQK0;H3BU48;H3BUM4;J3KRI4;J3KRZ2;J3KSD2;J3QKK5;O43237;Q8TAT3	DYNC1LI2	20.883 ± 0.322	20.735 ± 0.253	20.902 ± 0.319	21 ± 0.149	+	+	+	+	0.0485922	0.0254069	0.072781	0.0659554											-0.148372	0.4903	0.167876	0.580178	0.265845	1.64299
B3KMW9;B4DT72;F5H8K4;H0YGV8;O43242;Q96EI2;Q9BQA4	PSMD3	21.852 ± 0.185	21.999 ± 0.162	22.037 ± 0.281	22.034 ± 0.139	+	+	+	+	-0.144868	0.0800173	-0.0775148	0.0365139											0.147197	0.949391	0.0372541	0.125038	0.0348442	0.186494
O43251-10	RBFOX2	19.192 ± 0.579	19.192 ± 0.389	19.127 ± 0.474	18.681 ± 0.556	+	+	+	+	0.139419	0.0885094	0.00769229	0.0169541											-0.00014925	0.00020601	-0.0649517	0.11425	-0.510087	1.28549
O43252;O43841;O75332;Q96FB1;Q96TF4;Q9P1P9;Q9UE98	PAPSS1	20.706 ± 0.246	20.553 ± 0.312	20.898 ± 0.156	20.898 ± 0.188	+	+	+	+	-0.133061	0.0705143	-0.133136	0.0831268											-0.15324	0.532238	0.345827	1.84931	0.345302	1.7454
A1A528;F5H3C1;O43264	ZW10	20.829 ± 0.177	20.878 ± 0.196	20.72 ± 0.294	20.844 ± 0.209	+	+	+	+	-0.0231608	0.00606637	-0.165089	0.115385											0.048769	0.215305	-0.158223	0.647014	-0.0336785	0.128383
O43272-1	PRODH	20.841 ± 1.347	20.898 ± 1.373	21.22 ± 1.624	20.442 ± 1.395	+	+	+	+	-0.325613	0.317569	0.153254	0.149187											0.0573325	0.0296502	0.321837	0.170668	-0.455982	0.283494
O43278-2	SPINT1	21.137 ± 0.265	21.158 ± 0.414	20.878 ± 0.335	21.018 ± 0.407	+	+	+	+	-0.0885559	0.0395128	-0.160355	0.110336											0.021647	0.0444914	-0.280555	0.800277	-0.140543	0.297045
O43280-2	TREH	18.293 ± 1.149	18.309 ± 1.005	18.001 ± 1.255	18.339 ± 1.298	+	+	+	+	-0.355586	0.380781	-0.207692	0.165339											0.0167165	0.0106698	-0.308851	0.225214	0.0298233	0.0178444
A6NDN1;E9PQI8;O43290;Q53GB5	SART1	21.076 ± 0.19	20.568 ± 0.585	20.844 ± 0.237	20.815 ± 0.414	+	+	+	+	0.00499547	0.00494884	0.160355	0.157897											-0.508306	1.45799	0.276119	0.626505	0.246911	0.460096
E9PLG8;E9PLV6;E9PM11;E9PM94;E9PPZ9;E9PQ31;O43292;Q9NSS0;Q9UQ31	GPAA1	19.932 ± 1.076	20.362 ± 0.272	19.925 ± 0.72	19.974 ± 0.601	+	+	+	+	-0.109446	0.0531535	-0.14497	0.0945813											0.429319	0.534059	-0.436717	0.882902	-0.387502	0.924963
A0AVN4;B3KQE2;M0QYW5;M0QYY8;M0R0D0;O43293;Q05JY4	DAPK3	18.509 ± 0.554	18.609 ± 0.397	19.179 ± 0.482	18.507 ± 0.4	+	+	+	+	0.211172	0.163162	0.0360947	0.0365139											0.100272	0.165135	0.570489	1.66429	-0.102369	0.210755
O43294-2	TGFB1I1	20.149 ± 0.593	20.324 ± 0.65	20.843 ± 0.635	20.938 ± 0.243	+	+	+	+	0.275658	0.2554	-0.0597633	0.0239733	+				+			1.34341	0.33506	677	0.174583	0.233998	0.519825	0.893528	0.614892	1.59935
K7ELE6;K7ENF6;O43301	HSPA12A	23.581 ± 0.237	23.69 ± 0.19	23.816 ± 0.256	23.63 ± 0.127	+	+	+	+	-0.11762	0.0589223	-0.0136095	0.00400476											0.108744	0.484391	0.125494	0.546743	-0.0597899	0.327322
O43303-2	CCP110	15.162 ± 0.718	15.408 ± 1.029	15.271 ± 0.428	15.233 ± 0.974	+	+	+	+	-0.037693	0.0123786	0.162722	0.160854											0.245463	0.230158	-0.137001	0.134783	-0.174531	0.135076
O43306-2	ADCY6	19.03 ± 0.27	19.16 ± 0.214	19.184 ± 0.522	19.304 ± 0.244	+	+	+	+	-0.158492	0.0917032	-0.149704	0.0993233											0.129677	0.515865	0.023876	0.0426796	0.143774	0.638357
O43310-2	CTIF	17.117 ± 1.319	16.882 ± 0.742	17.057 ± 0.698	17.117 ± 1.463	+	+	+	+	0.0313352	0.0166339	0.173373	0.174493											-0.235603	0.176218	0.175248	0.197806	0.235821	0.160825
O43312-4	MTSS1	17.933 ± 0.48	17.946 ± 0.63	18.562 ± 0.416	18.819 ± 0.305	+	+	+	+	0.0758402	0.0412048	0.0195266	0.0247762	+				+			1.94608	0.58007	485	0.0129051	0.0159697	0.615319	1.43136	0.873216	2.47661
O43314-2	PPIP5K2	16.842 ± 0.858	17.058 ± 0.412	17.306 ± 0.496	18.041 ± 0.27	+	+	+	+	-0.0831063	0.0362052	-0.167456	0.117946	+				+			1.7218	0.72372	388	0.216813	0.275897	0.247418	0.528494	0.98293	4.21774
O43318-2	MAP3K7	17.267 ± 1.018	17.362 ± 0.739	18.109 ± 1.002	18.559 ± 1.983	+	+	+	+	-0.213896	0.148022	-0.0964497	0.051098											0.0952425	0.0790571	0.74748	0.952232	1.19749	0.87976
C9JLK5;D6RBD7;D6RCQ0;H0YAH9;H0YAL7;O43324;Q5THS2	EEF1E1	21.766 ± 0.288	21.599 ± 0.347	21.738 ± 0.342	21.581 ± 0.501	+	+	+	+	-0.0585831	0.0225368	-0.22426	0.187086											-0.167335	0.506844	0.138807	0.363015	-0.0175045	0.0285367
B2R4M5;H3BNA8;H3BNK2;O43325	LYRM1	20.307 ± 0.962	20.465 ± 0.917	20.118 ± 1.011	20.241 ± 0.755	+	+	+	+	-0.0458674	0.0161974	-0.185207	0.13794											0.158257	0.130034	-0.347807	0.316216	-0.224627	0.221024
B7Z748;E5RGK6;E7ERW9;O43353;Q6UWF0	RIPK2	15.638 ± 0.963	15.514 ± 0.911	15.838 ± 1.36	16.672 ± 0.945	+	+	+	+	0.024069	0.0132102	0.251479	0.292807											-0.124416	0.0998833	0.324355	0.233605	1.1588	1.59157
O43374-2	RASA4	20.24 ± 0.691	20.167 ± 0.586	20.659 ± 0.623	20.444 ± 0.459	+	+	+	+	0.0140781	0.00875425	0.372189	0.555505											-0.0730257	0.0846598	0.491947	0.899907	0.276957	0.508349
O43390-2	HNRNPR	23.602 ± 0.205	23.594 ± 0.075	23.496 ± 0.228	23.525 ± 0.164	+	+	+	+	0.157584	0.105061	0.0230769	0.0272132											-0.00722241	0.0329598	-0.0982833	0.574771	-0.0694981	0.530733
B4DSY9;O43395;O43446;Q5VT54	PRPF3	18.589 ± 0.515	18.245 ± 0.773	18.251 ± 0.75	18.263 ± 1.496	+	+	+	+	-0.129428	0.0677031	-0.00177516	0.0110227											-0.344388	0.505792	0.00637364	0.00573504	0.0177268	0.0102537
K7EKG2;K7EME7;K7EML9;K7EPB7;K7ER96;O43396	TXNL1	21.897 ± 0.304	22.117 ± 0.258	22.081 ± 0.305	22.229 ± 0.231	+	+	+	+	0.14941	0.0974311	-0.17929	0.131119											0.219694	0.848811	-0.0361211	0.0957838	0.112289	0.426207
O43399-5	TPD52L2	22.177 ± 0.43	22.06 ± 0.354	21.545 ± 0.409	21.518 ± 0.268	+	+	+	+	0.068574	0.0367495	0.0834319	0.0754422	+					+		1.50799	0.28908	708	-0.11755	0.251778	-0.514569	1.75512	-0.541511	2.41049
C9JB21;M0R1B0;O43402	EMC8	20.343 ± 0.616	20.465 ± 0.37	19.946 ± 0.895	19.459 ± 0.93	+	+	+	+	-0.199364	0.131786	-0.0952663	0.0501489											0.121079	0.19313	-0.518453	0.817545	-1.00559	1.88255
O43405-2	COCH	19.086 ± 0.808	19.004 ± 0.844	16.913 ± 0.763	16.383 ± 1.778	+	+	+	+	-0.051317	0.0188539	-0.157988	0.107847	+		+	+		+		2.98923	1.6572	69	-0.0826266	0.0734561	-2.09034	3.86714	-2.62072	2.6804
A0A0D9SGJ6;C9J1Z6;C9JFZ1;C9JW66;H7BZ56;H7BZC2;J3KPK1;J3KQV8;O43425;O43426;O94984;Q4KMR1	SYNJ1	19.212 ± 0.362	19.185 ± 0.331	19.213 ± 0.2	19.267 ± 0.221	+	+	+	+	0.0540418	0.0283711	0.0526627	0.0492048											-0.0271256	0.0565389	0.02809	0.0757303	0.0818892	0.244424
O43427-2	FIBP	21.403 ± 0.386	21.673 ± 0.242	21.777 ± 0.37	21.803 ± 0.186	+	+	+	+	-0.270209	0.222433	0.0278106	0.0305284											0.27043	0.936568	0.103475	0.285079	0.129592	0.602328
O43432-3	EIF4G3	20.104 ± 0.424	20.001 ± 0.253	20.245 ± 0.363	20.464 ± 0.269	+	+	+	+	0.0758402	0.0412048	-0.118935	0.0701178											-0.10353	0.249786	0.244603	0.852197	0.463104	2.488
B2RAE6;F8W6D7;O43439;Q5TGE4;Q5TGE5;Q5TGE6;Q5TGE7;Q68DC6;Q8IWF3;Q96B06;Q96L00;Q9H436;Q9UJP8;Q9UJP9;Q9UP24	CBFA2T2	15.939 ± 0.963	16.001 ± 1.674	15.868 ± 0.66	16.67 ± 1.27	+	+	+	+	0.235695	0.195019	0.0526627	0.0492048											0.061029	0.0314996	-0.13248	0.0767466	0.669038	0.41678
E7ER45;E7EW87;E9PEQ5;O43451;Q0VAX6;Q75ME7;Q86UM5	MGAM	23.625 ± 0.468	23.942 ± 0.581	23.569 ± 0.634	23.77 ± 0.267	+	+	+	+	0.0149864	0.00914751	-0.173373	0.124455											0.316717	0.601942	-0.372735	0.618528	-0.171335	0.33598
A0A0C4DG44;O43464;Q9HBZ4;Q9P0Y3;Q9P0Y4	HTRA2	21.602 ± 0.362	21.858 ± 0.404	22.127 ± 0.191	22.268 ± 0.153	+	+	+	+	-0.0658492	0.0263844	-0.22426	0.187086											0.256599	0.693328	0.268483	0.952632	0.409544	1.74485
H3BLU7;H7C4Q7;H7C5H7;O43488;O75749;Q5TG63	AKR7A2	23.656 ± 0.535	23.791 ± 0.569	23.495 ± 0.523	23.848 ± 0.213	+	+	+	+	-0.179382	0.111207	-0.413609	0.555505											0.135209	0.199316	-0.295614	0.526416	0.0569546	0.0998161
O43490-2	PROM1	20.345 ± 1.549	19.859 ± 1.399	19.961 ± 1.698	20.508 ± 1.467	+	+	+	+	0.429155	0.642436	0.091716	0.0831268											-0.485437	0.282917	0.101214	0.0465759	0.648485	0.419218
B4DHI8;E9PHY5;E9PIG0;E9PII3;E9PJP4;E9PK52;E9PMG5;E9PMV8;E9PN54;E9PPC9;E9PPD9;E9PQD2;E9PQN0;E9PRG1;H0Y5B0;I6L9B1;O43491;Q5T4F0;Q68DV2;Q6R5J7;Q6ZSX4	EPB41L2	22.15 ± 0.468	21.824 ± 0.876	22.339 ± 0.728	22.144 ± 0.329	+	+	+	+	0.262943	0.23495	0.225444	0.249567											-0.326207	0.433682	0.515077	0.654636	0.320408	0.45708
O43491-4	EPB41L2	16.056 ± 1.444	16.674 ± 1.033	18.312 ± 0.86	18.502 ± 0.807	+	+	+	+	0.0722071	0.0389545	0.0940828	0.0853725	+			+	+			2.67844	0.94042	274	0.618402	0.466757	1.63767	2.40491	1.82819	2.83228
O43493-3	TGOLN2	20.514 ± 0.221	20.433 ± 0.283	20.413 ± 0.277	19.941 ± 0.341	+	+	+	+	0.101272	0.058269	0.091716	0.0831268											-0.0804129	0.270289	-0.0202324	0.0519488	-0.492313	2.14128
A0A0C4DGV4;E9PLX3;O43504;Q6IBD8;R4GMU8	LAMTOR5	19.023 ± 0.743	18.735 ± 1.097	18.216 ± 1.533	19.33 ± 0.496	+	+	+	+	-0.0831063	0.0362052	-0.26568	0.247697											-0.28808	0.260941	-0.519285	0.347861	0.594859	0.735281
O43505;Q4TTN0	B4GAT1	19.059 ± 0.444	19.391 ± 0.43	19.188 ± 0.338	18.731 ± 0.541	+	+	+	+	-0.108538	0.0525278	-0.199408	0.154967											0.33239	0.822821	-0.203637	0.508991	-0.660662	1.76661
O43508-2	TNFSF12	18.795 ± 0.582	18.452 ± 0.803	18.387 ± 1.052	18.369 ± 0.797	+	+	+	+	0.126703	0.0777738	-0.039645	0.0110227											-0.343008	0.462654	-0.0645013	0.0494696	-0.0828443	0.0762925
O43516-2	WIPF1	18.937 ± 1.061	18.779 ± 1.347	19.706 ± 0.578	20.261 ± 0.359	+	+	+	+	-0.0349682	0.0111491	0.0467455	0.0445604											-0.158461	0.0981746	0.92765	1.02132	1.48235	2.0258
K7EQC4;K7ERI0;K7ESK2;O43520;Q9BTP8	ATP8B1	18.553 ± 0.515	18.406 ± 0.338	18.855 ± 0.435	18.657 ± 0.431	+	+	+	+	0.121253	0.0733781	-0.056213	0.0215922											-0.147311	0.292478	0.449085	1.43109	0.250859	0.664426
O43521-12	BCL2L11	16.082 ± 1.086	15.961 ± 1.356	16.026 ± 1.263	17.012 ± 0.702	+	+	+	+	0.109446	0.0642622	-0.154438	0.104159											-0.121255	0.0724584	0.0654527	0.0353406	1.05149	1.14392
O43556-4	SGCE	20.327 ± 0.579	20.2 ± 0.648	19.849 ± 0.488	20.312 ± 0.523	+	+	+	+	0.322888	0.343233	0.0218935	0.0263962											-0.126657	0.163461	-0.3513	0.618788	0.111696	0.148756
A6NC87;B3KR12;C9IY58;C9J383;C9J7B4;C9J8T4;C9JCY0;C9JRV0;C9JU37;C9JYN7;C9JYY4;F8WDJ5;F8WEX6;H7C5Q6;O43567;Q05D66;Q6IBJ9	RNF13	16.398 ± 1.018	16.481 ± 0.869	16.252 ± 0.652	15.274 ± 0.454	+	+	+	+	0.0367847	0.0193054	-0.0514793	0.0184819				+					1.0121	244	0.083021	0.0638466	-0.229321	0.251682	-1.20699	2.43525
O43570-2	CA12	22.786 ± 0.328	22.568 ± 0.895	22.898 ± 0.573	23.025 ± 0.493	+	+	+	+	-0.213896	0.148022	-0.107101	0.0598714											-0.217671	0.276676	0.330014	0.403781	0.457201	0.645421
B2R650;E7EMD6;I3L177;I3L479;I3NI04;J3QL61;J3QR74;J3QRM7;K7EM25;O43572;Q96AJ7	AKAP10	19.631 ± 0.33	19.727 ± 0.465	19.726 ± 0.427	19.228 ± 0.246	+	+	+	+	-0.321072	0.308786	0.039645	0.0391517											0.0956643	0.191977	-0.000861645	0.00131494	-0.499179	1.7487
F8VVL1;O43583;Q9H3U6;Q9UKZ0	DENR	20.056 ± 0.205	19.947 ± 0.359	20.194 ± 0.379	20.103 ± 0.15	+	+	+	+	0.165758	0.112998	0.102367	0.0934102											-0.108436	0.327201	0.246983	0.694018	0.155436	0.556554
O43586-2	PSTPIP1	17.779 ± 1.191	16.847 ± 2.074	17.066 ± 1.763	16.439 ± 2.569	+	+	+	+	-0.139419	0.0755608	-0.200592	0.156429											-0.931404	0.538752	0.219157	0.0845038	-0.407998	0.135552
A6NLH1;F5GYW6;F5GZM3;F8WDU6;O43592;O43784;Q8WUG2;Q9BVS7	XPOT	19.964 ± 0.275	19.899 ± 0.349	19.686 ± 0.254	19.674 ± 0.369	+	+	+	+	0.0894641	0.0500553	-0.115385	0.066988											-0.0646732	0.163212	-0.21298	0.735019	-0.225364	0.638879
B2LUJ9;H0Y8X4;O43598	DNPH1	17.382 ± 1.778	17.364 ± 1.792	16.525 ± 1.104	18.464 ± 1.186	+	+	+	+	-0.024069	0.00644344	-0.200592	0.156429											-0.0176582	0.00678675	-0.839072	0.555352	1.0997	0.770185
A8K0R9;D6W664;M0QXM9;M0QXU7;M0R124;M0R301;O43615;Q8N193	TIMM44	22.212 ± 0.482	22.071 ± 0.46	21.637 ± 0.63	21.77 ± 0.41	+	+	+	+	-0.228429	0.1654	-0.056213	0.0215922											-0.141721	0.253963	-0.433933	0.860384	-0.300134	0.721534
A0A087WWM0;A0A087WYS5;A6NDN0;A6NKE1;B2RDN2;D3DPS2;O43617	TRAPPC3	19.428 ± 0.571	19.477 ± 0.381	19.304 ± 0.643	19.682 ± 0.737	+	+	+	+	0.0912807	0.0512855	0.105917	0.0969407											0.0494208	0.0748951	-0.172661	0.280476	0.204855	0.304119
B2R4W6;M0QXX8;M0R1L7;M0R1T5;O43633;Q3ZTT0	CHMP2A	21.517 ± 0.305	22.001 ± 0.203	21.665 ± 0.296	21.888 ± 0.249	+	+	+	+	0.154859	0.102484	-0.250296	0.2241											0.483716	2.65703	-0.335867	1.71649	-0.112873	0.472101
D3DVK1;E7EPF5;E7ERP6;E9PEE2;O43639;Q9BWN9;Q9UIC3	NCK2	18.12 ± 0.417	18.258 ± 0.565	18.283 ± 0.722	18.189 ± 0.228	+	+	+	+	0.203906	0.154401	0.343787	0.483067											0.138217	0.231515	0.0256536	0.0277854	-0.0689065	0.122713
A0A087WYV6;A0A087WZU5;O43657;Q54A42;Q6IAN9	TSPAN6	20.012 ± 0.821	20.176 ± 0.36	19.781 ± 0.663	18.988 ± 0.473	+	+	+	+	0.0667575	0.0356638	0.302367	0.389905	+			+				1.84756	0.97162	261	0.164858	0.213923	-0.395399	0.795272	-1.18873	4.22883
O43660-2	PLRG1	20.3 ± 0.307	20.377 ± 0.233	20.347 ± 0.315	20.249 ± 0.162	+	+	+	+	0.109446	0.0642622	-0.0301775	0.00537372											0.0771608	0.236725	-0.0300865	0.080358	-0.128111	0.652616
O43665-1	RGS10	15.488 ± 0.66	15.249 ± 0.856	15.952 ± 0.811	15.39 ± 0.994	+	+	+	+	0.0131699	0.00836332	0.00887572	0.0177158											-0.239798	0.267182	0.703118	0.943065	0.141954	0.11688
O43670-4	ZNF207	22.896 ± 0.483	22.711 ± 0.66	22.973 ± 0.277	23.181 ± 0.243	+	+	+	+	0.0186219	0.0107451	0.033141	0.0343527											-0.184829	0.273418	0.261446	0.49631	0.469688	1.09876
O43674-2	NDUFB5	25.326 ± 0.614	25.119 ± 0.318	24.289 ± 0.615	23.07 ± 0.718	+	+	+	+	-0.242053	0.182795	0.0491124	0.0464031	+			+		+		6.2773	1.4878	102	-0.207679	0.387557	-0.829511	2.35411	-2.0483	5.46014
C9JKQ2;O43676;Q6IB80	NDUFB3	22.525 ± 1.14	23.074 ± 0.813	23.078 ± 0.803	23.539 ± 0.859	+	+	+	+	-0.155767	0.0893025	-0.360355	0.425519											0.549104	0.54367	0.00422335	0.00357262	0.464818	0.54497
A8K532;O43677;Q3MIJ9	NDUFC1	20.098 ± 0.567	20.446 ± 0.997	20.689 ± 0.879	20.739 ± 0.596	+	+	+	+	-0.318347	0.303608	-0.205325	0.162342											0.347986	0.392043	0.243245	0.212581	0.293052	0.312196
D6RJD6;O43678;Q6IAY8	NDUFA2	16.001 ± 1.606	15.983 ± 1.13	15.854 ± 0.862	16.667 ± 1.318	+	+	+	+	0.0277021	0.0149025	-0.227811	0.191925											-0.0184598	0.00914503	-0.12908	0.0963681	0.68468	0.547609
A0A087WXS7;A6NHP8;A8K740;K7ERW9;O43681;Q53FC6;Q92849	GET3	20.897 ± 0.447	20.911 ± 0.711	21.306 ± 0.301	22.07 ± 0.184	+	+	+	+	-0.00136239	0.00242018	-0.189941	0.143512	+			+	+			2.43001	0.89383	297	0.014369	0.0167974	0.395419	0.77159	1.15946	3.27504
O43684-2	BUB3	22.063 ± 0.183	22.085 ± 0.187	21.991 ± 0.239	22.04 ± 0.158	+	+	+	+	0.364668	0.440249	-0.00295859	0.0103013											0.0216327	0.0868616	-0.0938516	0.401	-0.0451858	0.214805
D6RD70;D6RIA8;O15497;O43704;Q96FI1;Q9UK34	SULT1B1	20.443 ± 0.695	20.204 ± 0.945	20.021 ± 0.465	20.317 ± 0.591	+	+	+	+	-0.176658	0.10855	-0.17574	0.127102											-0.238684	0.240984	-0.183104	0.200199	0.113189	0.108908
A4K467;D6PXK4;F5GXS2;H7C144;K7EJH8;K7EP19;O43707;O76048	ACTN4	26.342 ± 0.121	26.435 ± 0.19	26.453 ± 0.21	26.306 ± 0.148	+	+	+	+	0.236603	0.19627	-0.0183432	0.00131801											0.0926375	0.577605	0.0182729	0.066638	-0.128906	0.816488
O43708-3	GSTZ1	18.387 ± 0.61	18.482 ± 1.105	18.866 ± 0.742	18.985 ± 0.922	+	+	+	+	-0.220254	0.15548	-0.356805	0.417708											0.0952845	0.0788724	0.384032	0.368541	0.503147	0.469426
O43709-3	BUD23	17.741 ± 0.657	17.543 ± 0.587	17.174 ± 0.567	17.057 ± 0.866	+	+	+	+	-0.202089	0.134747	-0.140237	0.0899314											-0.198277	0.271793	-0.368649	0.652815	-0.486575	0.678913
D3DWG9;O43719;Q59G06;Q5H918;Q5H919;Q99730	HTATSF1	20.19 ± 0.266	19.793 ± 0.491	20.064 ± 0.297	19.818 ± 0.425	+	+	+	+	-0.099455	0.046436	0.181657	0.185488											-0.396548	1.1931	0.270322	0.690553	0.0241632	0.0373335
O43739-2	CYTH3	19.622 ± 0.523	19.95 ± 0.312	20.077 ± 0.509	20.121 ± 0.266	+	+	+	+	0.124886	0.0762951	-0.0230769	0.00131801											0.327121	0.82194	0.127453	0.255332	0.171345	0.590244
A8K9V5;B4DH06;O43741;Q5VXY0	PRKAB2	18.776 ± 0.882	18.763 ± 0.607	19.283 ± 0.32	19.165 ± 0.428	+	+	+	+	-0.215713	0.15013	0.047929	0.0454792											-0.0129945	0.0118387	0.519619	1.29841	0.401665	0.828908
O43747-2	AP1G1	22.633 ± 0.246	22.731 ± 0.269	22.331 ± 0.575	22.502 ± 0.258	+	+	+	+	-0.22752	0.164279	-0.0514793	0.0184819											0.0978343	0.336961	-0.400512	1.01852	-0.228719	0.981396
B2R652;B4DR17;O43752;Q5VY08;Q6FH83	STX6	20.121 ± 0.644	19.936 ± 0.505	19.474 ± 0.594	19.373 ± 0.392	+	+	+	+	0.0767484	0.0417745	0.152071	0.147759											-0.185387	0.274223	-0.462375	0.937285	-0.563415	1.58898
O43759-2	SYNGR1	18.457 ± 0.962	19.026 ± 0.708	19.312 ± 0.59	19.549 ± 0.64	+	+	+	+	-0.0776567	0.0329979	0.0692308	0.0628896	+				+			1.58316	0.20774	750	0.568838	0.700568	0.286827	0.405257	0.522948	0.843961
O43760-2	SYNGR2	19.585 ± 0.48	20.077 ± 0.46	19.801 ± 1.12	19.643 ± 0.543	+	+	+	+	0.064941	0.0345892	0.0988166	0.0899314											0.491551	1.25797	-0.275865	0.275888	-0.433455	0.971761
D6W610;K7EMD6;K7ERW5;O43765;Q6FIA9;Q9BTZ9	SGTA	21.199 ± 0.533	21.495 ± 0.266	21.403 ± 0.137	21.468 ± 0.267	+	+	+	+	0.0903724	0.0506689	-0.0538462	0.0200279											0.295794	0.739176	-0.0915623	0.395765	-0.0269599	0.0743928
O43768-2	ENSA	17.553 ± 1.375	17.343 ± 1.955	17.723 ± 2.266	17.666 ± 1.864	+	+	+	+	-0.2802	0.237797	0.13787	0.131119											-0.210029	0.0929512	0.379746	0.139631	0.322692	0.130479
B2R7F4;C9JPE1;F8WEF6;O43772;Q9UIQ2	SLC25A20	21.157 ± 0.548	21.361 ± 0.512	21.229 ± 0.9	21.058 ± 0.555	+	+	+	+	-0.350136	0.368567	-0.0218935	0.000656899											0.204063	0.342658	-0.132046	0.140391	-0.302112	0.558129
B4DG16;K7EIU7;K7EJ19;K7EMQ6;K7ENF0;K7EPK2;K7EQ35;O43776;Q53GU6	NARS1	23.901 ± 0.283	24.01 ± 0.259	23.503 ± 0.298	23.753 ± 0.203	+	+	+	+	-0.0658492	0.0263844	-0.346154	0.394865											0.109174	0.362348	-0.506953	2.56815	-0.257259	1.3551
O43795-2	MYO1B	22.703 ± 0.339	22.666 ± 0.327	22.856 ± 0.319	22.662 ± 0.404	+	+	+	+	0.23297	0.191297	0.10355	0.0945813											-0.0367169	0.0816129	0.190187	0.587367	-0.00434375	0.0081163
A8KA59;B0QYW5;B1AHN4;F2Z2I9;F6RTR7;F8WA85;F8WBA4;F8WCH6;F8WCN9;F8WE74;F8WEC6;F8WF87;O43808;Q5TFL0;Q9UGW8;Q9UGY7	SLC25A17	15.627 ± 1.373	16.611 ± 0.799	16.11 ± 0.829	16.864 ± 1.205	+	+	+	+	-0.109446	0.0531535	-0.136686	0.0865037											0.983428	0.992423	-0.5007	0.621529	0.253052	0.201826
H3BND3;H3BV41;O43809;Q6IB85;Q6NE84	NUDT21	18.656 ± 0.319	18.608 ± 0.555	17.976 ± 1.312	17.836 ± 1.091	+	+	+	+	0.0404178	0.0211367	0.130769	0.123141											-0.0482924	0.0787635	-0.632393	0.638486	-0.772399	1.01743
E9PHS0;F8WDS9;H7C2E3;O43813	LANCL1	23.361 ± 0.165	23.436 ± 0.139	23.174 ± 0.324	23.152 ± 0.176	+	+	+	+	-0.0386013	0.0127932	0.000591702	0.0124788											0.0751929	0.466515	-0.262272	1.2666	-0.283979	2.51893
O43815-2	STRN	20.574 ± 0.298	20.34 ± 0.354	20.416 ± 0.404	20.478 ± 0.328	+	+	+	+	0.0903724	0.0506689	-0.00887575	0.00675989											-0.23365	0.756871	0.0758522	0.157636	0.138029	0.364884
B2R996;O43818;Q8IZ30	RRP9	17.883 ± 0.966	17.926 ± 0.837	17.647 ± 1.118	18.745 ± 0.617	+	+	+	+	0.156676	0.104198	0.0159763	0.0223813											0.0435977	0.034092	-0.278805	0.235592	0.818827	1.36845
C9JBU1;O43819;Q3T1B5;Q9UK87	SCO2	18.677 ± 2.42	18.601 ± 2.554	17.702 ± 2.491	19.053 ± 2.242	+	+	+	+	-0.122162	0.062236	-0.291716	0.290753											-0.0760342	0.0213057	-0.898449	0.311612	0.452289	0.147353
O43822-3	CFAP410	17.752 ± 0.318	17.513 ± 0.54	17.722 ± 0.633	17.628 ± 0.696	+	+	+	+	-0.107629	0.0519051	0.207692	0.22234											-0.238697	0.523634	0.209595	0.311699	0.115291	0.144597
M0QX51;M0QYL4;O43823	AKAP8	19.639 ± 0.361	19.598 ± 0.534	19.848 ± 0.315	19.813 ± 0.236	+	+	+	+	-0.0485922	0.0175144	0.114201	0.105382											-0.0408142	0.0652961	0.249269	0.561286	0.214631	0.499997
O43824	GTPBP6	19.677 ± 0.678	19.754 ± 0.672	20.103 ± 0.745	19.848 ± 0.55	+	+	+	+	-0.432788	0.599215	-0.0656805	0.0280349											0.0770142	0.0847624	0.349084	0.466615	0.0940464	0.117014
O43826-2	SLC37A4	23.396 ± 0.478	23.334 ± 0.553	22.597 ± 1.256	22.64 ± 0.449	+	+	+	+	-0.219346	0.154401	-0.0715976	0.0322145							+				-0.0620949	0.0895289	-0.737118	0.821081	-0.693503	1.80745
A0A087WZN1;A0A087X2E5;A0A0D9SET9;A0A0D9SG66;B2RDR1;D3DVX2;D3DVX3;O43837;O95106;Q5JXS8;Q9NQ06;Q9NQ07;Q9NUZ0;Q9UEX0;Q9UG99	IDH3B	22.097 ± 0.421	22.155 ± 0.495	22.162 ± 0.446	22.068 ± 0.335	+	+	+	+	-0.333787	0.333881	-0.0822485	0.0400408											0.0574973	0.0936557	0.00762749	0.0111598	-0.0863066	0.161666
O43847-2	NRDC	19.306 ± 0.253	19.466 ± 0.142	19.044 ± 0.315	19.332 ± 0.174	+	+	+	+	0.0358765	0.0188539	-0.13787	0.0876406											0.159756	0.849139	-0.422501	2.41785	-0.133949	0.944937
O43852-3	CALU	22.814 ± 0.247	22.639 ± 0.628	22.311 ± 0.866	21.967 ± 0.712	+	+	+	+	0.235695	0.195019	-0.0952663	0.0501489											-0.175316	0.323845	-0.327225	0.396408	-0.671629	1.1868
O43852-4	CALU	22.94 ± 0.142	23.009 ± 0.346	22.924 ± 0.34	22.919 ± 0.225	+	+	+	+	0.210263	0.162051	0.0360947	0.0365139											0.0689809	0.214775	-0.0846088	0.201308	-0.0896051	0.260834
O43854-2	EDIL3	16.18 ± 0.956	17.12 ± 1.227	17.014 ± 0.905	15.707 ± 0.965	+	+	+		-0.0912806	0.0412048	0.0952663	0.0865037											0.939591	0.959805	-0.105293	0.0716098	-1.41269	1.64383
O43861-2	ATP9B	19.293 ± 0.363	19.313 ± 0.269	19.201 ± 0.454	19.45 ± 0.392	+	+	+	+	0.0812897	0.0446661	0.0715976	0.0649282											0.0203891	0.0456827	-0.112266	0.254118	0.13743	0.36951
O43865-2	AHCYL1	19.762 ± 1.009	19.811 ± 0.391	19.792 ± 0.447	18.755 ± 1.395	+	+	+	+	-0.231153	0.168791	-0.0136095	0.00400476											0.0483348	0.0451579	-0.0183959	0.030881	-1.05613	1.23426
A8K7M5;O43866;Q6UX63	CD5L	19.113 ± 1.692	18.401 ± 2.195	18.191 ± 2.705	16.549 ± 1.577	+	+	+	+	-0.391916	0.471801	-0.00177516	0.0110227	+					+		1.41861	1.35	126	-0.711718	0.319162	-0.210358	0.0620779	-1.85228	1.13672
A0AV16;O43895;O75994;Q5JZ40	XPNPEP2	20.947 ± 1.746	21.237 ± 1.771	20.873 ± 1.903	20.258 ± 1.723	+	+	+	+	-0.398274	0.48967	-0.187574	0.140713											0.290238	0.127133	-0.364234	0.156217	-0.979217	0.551158
D3DTL6;I3L1B1;O43896;O75186;Q5U618	KIF1C	20.267 ± 0.256	20.146 ± 0.286	20.302 ± 0.137	20.203 ± 0.136	+	+	+	+	-0.00408718	0.00136982	0.0491124	0.0464031											-0.120737	0.410699	0.156025	0.731958	0.0572667	0.210012
O43913-2	ORC5	16.431 ± 0.865	17.716 ± 0.721	17.183 ± 0.818	16.466 ± 1.043	+	+	+	+	-0.0295186	0.00875425	0.160355	0.157897											1.28501	2.21628	-0.532315	0.72351	-1.24936	1.83718
O43920	NDUFS5	23.71 ± 0.883	24.078 ± 0.566	23.748 ± 0.755	23.787 ± 0.609	+	+	+	+	-0.338329	0.343233	-0.171006	0.121833											0.367699	0.470778	-0.330336	0.469724	-0.290554	0.468414
B8ZZK5;C9IZ52;O43250;O43924	PDE6D	18.918 ± 0.305	19.033 ± 0.206	18.616 ± 0.483	18.577 ± 0.278	+	+	+	+	-0.0449591	0.0157633	-0.031361	0.00606465											0.115371	0.408078	-0.417172	1.3821	-0.455871	2.64379
O43929-2	ORC4	19.994 ± 0.264	19.863 ± 0.911	19.906 ± 0.351	19.763 ± 0.478	+	+	+	+	0.078565	0.0429225	-0.399408	0.518348											-0.131162	0.153975	0.0435567	0.0451112	-0.100191	0.104062
A0A0C4DG33;A4D1G3;A8KA90;B4DIM7;E9PE75;H7BZH3;O43933;Q96S71;Q96S72;Q96S73;Q99994	PEX1	19.728 ± 0.384	19.666 ± 0.436	19.71 ± 0.499	19.272 ± 0.482	+	+	+	+	-0.443688	0.638991	-0.0431953	0.0132135											-0.0618446	0.114696	0.0432484	0.0674565	-0.394212	0.965266
A8K0E0;E5RFV8;E5RFZ5;E5RG18;E5RI01;E5RIN7;E5RJK5;E5RJW1;O60216;Q15001;Q99568	RAD21	20.166 ± 0.277	19.956 ± 0.798	20.041 ± 0.641	19.281 ± 0.37	+	+	+	+	0.143052	0.0917032	0.249112	0.288707	+							1.50066	0.55373	507	-0.20998	0.306647	0.084794	0.0871346	-0.675392	1.32222
A4D1P1;O60218;O75890;Q6FHF3;Q8IWZ1	AKR1B10	19.971 ± 1.471	19.929 ± 1.333	19.38 ± 1.682	20.416 ± 0.82	+	+	+	+	0.213896	0.166525	-0.219527	0.180733											-0.0419085	0.020796	-0.548939	0.317474	0.487424	0.405272
B2R5A6;O60220;Q6IRW6	TIMM8A	18.36 ± 1.863	17.135 ± 1.101	17.124 ± 1.748	17.732 ± 1.674	+	+	+	+	0.0867393	0.0482323	0.0964497	0.0876406											-1.22551	0.881122	-0.010178	0.00476941	0.597079	0.383617
A0A0D9SGH1;A8MSI4;C9IZQ6;C9J1B4;C9JQ37;H7BXZ5;H7C0I9;H7C1X7;J3QSW6;O60229;Q6ZN45;Q8TBQ5;Q9NSZ4;Q9Y2A5	KALRN	17.812 ± 1.29	17.278 ± 0.538	17.211 ± 0.653	16.4 ± 1.048	+	+	+	+	0.100363	0.0576188	0.107101	0.0981291											-0.534662	0.526469	-0.0661427	0.0818905	-0.877506	1.27131
O60231;O60322;Q5JP45;Q969X7;Q96QC1	DHX16	19.682 ± 0.357	19.819 ± 0.207	19.579 ± 0.301	19.547 ± 0.411	+	+	+	+	0.0722071	0.0389545	-0.146154	0.0957581											0.137553	0.441731	-0.240646	1.07587	-0.272664	0.934909
E9PK41;E9PN57;G3V1B8;H0YEB6;H0YEK1;O60232	ZNRD2	19.488 ± 0.991	19.524 ± 0.609	19.431 ± 0.55	19.947 ± 0.313	+	+	+	+	-0.180291	0.112101	0.0538461	0.0501489											0.0358272	0.0306806	-0.0924699	0.122332	0.423446	0.990962
O60237-6	PPP1R12B	19.635 ± 0.381	19.599 ± 0.384	19.338 ± 0.502	19.396 ± 0.24	+	+	+	+	0.320163	0.337597	0.0195266	0.0247762											-0.0350392	0.066912	-0.261389	0.582439	-0.203427	0.648533
O60238-2	BNIP3L	18.57 ± 0.595	18.224 ± 0.771	18.734 ± 0.597	18.906 ± 0.289	+	+	+	+	-0.118529	0.0595788	0.0159763	0.0223813											-0.34623	0.47928	0.51018	0.79301	0.681525	1.46202
B3KQW6;C9J140;C9JK30;C9JNW0;F8WDU8;O60239;Q5JWV9	SH3BP5	18.109 ± 0.439	18.346 ± 0.607	17.915 ± 0.743	18.511 ± 0.53	+	+	+	+	0.243869	0.206471	-0.359172	0.422904											0.237409	0.414164	-0.431082	0.648566	0.164371	0.241817
H0YM16;O60240;Q8N5Y6	PLIN1	17.504 ± 2.266	16.901 ± 1.307	18.134 ± 2.769	16.425 ± 1.817	+	+	+	+	0.156676	0.104198	-0.083432	0.0409348											-0.603308	0.280067	1.23359	0.562848	-0.475857	0.25393
H7C017;H7C3E5;O60244;Q4KMR7;Q9UNB3	MED14	17.862 ± 0.514	17.934 ± 0.568	17.957 ± 0.406	18.281 ± 0.337	+	+	+	+	0.0994551	0.0569717	-0.0964497	0.051098											0.0726609	0.101088	0.0230048	0.0328969	0.346642	0.795952
B4E1M8;B4E329;B7ZKZ1;C9JDH0;C9JDU5;C9JJS3;C9K0K7;E7EMY2;E7EPA1;E7EW35;I3L0S1;I3L164;I3L1T1;I3L275;I3L2J4;I3L331;I3L3B8;I3L4G9;O60256;Q6IAS2	PRPSAP2	21.74 ± 0.337	22.066 ± 0.472	22.283 ± 0.28	22.64 ± 0.228	+	+	+	+	-0.0458674	0.0161974	-0.152071	0.101729	+				+			3.86356	0.34285	672	0.326463	0.87467	0.217378	0.55083	0.573625	2.10258
O60260-2	PRKN	18.548 ± 0.676	18.038 ± 1.036	18.428 ± 0.473	18.344 ± 0.648	+	+	+	+	-0.108538	0.0525278	0.004142	0.0146963											-0.509844	0.57983	0.390597	0.458087	0.30571	0.309147
O60264	SMARCA5	21.492 ± 0.246	21.445 ± 0.179	21.438 ± 0.239	21.608 ± 0.216	+	+	+	+	0.301998	0.301897	0.0455621	0.0436465											-0.0463886	0.172284	-0.00708198	0.0234465	0.162993	0.911309
O60268-3	KIAA0513	15.528 ± 0.538	15.425 ± 0.676	15.221 ± 1.157	15.671 ± 1.595	+	+	+	+	0.0694823	0.0372965	-0.150888	0.100523											-0.103135	0.130473	-0.203247	0.171108	0.246793	0.159266
O60271-2	SPAG9	21.698 ± 0.276	21.596 ± 0.292	21.598 ± 0.224	21.517 ± 0.225	+	+	+	+	-0.19119	0.123131	0.0514793	0.0482659											-0.1015	0.312434	0.00125909	0.00330621	-0.0790393	0.256618
C9JWB9;O60282;O95079;Q2YDC5	KIF5C	16.444 ± 1.154	16.282 ± 1.285	16.824 ± 1.205	16.612 ± 0.827	+	+	+	+	0.250227	0.215683	-0.0147929	0.00332669											-0.162322	0.100049	0.541447	0.398587	0.330363	0.259037
D3DSE5;O60287;Q96NX1;Q9NYQ1	URB1	17.014 ± 0.85	16.789 ± 0.657	16.833 ± 1.153	16.992 ± 0.722	+	+	+	+	0.0313352	0.0166339	0.0313609	0.0330647											-0.224973	0.249553	0.0447279	0.0336653	0.203127	0.247658
O60291-2	MGRN1	17.848 ± 0.43	17.567 ± 0.485	17.828 ± 0.526	17.642 ± 0.544	+	+	+	+	0.180291	0.127898	-0.0846154	0.0418338											-0.280201	0.616538	0.260296	0.49386	0.074753	0.110171
M0QX89;M0R2Q7;O60292;Q2TV87	SIPA1L3	18.477 ± 0.377	18.532 ± 0.554	18.603 ± 0.72	18.458 ± 0.475	+	+	+	+	-0.172116	0.104198	-0.0526627	0.0192526											0.055434	0.0870239	0.0706267	0.0814014	-0.0744188	0.109485
A0A087WZ79;E7EV21;O60296;Q53RS6;Q8WVH7;Q96NS2;Q9C0K5;Q9C0K6	TRAK2	15.679 ± 1.064	15.841 ± 0.462	15.659 ± 1.042	15.241 ± 0.791	+	+	+	+	0.00772026	0.00606637	0.0301775	0.0322145											0.162319	0.155929	-0.181875	0.181318	-0.600653	1.07173
O60299	LZTS3	18.875 ± 0.504	18.824 ± 0.546	18.947 ± 0.386	19.08 ± 0.342	+	+	+	+	-0.242053	0.182795	-0.180473	0.132471											-0.0513637	0.0717573	0.123063	0.214212	0.256512	0.554786
A0JP17;A5YKK3;H0YH15;H0YLN9;O60306;Q2YDX9;Q6IRU8;Q6PIC8	AQR	20.806 ± 0.233	20.703 ± 0.171	20.687 ± 0.258	20.961 ± 0.14	+	+	+	+	0.18574	0.133756	-0.197041	0.152064											-0.102582	0.478353	-0.0157306	0.0517493	0.257427	2.27664
O60307;Q7LDZ8;Q9UPI0;V9GYV0	MAST3	18.454 ± 0.398	18.38 ± 0.601	18.208 ± 0.379	18.149 ± 0.647	+	+	+	+	0.161217	0.10855	-0.178107	0.129774											-0.0738173	0.109987	-0.171986	0.296994	-0.231401	0.327072
H7C0J5;J3QLL3;O60308;Q5JSQ3;Q5SR24;Q5SR25;Q5SR26;Q5SR27;Q6PKF5;Q86W32;Q86X14	CEP104	15.499 ± 0.995	15.346 ± 0.864	15.593 ± 0.876	15.713 ± 0.638	+	+	+	+	-0.221163	0.156563	-0.350888	0.40491											-0.152495	0.125973	0.24675	0.236888	0.366998	0.455609
O60313-10	OPA1	22.424 ± 0.36	22.571 ± 0.325	22.579 ± 0.298	22.37 ± 0.299	+	+	+	+	-0.322888	0.312276	-0.128402	0.0787024											0.146519	0.389976	0.00853562	0.0190442	-0.200423	0.656746
O60315-2	ZEB2	18.35 ± 0.907	18.271 ± 0.623	17.747 ± 1.441	18.212 ± 1.354	+	+	+	+	0.347411	0.397609	0.167456	0.166847											-0.0791833	0.0748825	-0.523579	0.441801	-0.0589221	0.0397421
O60318-2	MCM3AP	17.279 ± 0.944	17.7 ± 0.777	18.492 ± 0.408	18.354 ± 0.56	+	+	+	+	0.0540418	0.0283711	0.0715976	0.0649282	+							1.52968	0.2186	743	0.421011	0.460315	0.791488	1.63652	0.654324	1.13157
O60333-2	KIF1B	20.605 ± 0.166	20.425 ± 0.42	20.587 ± 0.249	20.262 ± 0.162	+	+	+	+	0.0440509	0.0230087	-0.128402	0.0787024											-0.18011	0.556027	0.161371	0.436995	-0.163277	0.491932
O60333-3	KIF1B	15.928 ± 0.947	15.599 ± 0.761	15.321 ± 0.959	15.42 ± 1.466	+	+	+	+	-0.0967302	0.0446661	0.0775148	0.0701178											-0.329578	0.341412	-0.277924	0.274776	-0.178856	0.116949
A0A0B4J206;A5PKZ4;B4DKJ2;B4DT33;D3DTC8;D6RHY7;O14670;O60337;Q86X77	MARCHF6	18.013 ± 0.494	17.802 ± 0.393	16.638 ± 0.996	17.293 ± 0.656	+	+	+	+	-0.106721	0.0512855	0.0408284	0.0400408	+							1.54047	0.044175	821	-0.211217	0.444038	-1.16385	2.08444	-0.508906	1.09254
A8MWP9;O60341;Q5TH94;Q5TH95;Q86VT7;Q8IXK4;Q8NDP6;Q8TAZ3;Q96AW4;R4GMP9;R4GMQ1	KDM1A	18.271 ± 0.406	18.274 ± 0.269	18.245 ± 0.453	18.57 ± 0.253	+	+	+	+	0.294732	0.288479	0.159172	0.156429											0.00307321	0.00611964	-0.0287991	0.0558138	0.295953	1.40245
O60343-2	TBC1D4	20.981 ± 0.18	20.862 ± 0.36	20.637 ± 0.369	20.834 ± 0.254	+	+	+	+	-0.199364	0.131786	-0.120118	0.0711718											-0.119282	0.380771	-0.225362	0.625254	-0.0277727	0.0649585
K7EKI8;K7EQ71;O60314;O60437;O60454;Q14C98	PPL	21.727 ± 0.172	21.437 ± 0.482	21.714 ± 0.36	21.486 ± 0.291	+	+	+	+	0.129428	0.0800173	0.191124	0.198478											-0.290875	0.886009	0.27746	0.671752	0.0495791	0.0931979
A4D156;B2RAX9;B3KT05;C9JSR4;H7BZJ0;H7C0L2;H7C147;H7C3W1;O14590;O60443;Q08AQ8;Q9UBV3	GSDME	19.931 ± 0.257	19.96 ± 0.358	19.957 ± 0.342	20.168 ± 0.284	+	+	+	+	-0.225704	0.162051	-0.113018	0.0649282											0.0296414	0.0695393	-0.00300431	0.00587988	0.207791	0.659082
O60447-2	EVI5	17.996 ± 0.813	17.941 ± 0.408	17.77 ± 0.573	17.972 ± 0.608	+	+	+	+	0.18574	0.133756	-0.0644971	0.0272132											-0.0549161	0.0620423	-0.171369	0.299073	0.0306051	0.0421206
O60449-2	LY75	17.6 ± 0.887	17.875 ± 1.073	17.625 ± 0.559	17.486 ± 0.764	+	+	+	+	0.214805	0.167656	0.339053	0.471705											0.275314	0.232974	-0.249886	0.245371	-0.388733	0.37892
O60462-2	NRP2	17.643 ± 0.607	17.004 ± 1.423	16.699 ± 0.763	16.813 ± 2.007	+	+	+	+	0.000454142	0.00313148	0.243195	0.278607											-0.639273	0.581392	-0.304711	0.220412	-0.190977	0.0812435
H0Y543;H0Y7H1;O60476;Q5T9E3;Q9H510	MAN1A2	18.662 ± 0.5	18.835 ± 0.408	18.769 ± 0.561	19.143 ± 0.484	+	+	+	+	0.107629	0.0629082	-0.0443787	0.0139527											0.173165	0.337023	-0.0657029	0.100881	0.307957	0.720579
H0Y509;O60478;Q53EK7;Q5TAE6;Q5TAF0;Q6FHI3	GPR137B	19.179 ± 0.386	19.16 ± 0.749	18.815 ± 1.223	19.145 ± 0.252	+	+	+	+	-0.183015	0.114805	-0.116568	0.0680259											-0.0191567	0.0224465	-0.344464	0.294163	-0.0151114	0.0188061
B4DHQ7;F5H3A2;F8VUW4;F8W095;F8W1K6;O60486;Q59H25	PLXNC1	15.722 ± 0.828	15.557 ± 1.567	15.829 ± 1.265	15.252 ± 1.504	+	+	+	+	0.0395095	0.020675	0.226627	0.251446											-0.165421	0.0992774	0.271777	0.149701	-0.305286	0.156785
A8K2R1;O60487	MPZL2	16.898 ± 1	16.993 ± 1.159	16.83 ± 0.496	16.618 ± 1.083	+	+	+	+	0.202089	0.152256	0.0739645	0.066988											0.0949252	0.0638283	-0.162468	0.142107	-0.374611	0.28813
O60488-2	ACSL4	22.914 ± 0.309	22.935 ± 0.279	22.866 ± 0.374	22.74 ± 0.444	+	+	+	+	0.13851	0.0877199	-0.147337	0.0969407											0.020751	0.0506536	-0.0690479	0.166294	-0.19523	0.508485
A8K0B1;E1P5E4;E1P5E5;O60493;O60718;Q4TT29;Q4TT31;Q5JXJ7;Q5JXJ8;Q96AP9;Q9C0J5;Q9NU45	SNX3	22.163 ± 0.725	22.224 ± 0.516	22.929 ± 0.463	23.271 ± 0.252	+	+	+	+	-0.14941	0.0838251	-0.0431953	0.0132135	+			+	+			3.60885	0.69168	410	0.0612557	0.0713486	0.704609	1.91258	1.04681	3.83418
B0YIZ4;B0YIZ6;H7C480;O60494;Q5JQ33;Q5VTA6;Q96RU9	CUBN	24.571 ± 0.557	24.798 ± 0.557	24.797 ± 0.609	24.552 ± 0.419	+	+	+	+	-0.47366	0.765114	-0.012426	0.00468709							+				0.227153	0.368193	-0.00180912	0.00211677	-0.246458	0.476429
A6NC41;F6RTM7;K7EIY4;K7EJ05;K7EK75;K7ELY2;K7EPP9;K7EQ84;O60499;Q5U8S2;Q6IAP4;Q96AE8;X6R2W0	STX10	19.528 ± 0.27	19.387 ± 0.403	19.351 ± 0.468	19.622 ± 0.427	+	+	+	+	0.0758402	0.0412048	0.13787	0.131119											-0.1408	0.370994	-0.0364394	0.0604974	0.235191	0.558207
O60500-2	NPHS1	20.98 ± 0.199	20.934 ± 0.592	20.94 ± 0.253	20.652 ± 0.408	+	+	+	+	-0.347411	0.362586	-0.0692308	0.0305284											-0.0453908	0.0756902	0.00574827	0.00868736	-0.282211	0.544287
O60502-4	OGA	21.136 ± 0.302	20.756 ± 0.502	20.805 ± 0.294	21.151 ± 0.278	+	+	+	+	0.126703	0.0777738	-0.211243	0.169885							+				-0.379995	1.05594	0.0494118	0.089558	0.395478	1.14493
A7E2V5;A7E2X2;D3DUD1;I3L300;I3L342;I3NI20;O60273;O60503;Q4ZHT9;Q4ZIR5;Q9BWT4;Q9UGP2	ADCY9	16.858 ± 0.584	17.403 ± 0.971	16.981 ± 2.204	17.327 ± 1.499	+	+	+	+	-0.110354	0.0537822	-0.0798817	0.0382675											0.544945	0.709426	-0.421929	0.202125	-0.0762947	0.0430853
E5RIA0;E5RJP2;E7EQH0;H0YAU6;H0YAZ3;H0YB51;O60504;Q5BJE4;Q6NX54;Q96FY4;Q9UQE4	SORBS3	23.452 ± 0.418	23.201 ± 0.609	23.356 ± 0.58	23.278 ± 0.324	+	+	+	+	0.354678	0.415087	0.214793	0.233019											-0.251738	0.453738	0.155785	0.215621	0.0775037	0.121765
B7Z645;E1P501;E1P502;F6UXX1;O60506;Q53H05;Q5TCG2;Q5TCG3;Q8IW78;Q8N599;Q96LC1;Q96LC2;Q9Y583	SYNCRIP	22.554 ± 0.232	22.633 ± 0.119	22.525 ± 0.25	22.524 ± 0.179	+	+	+	+	0.0386013	0.020216	-0.171006	0.121833											0.0783725	0.387439	-0.107742	0.538544	-0.108317	0.75422
A4D2M0;C9J3I4;C9K0F3;O60507;Q6FGM7	TPST1	18.687 ± 0.365	18.794 ± 0.472	18.496 ± 0.603	18.899 ± 0.379	+	+	+	+	0.0994551	0.0569717	0.101183	0.0922449											0.106977	0.207442	-0.29735	0.536269	0.105086	0.199782
B2RBC5;O60508;O75471;Q5SRN0;Q5SRN1;Q9UPG1	CDC40	19.118 ± 0.369	19.077 ± 0.356	19.029 ± 0.333	19.111 ± 0.198	+	+	+	+	0.148501	0.0966018	0.152071	0.147759											-0.0404873	0.0827345	-0.0482674	0.105918	0.033783	0.0872341
D3DVG3;O60512;O60910;Q9BPZ4;Q9H8T2	B4GALT3	17.703 ± 0.288	17.112 ± 0.818	16.222 ± 1.122	15.53 ± 1.466	+	+	+	+	0.0267938	0.0144758	-0.191124	0.144921	+					+		1.81457	0.95081	272	-0.591033	1.12791	-0.890828	1.04058	-1.58201	1.73313
C9J3R8;C9J4S5;C9J5S0;C9J644;C9JA31;C9JE00;C9JY35;C9JY38;E7ETS9;O60513;Q68D68;Q9BSW3;Q9C078	B4GALT4	19.234 ± 0.342	19.225 ± 0.414	18.952 ± 0.61	18.456 ± 0.3	+	+	+	+	-0.0694823	0.0283711	0.136686	0.129774	+					+		1.5034	0.59066	474	-0.00829387	0.0151222	-0.273437	0.506271	-0.769838	3.09771
A0A096LNS2;A0A096LPA6;O60518;Q5T7X4;Q7Z3V2;Q96E78	RANBP6	18.172 ± 0.267	17.933 ± 0.372	17.816 ± 1.016	18.344 ± 0.22	+	+	+	+	-0.254768	0.200055	0.0514793	0.0482659											-0.239014	0.78929	-0.117091	0.116867	0.411047	1.75318
O60524-3	NEMF	20.056 ± 0.127	20.124 ± 0.211	19.96 ± 0.282	20.015 ± 0.162	+	+	+	+	-0.100363	0.0470318	-0.0644971	0.0272132											0.0679073	0.348066	-0.163785	0.678103	-0.108931	0.574516
M0QYK2;O60542	PSPN	15.499 ± 1.152	15.788 ± 1.067	16.14 ± 1.404	15.529 ± 1.565	+	+	+	+	-0.020436	0.00494884	0.0964497	0.0876406											0.288961	0.21415	0.352036	0.235631	-0.25953	0.152338
O60547-2	GMDS	21.671 ± 0.218	21.753 ± 0.173	21.638 ± 0.242	21.781 ± 0.142	+	+	+	+	0.160309	0.107672	-0.00769232	0.00745947											0.082397	0.380089	-0.115048	0.532847	0.0277324	0.135825
B0YJ49;O60551;Q53Y38;Q5VUC6;Q5VUC8;Q9BRB4	NMT2	15.311 ± 1.856	16.187 ± 0.664	15.685 ± 1.238	16.637 ± 1.103	+	+	+	+	0.0876476	0.048837	-0.202959	0.159372											0.875876	0.639495	-0.502372	0.482955	0.449352	0.468148
B2R6W6;C9JIX5;C9JU11;H7C0B8;H7C2A8;H7C2S8;H7C2V1;O60568;Q540C3	PLOD3	21.21 ± 0.44	21.238 ± 0.233	21.354 ± 0.465	21.413 ± 0.438	+	+	+	+	0.133969	0.0838251	0.133136	0.125775											0.0277266	0.05701	0.116333	0.26985	0.17536	0.476052
O60573-2	EIF4E2	19.357 ± 0.422	19.426 ± 0.453	18.766 ± 0.933	19.272 ± 0.246	+	+	+	+	0.0576749	0.0304005	-0.233728	0.200135											0.0687685	0.120394	-0.659599	1.02841	-0.153542	0.383533
O60583-2	CCNT2	16.063 ± 0.497	15.463 ± 1.039	16.33 ± 1.099	15.898 ± 0.528	+	+	+	+	0.0876476	0.048837	0.0538461	0.0501489											-0.600191	0.789116	0.8667	0.89507	0.434695	0.509752
B1AZ05;B1AZ06;B3Y633;B9VJ63;D1CS80;D3DTB8;O15456;O60602;Q32MI2;Q32MI3	TLR5	14.873 ± 1.309	15.82 ± 1.065	15.359 ± 0.584	15.14 ± 1.227	+	+	+	+	0.107629	0.0629082	-0.117751	0.0690691											0.946937	0.870107	-0.461048	0.521272	-0.679985	0.591504
B3Y612;D1CS45;D1CS48;D1CS49;O15454;O60603;Q8NI00	TLR2	17.505 ± 1.514	16.946 ± 1.473	16.667 ± 1.548	16.092 ± 1.008	+	+	+	+	0.337421	0.374631	0.120118	0.111589											-0.559091	0.331124	-0.278394	0.143834	-0.853898	0.704415
O60610-2	DIAPH1	20.845 ± 0.192	20.929 ± 0.104	20.926 ± 0.181	20.976 ± 0.179	+	+	+	+	0.222979	0.178048	-0.0337278	0.00745947											0.0831158	0.52222	-0.00219274	0.0102118	0.047056	0.275391
O60613	SELENOF	16.179 ± 1.245	15.852 ± 1.07	15.582 ± 0.972	15.431 ± 0.555	+	+	+	+	0.148501	0.0966018	0.194675	0.203469											-0.326254	0.234394	-0.270615	0.218356	-0.421047	0.46845
D3DQ14;O60635;O60745;Q5VST0	TSPAN1	16.026 ± 2.071	15.633 ± 1.256	15.517 ± 0.887	15.767 ± 1.089	+	+		+	-0.0222525	0.00569158	-0.00887575	0.00675989											-0.393024	0.184868	-0.115384	0.0783042	0.134569	0.0849985
D6RB59;D6RBR9;H0Y995;O60645;Q6P2E8;Q8TEN6;Q8WUW0;Q96DI4	EXOC3	21.591 ± 0.282	21.561 ± 0.22	21.725 ± 0.257	21.846 ± 0.146	+	+	+	+	0.140327	0.0893025	-0.0195266	0.000656899											-0.0309205	0.0913814	0.163992	0.715437	0.285087	2.06357
O60656-2	UGT1A9	24.761 ± 0.989	25.488 ± 0.463	25.192 ± 0.701	24.474 ± 0.684	+	+	+	+	-0.193915	0.125979	0.0301775	0.0322145											0.726452	1.09251	-0.295662	0.473503	-1.01393	2.42671
B3KXE6;E9PIJ0;H0YKR1;H0YMZ7;H0YNP3;O60658;Q6P9H3;Q969I1;Q96PC9;Q96PD0;Q96PD1;Q96T71;Q9UMB7;Q9UMC3	PDE8A	19.714 ± 0.33	19.918 ± 0.246	19.644 ± 0.668	19.805 ± 0.343	+	+	+	+	-0.134877	0.0719396	0.154438	0.150622											0.203621	0.735932	-0.273581	0.52908	-0.112885	0.335197
O60664-3	PLIN3	20.444 ± 0.528	20.134 ± 0.497	19.779 ± 0.639	20.022 ± 0.42	+	+	+	+	0.18574	0.133756	0.039645	0.0391517											-0.310126	0.608213	-0.355278	0.629401	-0.111793	0.19772
F8VQS4;F8VS95;F8VVU7;F8VXG4;F8VYZ2;F8W0N3;F8W0U4;F8W1M4;O60669;Q8NEM3;Q9UPB3	SLC16A7	16.178 ± 0.798	17.076 ± 0.542	17.172 ± 1.144	17.229 ± 0.864	+	+	+	+	-0.275658	0.230724	0.0514793	0.0482659	+				+			1.52417	0.15527	778	0.897696	1.70615	0.0959377	0.0791758	0.153529	0.169655
O14636;O60674;O75297	JAK2	16.991 ± 0.817	16.45 ± 0.695	16.572 ± 1.101	16.057 ± 0.848	+	+	+	+	0.0930972	0.0525278	-0.0763314	0.0356443											-0.54118	0.755765	0.121549	0.099355	-0.392659	0.483792
O60678-2	PRMT3	18.063 ± 1.051	18.315 ± 0.785	17.946 ± 0.748	18.632 ± 0.913	+	+	+	+	-0.264759	0.21435	-0.246746	0.218841											0.2522	0.225396	-0.369481	0.454038	0.317033	0.328988
B2RDC7;D3DPP5;O60684;Q5TFJ7;Q5VVU3;S4R3E5	KPNA6	20.486 ± 0.269	20.721 ± 0.4	20.512 ± 0.337	20.204 ± 0.327	+	+	+	+	-0.222071	0.157652	0.13787	0.131119											0.234584	0.721575	-0.208607	0.555891	-0.51674	1.87482
B3KQT3;O60687;Q8WW85	SRPX2	17.88 ± 0.828	17.77 ± 1.295	18.372 ± 1.523	17.576 ± 1.535	+	+	+	+	0.151226	0.0991005	0.0443787	0.0427377											-0.110214	0.0745775	0.602321	0.388806	-0.194077	0.103154
O60701-2	UGDH	24.244 ± 0.318	24.356 ± 0.341	24.069 ± 0.315	24.297 ± 0.158	+	+	+	+	-0.0585831	0.0225368	-0.186391	0.139323											0.11246	0.295929	-0.287469	0.992432	-0.0595839	0.180108
B1AHJ5;B1AHJ6;B1AHJ7;B1AHJ8;B1AHJ9;B1AHK0;B3KQA7;O60704;Q6FI98;Q9H0V4	TPST2	17.374 ± 0.503	17.357 ± 0.863	17.278 ± 0.694	17.8 ± 0.768	+	+	+	+	-0.126703	0.0656289	-0.21716	0.177599											-0.0172898	0.0169934	-0.0796956	0.0749209	0.443178	0.528684
O60706-2	ABCC9	17.183 ± 0.873	16.803 ± 1.079	16.608 ± 0.758	15.31 ± 1.185	+	+	+	+	0.0168029	0.00994108	-0.0526627	0.0192526	+					+		1.52968	1.1371	189	-0.379852	0.345085	-0.194912	0.166013	-1.49286	1.70777
O60711-2	LPXN	16.129 ± 0.857	16.789 ± 1.326	16.71 ± 1.577	17.752 ± 0.903	+	+	+	+	0.19119	0.139765	0.18284	0.187086											0.659673	0.589803	-0.0794238	0.0387104	0.963004	0.951784
O60716-2	CTNND1	23.698 ± 0.276	23.706 ± 0.236	23.742 ± 0.303	23.759 ± 0.207	+	+	+	+	-0.22752	0.164279	-0.131953	0.0820124											0.00816369	0.0222162	0.036567	0.10147	0.0537937	0.197258
A6NKX2;K7EQW0;O60725;Q6FHT0;Q7Z750	ICMT	16.371 ± 0.98	16.779 ± 1.433	16.666 ± 1.429	15.517 ± 0.511	+	+	+	+	-0.212988	0.146974	0.212426	0.229429											0.40799	0.286524	-0.113429	0.0573511	-1.26258	1.4669
O60739;Q9UQF8	EIF1B	18.463 ± 0.658	18.532 ± 0.9	18.032 ± 1.077	18.708 ± 0.354	+	+	+	+	-0.00590371	0.000680552	-0.410059	0.546033											0.0694637	0.0641542	-0.499941	0.480372	0.176336	0.211647
O60749-2	SNX2	23.854 ± 0.291	23.824 ± 0.35	23.936 ± 0.211	24.026 ± 0.198	+	+	+	+	-0.351044	0.370579	-0.0242604	0.00198333											-0.0299046	0.0678579	0.111474	0.343813	0.201725	0.749429
O60760;Q6FHT9	HPGDS	19.419 ± 0.431	19.361 ± 0.714	19.427 ± 0.309	19.545 ± 0.66	+	+	+	+	0.000454142	0.00313148	0.339053	0.471705											-0.0575395	0.071549	0.0659585	0.0893538	0.183408	0.220399
H0Y368;O15157;O60762;Q5QPJ9;Q5QPK2;Q6IB78;Q96HK0	DPM1	21.862 ± 0.156	21.844 ± 0.157	21.815 ± 0.218	21.829 ± 0.125	+	+	+	+	-0.123978	0.0635836	-0.115385	0.066988											-0.0175087	0.0829994	-0.0296397	0.119593	-0.0152092	0.0791111
O60763-2	USO1	22.227 ± 0.248	22.384 ± 0.117	22.327 ± 0.253	22.407 ± 0.159	+	+	+	+	-0.332879	0.332036	-0.00769232	0.00745947											0.157161	0.896924	-0.0574422	0.244921	0.0223582	0.12297
F2Z361;O60783;Q5R358	MRPS14	16.162 ± 1.163	17.572 ± 0.877	18.333 ± 1.073	18.705 ± 0.71	+	+	+	+	-0.181199	0.112998	-0.091716	0.047332	+				+			3.93821	0.35718	659	1.41026	1.79511	0.760658	0.844738	1.13237	1.88059
O60784-2	TOM1	21.976 ± 0.364	22.198 ± 0.401	22.137 ± 0.419	21.605 ± 0.455	+	+	+	+	-0.148501	0.0830566	-0.0278107	0.00400476											0.222476	0.578103	-0.0613945	0.114085	-0.593318	1.8211
A8K7P7;O60814;Q2VPI7	H2BC12	20.829 ± 0.249	20.644 ± 0.394	20.951 ± 0.602	21.598 ± 0.292	+	+	+	+	0.174841	0.12219	-0.135503	0.0853725	+							2.32944	0.79812	341	-0.185406	0.553848	0.307694	0.608296	0.954095	4.10929
O60825-2	PFKFB2	22.475 ± 0.497	22.572 ± 0.584	22.241 ± 0.592	22.057 ± 0.673	+	+	+	+	-0.21753	0.152256	-0.205325	0.162342	+							1.74163	0.38242	640	0.0971322	0.139383	-0.331689	0.555177	-0.515809	0.907386
A8K7G1;O60826	CCDC22	22.134 ± 0.324	22.158 ± 0.246	22.223 ± 0.183	22.211 ± 0.09	+	+	+	+	-0.308356	0.285197	-0.0846154	0.0418338											0.023946	0.0604294	0.0657933	0.256279	0.0536444	0.242579
O60828-2	PQBP1	15.978 ± 0.939	15.607 ± 0.501	15.335 ± 0.743	15.929 ± 0.513	+	+	+		-0.0476839	0.0170729	-0.0704142	0.031369											-0.37076	0.466991	-0.271481	0.391351	0.321978	0.648147
C9IYT0;F5BSB3;H7BZF2;H7C0M1;H7C2Q2;H7C2Q9;O43845;O60832;Q96G67;Q9Y505	DKC1	21.525 ± 0.289	21.435 ± 0.325	21.206 ± 0.294	21.17 ± 0.262	+	+	+	+	0.21208	0.164279	0.18284	0.187086											-0.0891488	0.242777	-0.229089	0.791807	-0.265117	1.02524
A0A087WUT6;O60841;O95805;Q53RV7;Q53SI8;Q9UF81;Q9UMN7	EIF5B	20.899 ± 0.201	20.725 ± 0.084	20.457 ± 0.459	20.855 ± 0.106	+	+	+	+	0.0894641	0.0500553	-0.0526627	0.0192526											-0.173932	1.39233	-0.268355	0.89906	0.129403	1.76665
O60858-3	TRIM13	18.564 ± 0.457	18.428 ± 0.573	17.784 ± 0.76	17.486 ± 0.575	+	+	+	+	0.136694	0.0861514	0.122485	0.114113	+					+		1.55939	0.5959	469	-0.135914	0.215983	-0.644074	1.11776	-0.941911	2.2642
O60861-1	GAS7	15.352 ± 0.599	15.812 ± 0.799	16.696 ± 0.425	17.12 ± 0.598	+	+	+	+	0.0921889	0.0519051	-0.105917	0.0588759	+			+	+			2.79596	0.75131	373	0.459721	0.669293	0.884508	1.81674	1.30784	2.62756
O60869;Q5T5T2;Q9UIM1	EDF1	19.652 ± 0.762	19.653 ± 0.473	20.405 ± 0.429	20.432 ± 0.542	+	+	+	+	-0.1703	0.102484	-0.165089	0.115385	+				+			1.68323	0.46103	573	0.00142002	0.00152705	0.752206	2.30764	0.778783	2.07381
O60870-2	KIN	15.156 ± 0.928	15.217 ± 1.36	15.532 ± 1.102	15.539 ± 0.964	+	+	+	+	-0.154859	0.0885094	-0.0585799	0.023175											0.0607371	0.0369795	0.315137	0.208639	0.322232	0.226763
O60879-2	DIAPH2	19.911 ± 0.458	19.763 ± 0.324	19.631 ± 0.497	19.976 ± 0.42	+	+	+	+	0.30654	0.310527	0.00769229	0.0169541											-0.147892	0.329244	-0.13207	0.268134	0.213478	0.562397
A0A087WT48;B2R7L7;I3L320;O14711;O60884	DNAJA2	22.425 ± 0.33	22.464 ± 0.295	22.421 ± 0.232	22.047 ± 0.304	+	+	+	+	-0.0840145	0.0367495	0.142604	0.136563											0.0393472	0.0940252	-0.0434749	0.126039	-0.41695	1.83203
M0QYW0;M0QZD9;M0R0H4;O60433;O60885;Q4G0X8;Q86YS8;Q96PD3	BRD4	20.514 ± 0.404	20.566 ± 0.351	20.804 ± 0.409	20.277 ± 0.45	+	+	+	+	-0.142143	0.0777738	-0.039645	0.0110227											0.0515068	0.102697	0.238455	0.635313	-0.288989	0.759514
O60888-2	CUTA	21.564 ± 0.68	20.991 ± 0.452	19.491 ± 0.465	19.242 ± 1.106	+	+	+	+	-0.0985468	0.0458431	-0.133136	0.0831268	+		+	+		+		4.36933	0.92444	281	-0.573001	1.17289	-1.50003	4.8815	-1.74889	3.0001
H0Y5N2;O60906;Q5TED1;Q9BWR3	SMPD2	17.005 ± 0.434	16.489 ± 0.818	16.099 ± 0.54	16.737 ± 0.579	+	+	+	+	0.116712	0.0698066	-0.294083	0.294871											-0.515905	0.86218	-0.389833	0.553557	0.248028	0.30496
O60907-2	TBL1X	18.513 ± 0.37	17.963 ± 0.555	18.628 ± 0.347	18.191 ± 0.693	+	+	+	+	0.0613079	0.032473	0.110651	0.101729											-0.5493	1.45197	0.664145	1.90921	0.227197	0.317753
B2RD02;D6RGG5;E5RGS4;O60925;Q53F95;Q96EX6	PFDN1	21.511 ± 0.697	21.85 ± 0.303	21.697 ± 0.237	21.884 ± 0.298	+	+	+	+	-0.0286103	0.00836332	-0.259763	0.238464											0.338378	0.640881	-0.152511	0.551286	0.0342226	0.084465
A0A087X1V5;A0A0C4DG07;B2R626;B2RNC5;E2QRP0;E5RGN7;E5RGR7;E5RGU1;O60672;O60934;Q32NF7;Q53FM6;Q63HR6;Q7LDM2	NBN	19.976 ± 0.455	19.789 ± 0.401	19.84 ± 0.274	19.907 ± 0.144	+	+	+	+	-0.0712988	0.0293805	0.33432	0.460535											-0.18735	0.401098	0.0506024	0.112102	0.117789	0.349583
O60936-1	NOL3	17.211 ± 1.029	17.284 ± 0.818	17.01 ± 1.158	16.821 ± 0.777	+	+	+	+	-0.271117	0.2238	-0.121302	0.0722313											0.0725085	0.0563908	-0.273603	0.22648	-0.463244	0.576886
O60941-2	DTNB	19.735 ± 0.419	19.674 ± 0.254	19.705 ± 0.465	20.031 ± 0.371	+	+	+	+	0.0522253	0.0273725	-0.00177516	0.0110227											-0.061178	0.137038	0.0309243	0.0597986	0.356758	1.38044
O60942-2	RNGTT	18.113 ± 0.264	17.624 ± 0.886	17.597 ± 0.55	18.206 ± 0.244	+	+	+	+	0.064941	0.0345892	-0.361538	0.428144											-0.489817	0.806769	-0.0271209	0.0257758	0.582529	1.02428
O75022-2	LILRB3	15.196 ± 1.097	14.796 ± 1.005	15.673 ± 0.863	15.763 ± 0.749	+	+	+	+	0.109446	0.0642622	0.00295857	0.0139527											-0.399561	0.337228	0.877192	1.08541	0.966792	1.331
O75023-2	LILRB5	18.9 ± 0.992	18.374 ± 1.097	18.502 ± 0.82	18.863 ± 1.102	+	+	+	+	0.225704	0.181601	0.157988	0.154967											-0.525925	0.479343	0.127337	0.0988509	0.488362	0.409605
A0A087WW65;B4DGL8;E9PJR8;E9PNQ5;G3XAC4;O75027;O75345;Q5VWY7;Q5VWY8;Q9BRE1;Q9UND1;Q9UP01	ABCB7	21.206 ± 0.226	21.375 ± 0.387	21.349 ± 0.578	21.366 ± 0.337	+	+	+	+	-0.341054	0.348946	-0.131953	0.0820124											0.168845	0.516858	-0.025928	0.037379	-0.00816035	0.0155829
O75044	SRGAP2	18.811 ± 0.389	18.828 ± 0.213	18.558 ± 0.506	18.532 ± 0.284	+	+	+	+	0.291099	0.281944	0.056213	0.0520522							+				0.0170281	0.0385005	-0.269528	0.729357	-0.295065	1.46726
A2RTX9;B2RMX7;O75051;Q6UX61;Q96GN9;Q9BRL1;Q9UIW1	PLXNA2	16.864 ± 0.903	17.032 ± 0.783	17.114 ± 1.017	17.232 ± 0.583	+	+	+	+	0.153043	0.100785	-0.0538462	0.0200279											0.168272	0.157132	0.0815477	0.0655209	0.199599	0.242574
O75052-3	NOS1AP	19.004 ± 0.124	18.759 ± 0.674	19.074 ± 0.204	18.871 ± 0.469	+	+	+	+	-0.127611	0.0663171	0.072781	0.0659554											-0.245227	0.483307	0.315062	0.645213	0.111754	0.15111
A6NJZ6;A6NMC7;O75054	IGSF3	20.018 ± 0.322	19.966 ± 0.413	20.037 ± 0.416	20.292 ± 0.303	+	+	+	+	-0.103088	0.048837	-0.0893491	0.0454792											-0.0516062	0.105467	0.0706394	0.131853	0.325806	1.02919
D3DPN2;O75056;Q5T1Z6;Q5T1Z7;Q96CT3;Q96PR8	SDC3	17.665 ± 0.906	17.02 ± 1.704	15.884 ± 0.712	18.003 ± 1.427	+	+	+	+	0.0158947	0.00954312	-0.031361	0.00606465	+							1.35498	1.3775	122	-0.644416	0.442464	-1.13659	0.984243	0.982661	0.635226
O75061-2	DNAJC6	15.449 ± 1.09	15.648 ± 0.936	14.736 ± 0.658	15.88 ± 0.682	+	+	+		-0.0213442	0.00531908	0.102367	0.0934102											0.1989	0.15416	-0.912079	1.39044	0.231986	0.236682
O75063;Q5W0C3;Q5W0C4;X6RH03	FAM20B	19.97 ± 0.701	19.898 ± 0.416	19.938 ± 0.272	19.986 ± 0.256	+	+	+	+	-0.0703905	0.0288745	-0.157988	0.107847											-0.0726261	0.0943337	0.0402553	0.0850649	0.0882137	0.209388
A8K6E9;A8MPU4;D6RD66;O75083;O75313;Q8N6E5;Q9UG05;Q9UG78;Q9UQE0	WDR1	24.96 ± 0.265	25.054 ± 0.224	25.149 ± 0.154	24.94 ± 0.141	+	+	+	+	-0.252044	0.19627	0.000591702	0.0124788											0.0936942	0.339285	0.0954878	0.471471	-0.113562	0.610344
O75084;O94816;Q53S59;Q96B74	FZD7	15.772 ± 0.617	15.729 ± 0.847	15.72 ± 0.802	15.829 ± 0.652			+	+	-0.0967302	0.0446661	0.259763	0.307436											-0.0431981	NaN	-0.00923455	0.00768902	0.100115	0.0997133
O75094-2	SLIT3	19.407 ± 0.365	19.24 ± 0.775	18.935 ± 0.481	18.528 ± 1.005	+	+	+	+	0.189373	0.137745	-0.0325444	0.00675989	+					+		1.41547	0.48421	558	-0.167052	0.229224	-0.3054	0.444008	-0.711586	0.869663
O75095-2	MEGF6	16.208 ± 1.43	15.348 ± 0.772	15.48 ± 0.941	15.729 ± 0.818	+	+	+	+	0.111262	0.0656289	-0.21716	0.177599											-0.859708	0.804686	0.13202	0.11724	0.380296	0.449668
A0A0A0MR22;E1P5Y3;E1P5Y4;O75110;Q5TFW5;Q5TFW6;Q5TFW9;Q6ZMF3;Q9NQK6;Q9NQK7	ATP9A	16.401 ± 1.153	15.49 ± 2.039	15.298 ± 0.434	15.731 ± 0.357	+	+	+		0.0758402	0.0412048	0.168639	0.168363											-0.911323	0.538062	-0.191915	0.0978146	0.240891	0.126741
A0A096LPD7;A0A0C4DGG7;A2TDB7;A6NIV4;B4E3K3;O75112;Q5K6N9;Q5K6P0;Q5K6P1;Q96FH2;Q9Y4Z3;Q9Y4Z4;Q9Y4Z5	LDB3	18.808 ± 1.329	18.932 ± 0.405	19.07 ± 0.776	19.41 ± 0.72	+	+	+	+	0.291099	0.281944	-0.187574	0.140713											0.124078	0.0945918	0.138537	0.179671	0.478039	0.906797
A7MD49;I3L3R7;O75113;Q2YDX1	N4BP1	18.713 ± 0.427	18.642 ± 0.533	18.551 ± 0.836	19.114 ± 0.293	+	+	+	+	0.242961	0.205177	-0.117751	0.0690691											-0.0710654	0.111875	-0.0909317	0.0973859	0.471832	1.34024
C9JFJ0;D6REE7;E9PF63;O75116;Q14DU5;Q53QZ0;Q53SJ7;Q9UQN5	ROCK2	21.223 ± 0.135	21.113 ± 0.139	21.164 ± 0.227	21.162 ± 0.154	+	+	+	+	0.281108	0.264547	0.178106	0.180733											-0.109755	0.880562	0.0506663	0.222581	0.0484955	0.284528
O75122-3	CLASP2	19.997 ± 0.233	19.991 ± 0.204	19.975 ± 0.333	20.072 ± 0.136	+	+	+	+	-0.226612	0.163162	-0.156805	0.106612											-0.00617671	0.0196683	-0.016036	0.0413401	0.0802829	0.432183
C9JGL8;C9JQN9;C9JWL7;O75127;Q3ZB78;Q66K60;Q9UDV2	PTCD1	15.305 ± 0.664	15.462 ± 0.638	15.999 ± 0.913	15.503 ± 1.07	+	+	+	+	-0.020436	0.00494884	-0.0798817	0.0382675											0.157255	0.196251	0.536109	0.71028	0.0404739	0.0324205
O75128-2	COBL	18.486 ± 0.716	18.22 ± 1.143	19.074 ± 1.076	18.994 ± 1.115	+	+	+	+	-0.204814	0.137745	-0.0905326	0.0464031											-0.266943	0.233177	0.854854	0.836229	0.774808	0.717841
A0A087WUS8;A0A087WXR6;A0A087WYQ3;A8KA47;E5RFT7;E5RHZ0;H0YB26;O75131;Q8IYA1	CPNE3	22.656 ± 0.337	22.917 ± 0.34	22.779 ± 0.328	22.725 ± 0.337	+	+	+	+	0.068574	0.0367495	-0.109467	0.0618783											0.261279	0.838779	-0.138399	0.375507	-0.192614	0.561369
O75140-1	DEPDC5	18.169 ± 0.251	18.035 ± 0.486	17.612 ± 0.382	17.94 ± 0.625	+	+	+	+	0.0531335	0.0278705	-0.117751	0.0690691											-0.134504	0.302795	-0.423116	1.13516	-0.0952806	0.131628
O75143-2	ATG13	16.661 ± 0.723	17.102 ± 0.62	17.099 ± 0.6	17.926 ± 0.364	+	+	+	+	0.0231608	0.0127932	-0.0431953	0.0132135	+							1.58356	0.59245	473	0.441401	0.675695	-0.00347376	0.00389238	0.823942	2.22896
O75144-2	ICOSLG	19.9 ± 0.277	20.072 ± 0.422	19.83 ± 0.994	20.314 ± 0.465	+	+	+	+	-0.118529	0.0595788	-0.3	0.30532											0.17176	0.452785	-0.241716	0.270192	0.242362	0.532143
A6NHQ6;H0YH66;O75146;Q6NXG8;Q9UED9	HIP1R	22.482 ± 0.308	22.425 ± 0.382	22.403 ± 0.4	22.391 ± 0.384	+	+	+	+	-0.415531	0.541602	-0.213609	0.17295											-0.0572453	0.127009	-0.0220256	0.0400565	-0.0334003	0.0634394
O75147-4	OBSL1	18.534 ± 0.661	18.494 ± 0.523	18.538 ± 0.465	18.511 ± 0.361	+	+	+	+	0.256585	0.225173	-0.128402	0.0787024											-0.0402942	0.0485128	0.0445502	0.0657072	0.0167019	0.0260616
O75150-4	RNF40	20.402 ± 0.174	20.438 ± 0.13	20.427 ± 0.218	20.378 ± 0.212	+	+	+	+	0.25931	0.229328	0.0372781	0.0373883											0.0360279	0.189148	-0.011817	0.0470506	-0.0605216	0.298628
A0A087WW48;E7ET14;O75151;Q4VXG0;Q8N3K2;Q9Y6N4	PHF2	17.749 ± 0.755	17.435 ± 0.806	17.565 ± 0.809	17.395 ± 0.676	+	+	+	+	0.12852	0.079266	0.127219	0.119235											-0.313725	0.361342	0.129937	0.123575	-0.0404441	0.0386214
C9J0L0;E9PBY7;E9PQ61;O75152;Q6AHY4;Q6AHY9;Q6AW79;Q6AWA1;Q6PJK4;Q86XZ7	ZC3H11A	19.022 ± 0.187	18.283 ± 0.798	18.73 ± 0.44	18.803 ± 0.345	+	+	+	+	-0.010445	0.00102409	0.00532543	0.0154444											-0.738601	1.63617	0.446838	0.728077	0.520092	0.948508
I3L2B0;I3L318;I3L350;I3L3A3;I3L4B5;K7EIG1;O75153;Q6AHY2;Q6P3X7;Q6ZUG8;Q8N4U7;Q9BTA3;Q9H979	CLUH	22.275 ± 0.261	22.403 ± 0.462	22.317 ± 0.372	22.462 ± 0.324	+	+	+	+	-0.12852	0.0670085	-0.173373	0.124455											0.127758	0.295163	-0.0856404	0.161716	0.0592933	0.113203
O75154-3	RAB11FIP3	20.643 ± 0.817	20.584 ± 1.014	20.885 ± 0.917	20.469 ± 0.756	+	+	+	+	-0.252044	0.19627	0.0502958	0.047332											-0.0583792	0.0453327	0.30043	0.264331	-0.115814	0.0972532
O75155-2	CAND2	17.797 ± 0.871	18.085 ± 0.344	17.771 ± 0.867	18.182 ± 0.533	+	+	+	+	0.113987	0.0677031	0.194675	0.203469											0.287755	0.398528	-0.313953	0.446939	0.0975072	0.173746
O75157-2	TSC22D2	18.676 ± 0.527	18.451 ± 0.535	18.738 ± 0.3	18.743 ± 0.511	+	+	+	+	-0.174841	0.106798	0.0763313	0.0690691											-0.224787	0.385686	0.286928	0.684262	0.29202	0.548033
H0Y8Q2;H0YA63;O75165;Q3L0T1;Q6PI82;Q6UJ77;Q6ZSW1;Q6ZUT5;Q86XG3;Q96DC1;Q9BWK9	DNAJC13	21.287 ± 0.356	21.46 ± 0.139	21.302 ± 0.484	21.218 ± 0.19	+	+	+	+	-0.113079	0.0556867	0.298817	0.382544											0.17302	0.656006	-0.158449	0.411095	-0.241863	1.93795
O75170-2	PPP6R2	20.748 ± 0.381	20.721 ± 0.243	20.577 ± 0.577	20.68 ± 0.221	+	+	+	+	-0.272025	0.225173	-0.00887575	0.00675989											-0.0278418	0.0633555	-0.143444	0.27795	-0.0401688	0.13394
O75175;Q9NZN7;Q9UF76	CNOT3	18.537 ± 0.376	18.68 ± 0.478	18.719 ± 0.344	18.403 ± 0.782	+	+	+	+	0.0386013	0.020216	-0.121302	0.0722313											0.142954	0.286431	0.0397794	0.0699636	-0.276219	0.388809
O75179-2	ANKRD17	20.117 ± 0.217	19.984 ± 0.224	20.038 ± 0.383	20.021 ± 0.107	+	+	+	+	0.0849228	0.0470318	-0.173373	0.124455											-0.133503	0.608607	0.0543129	0.134163	0.0370131	0.167749
O75182-2	SIN3B	17.091 ± 0.649	16.581 ± 0.603	16.376 ± 0.509	17.253 ± 0.357	+	+	+	+	0.0903724	0.0506689	-0.012426	0.00468709											-0.510453	0.901585	-0.205159	0.324146	0.672035	1.77418
O75190-3	DNAJB6	20.048 ± 0.139	20.117 ± 0.238	20.177 ± 0.326	20.022 ± 0.103	+	+	+	+	0.135786	0.0853725	0.277515	0.340282											0.0691364	0.309909	0.0599966	0.167018	-0.0950382	0.498796
B2RAW4;B4DDT2;B9EH64;C9J0N9;F8WBF6;O75191	XYLB	20.734 ± 0.735	21.06 ± 0.67	20.779 ± 0.963	21.029 ± 0.908	+	+	+	+	-0.0749319	0.0314313	-0.22426	0.187086											0.325847	0.431901	-0.281616	0.293805	-0.0313458	0.0275745
A8K3L2;H3BNT2;H3BPC6;H3BPW3;H3BPY0;H3BRC0;H3BSJ5;H3BVA5;O75208;Q7L5V7;Q7Z5T6;Q8NBL4;Q9NTJ2;Q9P056	COQ9	21.772 ± 0.879	21.928 ± 0.581	21.74 ± 0.638	21.457 ± 0.541	+	+	+	+	-0.272025	0.225173	-0.174556	0.125775											0.15617	0.166562	-0.187529	0.2606	-0.471003	0.937492
A0A0B4J1Y4;B2RDN0;B8ZZK2;B8ZZN4;B8ZZR8;H7BZK5;O75223;Q9BS37	GGCT	22.463 ± 0.372	22.496 ± 0.354	22.223 ± 0.431	22.165 ± 0.423	+	+	+	+	-0.258401	0.205177	-0.126036	0.0765235											0.032927	0.0661479	-0.27292	0.726182	-0.330752	0.950515
O75251-2	NDUFS7	22.584 ± 0.75	22.866 ± 0.779	23.209 ± 0.713	23.213 ± 0.422	+	+	+	+	-0.329246	0.324738	-0.202959	0.159372	+				+			1.42858	0.12123	789	0.28192	0.32504	0.343572	0.428299	0.347226	0.543225
B9EJF4;K7EKM7;O75264;Q9P059	SMIM24	22.143 ± 1.28	22.1 ± 1.193	22.511 ± 1.658	22.228 ± 1.011	+	+	+	+	-0.195731	0.127898	0.110651	0.101729											-0.0426655	0.0241217	0.410865	0.237836	0.127234	0.0855098
D3DVG7;J3KPM7;O75306;Q5VTW0;Q969P3;Q9UEV3	NDUFS2	23.357 ± 0.603	23.404 ± 0.454	22.922 ± 0.617	23.63 ± 0.613	+	+	+	+	-0.239328	0.179227	-0.120118	0.0711718											0.0479035	0.0654904	-0.482277	1.01441	0.225173	0.379128
A0A0B4J288;B4DPA8;H3BPD3;H3BSG2;H3BSV3;I3L418;J3QLA1;O75309;Q6UW93	CDH16	23.198 ± 0.634	23.288 ± 0.845	23.3 ± 0.927	23.15 ± 0.783	+	+	+	+	-0.331063	0.328371	-0.101183	0.0549456											0.0903819	0.0902676	0.0116589	0.00903821	-0.138471	0.131356
F8WBC5;H7BZM7;H7BZS1;H7C0E5;H7C449;O75312;Q2TAA0	ZPR1	18.783 ± 0.41	18.669 ± 0.253	18.188 ± 0.481	18.584 ± 0.283	+	+	+	+	0.115804	0.0691022	-0.297633	0.301114											-0.113443	0.286982	-0.48156	1.5984	-0.0854738	0.272126
A0A087WUU2;A0A087WWP2;A8K0X0;O75317;Q5VZV3;Q8TC49	USP12	17.467 ± 0.836	17.508 ± 1.006	17.296 ± 0.933	17.653 ± 0.384	+	+	+	+	-0.051317	0.0188539	-0.213609	0.17295											0.041124	0.031329	-0.212227	0.174937	0.144853	0.149153
C9IYJ3;C9J7B1;C9K068;F8WBI5;H7C333;O43801;O75323;Q53X96	NIPSNAP2	19.296 ± 1.153	20.264 ± 0.589	19.859 ± 0.917	20.213 ± 0.781	+	+	+	+	-0.0867393	0.038399	-0.118935	0.0701178											0.967612	1.27582	-0.405533	0.507955	-0.0515668	0.0537545
O75340-2	PDCD6	22.291 ± 0.323	22.39 ± 0.235	22.404 ± 0.158	22.493 ± 0.393	+	+	+	+	0.252044	0.218366	0.129586	0.121833											0.0988209	0.305032	0.0140257	0.0503456	0.103494	0.273032
B4DT30;E5RHG6;E5RIW3;E5RIX8;E5RJD8;E5RJM1;O75347	TBCA	22.141 ± 1.216	21.976 ± 0.757	21.747 ± 0.444	21.996 ± 0.781	+	+	+	+	-0.0522252	0.0193054	-0.114201	0.0659554											-0.164955	0.125263	-0.22944	0.326068	0.0200558	0.0181172
O75348;Q6IB33	ATP6V1G1	24.24 ± 0.799	24.537 ± 0.55	24.873 ± 0.652	24.723 ± 0.424	+	+	+	+	-0.223887	0.159842	-0.122485	0.0732961											0.296628	0.396247	0.336133	0.546684	0.18626	0.33654
K7EKZ3;K7EL71;O75351;Q69HW4;Q9GZS7	VPS4B	18.564 ± 0.678	18.727 ± 0.552	18.91 ± 0.348	19.535 ± 0.2	+	+	+	+	0.127611	0.0785182	-0.0940829	0.0492048	+				+			1.33571	0.60512	461	0.163132	0.217655	0.183184	0.355988	0.807905	2.78721
O75352-2	MPDU1	21.585 ± 0.867	21.397 ± 0.935	21.084 ± 0.839	20.061 ± 0.721	+	+	+	+	-0.144868	0.0800173	0.10355	0.0945813	+					+		1.40651	1.0215	236	-0.188348	0.16586	-0.312998	0.307507	-1.33611	2.19284
A1L4C5;G3V3Y0;G3V450;G3V4I0;H0YJH1;O75356;Q96RX0	ENTPD5	22.557 ± 0.903	22.88 ± 0.925	22.503 ± 0.891	21.915 ± 0.947	+	+	+	+	-0.298365	0.267648	-0.202959	0.159372	+							2.28861	0.82757	330	0.322543	0.308195	-0.376733	0.376028	-0.965093	1.23465
O75367-3	MACROH2A1	23.169 ± 0.218	22.809 ± 0.504	22.954 ± 0.359	22.578 ± 0.296	+	+	+	+	0.192098	0.140782	0.0349112	0.0356443											-0.359861	1.06953	0.145216	0.286002	-0.230568	0.54767
O75368;Q3SYL1;Q5JT50;Q6FIE8;Q9H0N8	SH3BGRL	22.749 ± 0.54	22.674 ± 0.225	22.284 ± 0.24	21.934 ± 0.274	+	+	+	+	-0.158492	0.0917032	-0.122485	0.0732961	+					+		3.18395	0.51121	540	-0.0748515	0.141021	-0.390115	2.3277	-0.739988	4.41643
O75369-8	FLNB	23.809 ± 0.132	23.897 ± 0.11	24.064 ± 0.197	23.992 ± 0.103	+	+	+	+	0.137602	0.0869339	-0.107101	0.0598714											0.0878329	0.766842	0.167013	1.26283	0.0953469	1.02018
A0A088AWL3;B3DLF8;C9JAP0;E7EVK1;E7EVU5;E7EW50;E9PGV6;H0Y459;J3KRE4;J3KS29;J3KS51;J3KT44;J3QKP0;O75376;Q86YY0;Q9UPV5;Q9UQ18;S4R380	NCOR1	18.741 ± 0.219	18.442 ± 0.239	18.743 ± 0.307	18.94 ± 0.33	+	+	+	+	-0.00136239	0.00242018	0.101183	0.0922449											-0.298325	1.68208	0.300638	1.33392	0.49767	2.41431
D6RBT3;O75380	NDUFS6	20.567 ± 1.118	20.725 ± 0.666	20.822 ± 0.542	20.984 ± 0.7	+	+	+	+	-0.261126	0.209075	-0.22071	0.182311											0.157794	0.132754	0.0973244	0.123145	0.259196	0.336707
O75381-2	PEX14	20.143 ± 0.409	20.146 ± 0.441	20.226 ± 0.307	20.182 ± 0.367	+	+	+	+	-0.303815	0.277117	-0.0786982	0.0373883											0.00285077	0.00458415	0.0804234	0.168348	0.0361199	0.0648419
O75382-4	TRIM3	20.784 ± 0.279	20.806 ± 0.228	21.006 ± 0.17	20.958 ± 0.243	+	+	+	+	-0.324705	0.315797	-0.0633136	0.0263962											0.0223753	0.0640054	0.200453	1.18039	0.1517	0.659355
O75386-2	TULP3	16.735 ± 0.611	16.916 ± 0.702	16.923 ± 0.823	16.501 ± 0.964	+	+	+	+	-0.00953678	0.000680552	-0.13432	0.0842468											0.180395	0.227429	0.00712335	0.00638547	-0.414151	0.46517
O75387-2	SLC43A1	15.491 ± 0.969	15.336 ± 0.74	15.932 ± 0.386	16.367 ± 0.84				+	0.0976385	0.0556867	-0.0372781	0.0095843											-0.155108	NaN	0.596414	NaN	1.03091	1.68278
A0A0C4DGI3;B4DJV2;F8VPA1;F8VPF9;F8VR34;F8VRI6;F8VRP1;F8VTT8;F8VU34;F8VVY4;F8VWQ5;F8VX07;F8VX68;F8VZK9;F8W0J2;F8W1S4;F8W4S1;F8W642;H0YH82;H0YIC4;O75390;Q71UT9;Q7KZH0;Q96FZ8;Q9BWN8	CS	23.387 ± 0.656	23.564 ± 0.316	23.163 ± 0.467	22.951 ± 0.367	+	+	+	+	-0.294732	0.261471	-0.150888	0.100523											0.177161	0.298575	-0.401649	1.19623	-0.613466	2.52333
I3L0Q5;I3L0X5;I3L4C3;O75391;Q96EU5	SPAG7	19.899 ± 0.844	20.099 ± 0.37	19.883 ± 0.24	19.459 ± 0.405	+	+	+	+	-0.322888	0.312276	-0.136686	0.0865037											0.199936	0.260124	-0.216747	0.729499	-0.640621	2.28036
A0A087X1A9;A8K1G0;O75396	SEC22B	22.803 ± 0.304	22.48 ± 0.354	22.207 ± 0.385	21.778 ± 0.488	+	+	+	+	-0.0903724	0.0406379	0.14142	0.135193	+					+		3.12599	0.44003	596	-0.322749	1.15111	-0.272842	0.790895	-0.702075	2.27256
O75400-3	PRPF40A	21.602 ± 0.216	21.514 ± 0.22	21.522 ± 0.286	21.275 ± 0.154	+	+	+	+	0.220254	0.17454	0.236095	0.266767											-0.0886536	0.366577	0.00863886	0.0236349	-0.238893	1.60635
O75410-2	TACC1	20.287 ± 0.429	20.383 ± 0.238	20.263 ± 0.212	20.43 ± 0.232	+	+	+	+	0.270209	0.246485	-0.193491	0.147759											0.0962515	0.23071	-0.120941	0.52036	0.046428	0.15567
A0A0C4DG91;B4DGW7;B4DM99;C9J1J2;C9J867;C9J9V6;C9JQB1;F2Z2J2;O75414;Q53HM5;Q96E73;Q9BQ63	NME6	19.59 ± 0.664	19.624 ± 0.578	19.315 ± 1.061	19.359 ± 0.573	+	+	+	+	-0.341962	0.350868	-0.148521	0.0981291											0.0335789	0.0382905	-0.308317	0.316604	-0.264154	0.426957
O75420;Q6Y7W7;Q8WZ38	GIGYF1	18.791 ± 0.368	18.483 ± 0.517	18.522 ± 0.409	18.921 ± 0.361	+	+	+	+	-0.0921889	0.0417745	0.0195266	0.0247762											-0.307954	0.717779	0.0389519	0.0606587	0.437522	1.15497
A0A087X197;A4D2D5;C9JYK0;H7C5D9;O75427;Q8WV85;Q96ID0	LRCH4	15.176 ± 1.267	15.6 ± 1.271	16.059 ± 0.522	15.443 ± 0.954	+	+	+	+	-0.157584	0.0908994	0.25858	0.30532											0.423786	0.28805	0.459457	0.44313	-0.156766	0.105481
O75431-2	MTX2	23.475 ± 0.441	23.609 ± 0.545	23.545 ± 0.496	23.512 ± 0.348	+	+	+	+	-0.371935	0.419563	-0.165089	0.115385											0.133632	0.223043	-0.0632772	0.0906261	-0.0969262	0.168641
A8MZ56;B2RDD3;O75436;Q8TBH4;Q9H982;S4R2Y3;S4R3Q6	VPS26A	23.493 ± 0.194	23.551 ± 0.145	23.569 ± 0.279	23.348 ± 0.252	+	+	+	+	-0.262943	0.211702	0.116568	0.107847											0.0576074	0.291159	0.0182381	0.0595563	-0.202468	1.16483
O75438-2	NDUFB1	15.97 ± 1.225	15.088 ± 0.977	15.812 ± 0.607	16.171 ± 1.973	+			+	0.00953679	0.0068228	0.0455621	0.0436465											-0.88151	0.872998	0.724092	NaN	1.08298	0.73084
F8WAZ6;F8WBE1;F8WEA6;F8WEC8;G3V0E4;O60416;O75439;Q96FV4	PMPCB	18.996 ± 0.846	19.179 ± 0.852	19.553 ± 0.737	19.447 ± 0.519	+	+	+	+	-0.325613	0.317569	-0.133136	0.0831268											0.183427	0.172429	0.373902	0.439047	0.267671	0.336614
O75448-2	MED24	16.252 ± 0.93	16.239 ± 0.739	16.071 ± 0.42	16.535 ± 0.557	+	+	+	+	0.0703906	0.0378464	0.000591702	0.0124788											-0.0131584	0.0107928	-0.168226	0.233158	0.295967	0.418992
A1L457;A8K8N8;A8MXS7;O75460;Q59EE2	ERN1	16.395 ± 1.342	16.756 ± 1.175	16.375 ± 0.421	16.168 ± 0.435	+	+	+	+	-0.082198	0.0356638	-0.0420118	0.0124788											0.360413	0.238997	-0.38091	0.395137	-0.587932	0.686847
M0QZL6;O75462;Q9UHH5	CRLF1	16.9 ± 0.942	16.573 ± 1.551	16.96 ± 1.832	17.434 ± 2.07	+	+	+	+	0.297457	0.293456	-0.0384616	0.0103013											-0.327286	0.209107	0.387344	0.183707	0.861119	0.440869
D3DRI9;O00256;O75475;O95368;Q6P391;Q86YB9;Q9NZI3;Q9UER6;V9GYT7	PSIP1	20.129 ± 0.201	19.345 ± 0.663	19.77 ± 0.621	19.586 ± 0.292	+	+	+	+	0.173025	0.120319	0.197041	0.206833											-0.784166	2.19355	0.425067	0.684327	0.241142	0.440973
B0QZ42;B0QZ43;O75477;Q53HV0	ERLIN1	16.094 ± 1.314	16.94 ± 1.634	16.09 ± 1.206	16.096 ± 0.86	+	+	+	+	-0.0712988	0.0293805	0.276331	0.338027											0.845137	0.563136	-0.849938	0.591355	-0.843513	0.663032
O75487-2	GPC4	17.129 ± 0.867	15.397 ± 0.849	16.315 ± 1.186	16.475 ± 1.327	+		+	+	0.0467757	0.0244398	-0.0893491	0.0454792											-1.73145	2.91168	0.917069	1.01285	1.0778	1.13407
B2R9J1;B4DFM8;E9PJE7;E9PKL8;E9PS48;G3V194;O75489;Q9UNQ8	NDUFS3	24.625 ± 0.49	24.758 ± 0.367	24.412 ± 0.465	24.259 ± 0.302	+	+	+	+	-0.324705	0.315797	-0.181657	0.133828											0.133018	0.260531	-0.346463	0.918661	-0.499202	1.99425
O75494-2	SRSF10	21.686 ± 0.335	21.525 ± 0.308	21.337 ± 0.285	21.318 ± 0.129	+	+	+	+	-0.0313351	0.00954312	0.0976331	0.0887831											-0.16053	0.474722	-0.18805	0.646683	-0.207584	0.997807
A0A024R644;A0A087WZY0;B3KQK7;O75503	CLN5	18.483 ± 0.469	18.67 ± 0.529	18.572 ± 0.491	18.457 ± 0.504	+	+	+	+	0.189373	0.137745	0.14142	0.135193											0.18739	0.331674	-0.0979557	0.150645	-0.212913	0.372935
H3BR28;O75506;Q53XA8;Q7Z5Z3	HSBP1	21.596 ± 0.531	21.554 ± 0.255	21.29 ± 0.388	21.664 ± 0.351	+	+	+	+	0.142144	0.0908994	-0.114201	0.0659554											-0.0424662	0.0749882	-0.263764	0.88547	0.109782	0.313275
O75521-2	ECI2	23.195 ± 0.86	23.486 ± 0.812	23.445 ± 0.757	23.328 ± 0.546	+	+	+	+	-0.267484	0.218366	0.0751479	0.0680259											0.290633	0.302514	-0.0408528	0.0368843	-0.157928	0.18386
O75525-2	KHDRBS3	19.41 ± 0.924	19.758 ± 0.314	19.777 ± 0.224	19.91 ± 0.543	+	+	+	+	-0.200272	0.132769	-0.247929	0.220586											0.347898	0.48072	0.0190742	0.0501573	0.152007	0.297014
O75529;Q5TDI5;Q5TDI6;Q5TDI7;Q8IW31	TAF5L	15.685 ± 0.816	15.817 ± 0.539	16.328 ± 0.326	16.031 ± 0.899	+	+	+	+	0.0158947	0.00954312	-0.104734	0.0578855											0.131357	0.149012	0.511654	1.42586	0.214632	0.242932
O75530-2	EED	17.1 ± 1.648	17.282 ± 0.636	17.66 ± 0.63	18.044 ± 0.294	+	+	+	+	0.129428	0.0800173	0.0337278	0.0347796											0.181677	0.110479	0.378374	0.599112	0.762509	2.08769
E9PJJ8;O60558;O75531;Q6FGG7	BANF1	21.94 ± 0.662	22.248 ± 0.576	22.426 ± 0.511	22.16 ± 0.665	+	+	+	+	0.144868	0.0933216	-0.0360947	0.00887165											0.308867	0.472867	0.177566	0.279963	-0.0887725	0.108167
B4DGZ4;E9PCH3;F8WC19;H7C341;O75533	SF3B1	22.256 ± 0.225	22.203 ± 0.345	22.414 ± 0.346	22.433 ± 0.182	+	+	+	+	0.03406	0.0179584	0.218343	0.238464											-0.0528276	0.141252	0.210983	0.615215	0.229251	0.925055
A8K281;E9PGZ0;E9PJK7;E9PKN4;E9PLD4;E9PLT0;E9PNG3;G5E9Q2;O75534;O94961;Q5TF04;Q5TF05;Q68DF1;Q68DI9;Q9Y2S4	CSDE1	21.66 ± 0.176	21.644 ± 0.239	21.529 ± 0.233	21.372 ± 0.133	+	+	+	+	-0.282925	0.242113	-0.0786982	0.0373883											-0.0158417	0.054404	-0.115035	0.460989	-0.272365	1.86057
A4D173;C9JQ17;O75563;Q53GP6;Q75MK6;Q75MZ4;Q9UBZ3;Q9UED8	SKAP2	18.822 ± 0.867	18.255 ± 0.931	18.186 ± 0.86	18.463 ± 0.853	+	+	+	+	0.0531335	0.0278705	-0.0976331	0.0520522											-0.566839	0.641664	-0.0695746	0.0560877	0.207898	0.187963
A8K3I6;C9JMM3;F8WEG8;G5E9Q4;O75569;Q53G24;Q6X7T5;Q8NDK4	PRKRA	19.461 ± 0.796	19.457 ± 0.684	19.686 ± 0.99	19.724 ± 0.405	+	+	+	+	-0.0921889	0.0417745	0.0585799	0.053976											-0.00464201	0.00428004	0.229514	0.223292	0.267713	0.447283
A0A087WZ41;A0A087X1S1;B4DG01;O75570;Q5T6Y5;Q8IUQ6;Q8N6Z2;X6RFD4	MTRF1	18.174 ± 0.576	18.313 ± 0.787	17.937 ± 0.515	17.903 ± 0.368	+	+	+	+	-0.18574	0.117544	-0.250296	0.2241											0.13975	0.160204	-0.376411	0.557746	-0.410376	0.692359
O75582-3	RPS6KA5	19.066 ± 0.46	18.649 ± 0.853	18.947 ± 0.488	18.857 ± 0.423	+	+	+	+	0.0731154	0.0395128	0.253846	0.296943											-0.416351	0.612197	0.29723	0.390806	0.208076	0.262599
O75592-2	MYCBP2	20.109 ± 0.317	19.962 ± 0.491	19.872 ± 0.335	19.821 ± 0.357	+	+	+	+	0.135786	0.0853725	0.310651	0.407448											-0.147096	0.311163	-0.0900803	0.170818	-0.140739	0.281428
O75594;Q4VB36	PGLYRP1	16.123 ± 0.681	16.127 ± 0.69	15.935 ± 0.726	16.205 ± 0.686	+	+	+	+	-0.359219	0.389116	-0.0775148	0.0365139											0.00414908	0.00413775	-0.192428	0.225103	0.0774935	0.083487
O75600-2	GCAT	18.222 ± 1.683	17.826 ± 2.743	16.974 ± 1.782	18.075 ± 1.761	+	+	+	+	-0.0885559	0.0395128	-0.281065	0.272649											-0.396642	0.135129	-0.851458	0.324414	0.249313	0.0799447
O75604-2	USP2	19.327 ± 1.547	20.103 ± 1.154	19.814 ± 1.01	19.628 ± 1.023	+	+	+	+	-0.179382	0.111207	-0.149704	0.0993233											0.775849	0.561378	-0.288657	0.219821	-0.474791	0.39952
O75608-2	LYPLA1	23.213 ± 0.841	22.899 ± 1.007	23.301 ± 0.498	23.778 ± 0.352	+	+	+	+	-0.113079	0.0556867	-0.214793	0.174493											-0.314487	0.293455	0.402502	0.484158	0.878879	1.45357
B3KN21;C9JEC6;J3QRV9;J3QSB2;J3QT61;K7EQJ8;O75616;O75617;Q8WUY4;Q96LE2;Q96TC0	ERAL1	18.952 ± 0.806	18.639 ± 1.117	18.349 ± 1.124	18.551 ± 1.064	+	+	+	+	-0.173933	0.105928	-0.0491124	0.0169541											-0.313402	0.275394	-0.290035	0.212695	-0.0885408	0.0587858
B2RDD4;O75629;Q8N9A3	CREG1	16.545 ± 1.21	18.347 ± 2.067	18.315 ± 1.844	15.989 ± 1.477	+	+	+	+	0.0603996	0.0319508	0.188757	0.195187											1.80262	1.28833	-0.0323417	0.011388	-2.35827	1.7001
B4E0P5;O75643;O94884;Q6NZY0;Q6PX59;Q8NBE6;Q96IF2;Q9H7S0	SNRNP200	21.581 ± 0.127	21.541 ± 0.121	21.487 ± 0.132	21.437 ± 0.167	+	+	+	+	0.113987	0.0677031	0.0988166	0.0899314											-0.0400338	0.276894	-0.0536544	0.386025	-0.103535	0.750717
A8K3U7;O75648;Q05C99;Q2PPL5;Q5W9C8;Q66K31;Q6ICC3;Q9NWC1	TRMU	19.503 ± 0.617	19.492 ± 0.313	19.217 ± 0.488	18.793 ± 0.377	+	+	+	+	-0.362852	0.397609	-0.0905326	0.0464031	+					+		2.51163	0.52782	530	-0.0106943	0.0151363	-0.274904	0.695773	-0.699209	2.90855
B2R8V3;O75663;Q5HYB2;Q8IZ86	TIPRL	19.597 ± 0.276	19.752 ± 0.37	19.886 ± 0.268	19.994 ± 0.153	+	+	+	+	0.132153	0.0822916	-0.139053	0.0887831											0.154211	0.443201	0.134271	0.377162	0.242096	0.962039
A0A0A0MS89;A6NF31;B9ZVU5;O75665;O75666;Q4VAK4	OFD1	15.688 ± 0.995	15.596 ± 1.31	16.517 ± 0.407	15.891 ± 1.03	+	+	+	+	0.221163	0.175704	0.213609	0.23122											-0.0918897	0.0571494	0.920564	1.10522	0.295495	0.205013
O75674-2	TOM1L1	21.895 ± 0.536	22.11 ± 0.324	21.902 ± 0.35	21.74 ± 0.311	+	+	+	+	-0.358311	0.387017	-0.0372781	0.0095843											0.215139	0.458597	-0.208656	0.626074	-0.370545	1.45516
O75676-2	RPS6KA4	18.164 ± 0.635	17.704 ± 0.43	17.917 ± 0.469	18.3 ± 0.333	+	+	+	+	0.181199	0.128864	-0.0360947	0.00887165											-0.459934	0.950383	0.213824	0.446253	0.596308	2.10732
O75688-2	PPM1B	20.971 ± 0.375	21.052 ± 0.405	20.719 ± 0.469	20.753 ± 0.22	+	+	+	+	-0.223887	0.159842	-0.136686	0.0865037											0.0810063	0.164699	-0.333251	0.823063	-0.298739	1.0552
O75689-2	ADAP1	17.202 ± 0.647	16.677 ± 1.477	16.254 ± 1.3	17.263 ± 0.895	+	+	+	+	0.139419	0.0885094	-0.212426	0.171414											-0.52456	0.428074	-0.423191	0.257503	0.58636	0.451976
O75691;Q9H3H4	UTP20	18.901 ± 0.229	18.719 ± 0.326	18.793 ± 0.598	19.108 ± 0.243	+	+	+	+	0.03406	0.0179584	-0.047929	0.016197											-0.181968	0.662506	0.0744386	0.1181	0.38964	1.77039
O75694-2	NUP155	20.37 ± 0.258	20.314 ± 0.179	20.309 ± 0.232	20.346 ± 0.126	+	+	+	+	0.153043	0.100785	0.271598	0.329101											-0.0562289	0.207182	-0.00479698	0.016036	0.0318947	0.163249
O75695;Q86XJ7;Q9NU67	RP2	19.76 ± 0.291	19.643 ± 0.45	19.898 ± 0.643	20.379 ± 0.456	+	+	+	+	-0.0367847	0.0119664	-0.18284	0.135193											-0.116882	0.261671	0.254622	0.426942	0.736178	2.2351
A8K9H9;B4DPS1;B8ZZI5;B8ZZN3;O75716;Q5U0F8;Q96KI2;Q9BUH4;Q9UEN3;Q9UP78	STK16	19.04 ± 0.396	19.097 ± 0.335	18.801 ± 0.641	18.773 ± 0.313	+	+	+	+	-0.332879	0.332036	-0.22426	0.187086											0.0570858	0.119087	-0.295903	0.574223	-0.323913	1.18442
B2RBL6;C9JP16;O75718	CRTAP	18.975 ± 0.488	19.241 ± 0.332	19.919 ± 0.156	19.861 ± 0.234	+	+	+	+	-0.0885559	0.0395128	-0.0550296	0.0208078	+							3.48931	0.26696	724	0.265891	0.650755	0.678702	3.8995	0.620364	3.1524
B3KR64;B4DGK6;F8W9J0;H0YFB2;O75746;Q96AM8	SLC25A12	22.026 ± 0.303	22.256 ± 0.233	22.389 ± 0.356	22.25 ± 0.213	+	+	+	+	-0.293824	0.259944	-0.161538	0.111589											0.229826	0.952731	0.132472	0.405184	-0.00655079	0.0204111
C9J0F8;C9J6I7;C9J8U7;C9JD16;C9JRV6;C9JXR0;D3DNM4;E7EVF0;E7EVS2;O75752;Q3Y531;Q6IAI5;Q8NFM8;Q8NFM9;Q9HA06	B3GALNT1	17.755 ± 0.614	18.03 ± 0.635	17.931 ± 0.558	18.216 ± 0.498	+	+	+	+	0.0267938	0.0144758	-0.180473	0.132471											0.275186	0.405364	-0.0982571	0.126599	0.186037	0.279803
A8K2K7;O75764;Q5DR83;S4R3M9;S4R419	TCEA3	19.038 ± 0.764	18.513 ± 1.247	18.33 ± 0.997	18.75 ± 1.541	+	+	+	+	-0.183015	0.114805	0.156805	0.153512											-0.524408	0.484624	-0.183372	0.124875	0.236355	0.13024
O75771-4	RAD51D	17.349 ± 2.495	18.973 ± 2.322	19.38 ± 2.511	17.25 ± 2.74	+	+	+	+	-0.0694823	0.0283711	-0.14497	0.0945813											1.62417	0.700875	0.406642	0.129815	-1.72364	0.707456
A0A087WTK8;A0A087WWY4;A0A087X1D6;O43359;O75781;O95673;Q92559;Q9UPJ4;Q9UQS2;Q9UQS3	PALM	20.392 ± 0.525	20.177 ± 0.568	20.386 ± 0.594	20.297 ± 0.481	+	+	+	+	0.00499547	0.00494884	-0.301183	0.307436											-0.214987	0.352087	0.208811	0.314983	0.119239	0.182262
O75787-2	ATP6AP2	17.522 ± 1.989	18.73 ± 1.676	18.177 ± 1.657	16.029 ± 1.37	+	+	+	+	-0.249319	0.192533	0.195858	0.205147				+					2.5512	14	1.20837	0.677731	-0.553213	0.286049	-2.70104	2.47626
B1B1M4;H3BR03;H3BT55;H3BTS4;O75808;Q2KHS2;Q8WTY9;Q9BUW0	CAPN15	15.641 ± 0.865	15.292 ± 1.206	14.765 ± 0.67	15.152 ± 0.658	+	+	+	+	-0.0676657	0.0273725	-0.00414203	0.0095843											-0.348949	0.286615	-0.526752	0.525114	-0.139669	0.109076
O75815-2	BCAR3	17.192 ± 0.551	16.92 ± 1.154	17.051 ± 0.641	17.314 ± 0.527	+	+	+	+	-0.0395095	0.0132102	-0.127219	0.0776102											-0.272081	0.254293	0.131463	0.106655	0.394185	0.404368
A4D2E0;C9JYM0;O75817;Q9BV74	POP7	17.64 ± 0.593	17.565 ± 0.473	17.592 ± 0.432	17.876 ± 0.586	+	+	+	+	-0.205722	0.138753	-0.139053	0.0887831											-0.0745938	0.105183	0.0266733	0.0419679	0.311002	0.581075
O75818-2	RPP40	18.952 ± 0.647	18.827 ± 0.63	18.858 ± 0.744	18.83 ± 0.434	+	+	+	+	-0.00227065	0.00206785	0.22426	0.247697											-0.125055	0.154249	0.0306683	0.0313477	0.00306535	0.00387585
K7EL20;K7EL60;K7ENA8;K7ENH0;K7EP16;K7ER90;K7ERL8;O14801;O75821;Q969U5	EIF3G	22.078 ± 0.434	21.838 ± 0.668	22.224 ± 0.29	22.149 ± 0.181	+	+	+	+	0.00590373	0.00531908	0.188757	0.195187											-0.239471	0.387417	0.385784	0.80551	0.3106	0.647259
O75822-2	EIF3J	21.148 ± 0.404	20.957 ± 0.505	21.105 ± 0.325	20.615 ± 0.278	+	+	+	+	-0.00317892	0.00171773	0.146154	0.140713											-0.191451	0.380606	0.148368	0.30463	-0.341781	0.937185
O75828;Q6FHP2	CBR3	17.714 ± 0.986	18.144 ± 0.389	17.449 ± 0.841	17.465 ± 1.731	+	+	+	+	0.103996	0.0602384	-0.192308	0.146337											0.430825	0.569687	-0.695206	1.2826	-0.679617	0.527287
B1AJY5;B1AJY6;B1AJY7;O75832;Q5U0B2;Q8IZK9	PSMD10	19.827 ± 0.286	19.662 ± 0.529	19.665 ± 0.366	19.526 ± 0.416	+	+	+	+	-0.140327	0.0762951	-0.139053	0.0887831											-0.165374	0.347357	0.00358462	0.00540261	-0.135569	0.238295
D3DS51;G3V2V9;G3V3Z2;G3V532;H0YJ08;H0YJ47;O75504;O75843	AP1G2	20.399 ± 0.395	20.956 ± 0.378	20.519 ± 0.778	19.997 ± 0.783	+	+	+	+	0.0676658	0.0362052	-0.00769232	0.00745947											0.557002	1.91715	-0.437144	0.757039	-0.959281	2.1248
B3KQI7;D3DPU7;O75844;Q8NDZ8;Q9UBQ2	ZMPSTE24	21.286 ± 0.43	21.305 ± 0.191	21.392 ± 0.799	21.644 ± 0.222	+	+	+	+	-0.244777	0.186408	-0.00414203	0.0095843											0.0194492	0.0416537	0.0867732	0.113795	0.338546	2.25195
B5MDA4;F5H3P7;O75864;Q8IWK3;Q8TF16	PPP1R37	17.873 ± 0.245	17.764 ± 0.458	17.749 ± 0.393	17.946 ± 0.394	+	+	+	+	-0.113079	0.0556867	-0.198225	0.153512											-0.108921	0.250067	-0.0147207	0.0241271	0.181994	0.389222
O75865-2	TRAPPC6A	16.865 ± 1.689	17.636 ± 1.072	17.412 ± 1.292	15.683 ± 1.392	+	+	+	+	-0.104905	0.0500553	0.0869822	0.0787024											0.771276	0.53174	-0.224703	0.148319	-1.95343	2.14496
C9J4N6;C9JJE5;C9JLU6;O75874;Q567U4;Q6FHQ6;Q7Z3V0;Q93090;Q9NTJ9;Q9UKW8	IDH1	25.208 ± 0.52	25.369 ± 0.52	24.839 ± 0.499	24.754 ± 0.343	+	+	+	+	-0.113987	0.0563276	-0.282249	0.274627	+							2.41053	0.43015	603	0.161557	0.26425	-0.530513	1.24989	-0.615228	1.84209
B4E0P2;D6RDU9;D6REA0;D6RGY4;H0Y8G7;H0Y9F2;H0Y9W6;O75879;Q4W5M8;Q53GP4;Q9P0S6;Q9Y2B8	GATB	19.801 ± 1.032	20.061 ± 0.799	19.992 ± 0.731	19.72 ± 0.914	+	+	+	+	-0.380109	0.440249	-0.140237	0.0899314											0.260325	0.235307	-0.0685143	0.0652057	-0.341317	0.356794
B2RDM0;J3QL56;J3QR42;O75880	SCO1	18.539 ± 2.002	17.919 ± 2.314	18.215 ± 2.058	20.201 ± 0.777	+	+	+	+	0.0113533	0.00758843	0.256213	0.301114											-0.619406	0.239577	0.295584	0.101753	2.28143	1.71513
B2RN07;O75881;Q9UNF5	CYP7B1	20.646 ± 0.238	20.677 ± 0.312	20.724 ± 0.659	20.945 ± 0.347	+	+	+	+	-0.282925	0.242113	-0.0621302	0.0255839											0.0316703	0.0847008	0.0464659	0.0657256	0.267091	0.893373
O75882-2	ATRN	18.651 ± 0.674	18.311 ± 0.258	18.189 ± 0.533	17.95 ± 0.303	+	+	+	+	0.095822	0.054414	-0.00414203	0.0095843											-0.339897	0.689723	-0.122748	0.246495	-0.361799	1.65516
A0A087WYQ5;D3DW31;O75884;Q5JPH9;Q9H1D8	RBBP9	19.82 ± 0.411	19.246 ± 0.9	18.671 ± 0.6	18.892 ± 0.421	+	+	+	+	-0.0476839	0.0170729	-0.166272	0.116662	+							1.87769	0.025343	829	-0.574494	0.911124	-0.574761	0.80934	-0.354084	0.480629
A8K8A0;D3DPA1;O75886;Q7LDQ0;Q9UF58	STAM2	21.031 ± 0.297	21.039 ± 0.15	21.044 ± 0.212	20.795 ± 0.309	+	+	+	+	-0.143052	0.0785182	0.0278106	0.0305284											0.00800872	0.0237719	0.00509548	0.0192888	-0.243925	1.19256
O75891-3	ALDH1L1	24.547 ± 0.89	24.702 ± 0.92	24.471 ± 0.937	24.185 ± 0.937	+	+	+	+	-0.350136	0.368567	-0.147337	0.0969407											0.155325	0.132835	-0.230466	0.20251	-0.516745	0.545889
O75908-2	SOAT2	16.803 ± 1.17	16.241 ± 1.003	15.72 ± 0.663	16.223 ± 0.782	+	+	+	+	-0.1703	0.102484	-0.309467	0.322505											-0.562115	0.495197	-0.520967	0.618849	-0.0181153	0.0139306
O75911-2	DHRS3	15.693 ± 0.381	15.823 ± 0.703	16.178 ± 1.628	15.765 ± 0.725			+		0.0113533	0.00758843	0.012426	0.0200279											0.129347	NaN	0.355772	0.237046	-0.0571661	NaN
B2R6V5;C9JQU6;F8WF33;F8WF90;O75915;Q53ES3;Q5KU08	ARL6IP5	24.263 ± 0.774	24.285 ± 0.478	23.908 ± 0.749	23.526 ± 0.796	+	+	+	+	-0.0867393	0.038399	0.236095	0.266767											0.0220809	0.0239912	-0.377633	0.602876	-0.759207	1.43759
O75923-10	DYSF	21.984 ± 0.257	22.108 ± 0.176	22.066 ± 0.301	22.012 ± 0.349	+	+	+	+	-0.228429	0.1654	-0.169822	0.120531											0.124243	0.555028	-0.0421596	0.132364	-0.0955651	0.300583
O75925-2	PIAS1	15.439 ± 0.947	15.398 ± 0.624	15.261 ± 0.93	15.369 ± 0.668	+	+	+	+	0.0940055	0.0531535	-0.0940829	0.0492048											-0.0403165	0.0355932	-0.137221	0.134323	-0.0294005	0.0320924
O75934;Q6FGS0	BCAS2	19.598 ± 0.405	19.589 ± 0.423	19.589 ± 0.449	19.778 ± 0.245	+	+	+	+	0.0858311	0.0476306	-0.25503	0.23122											-0.00976777	0.016349	0.000319719	0.000499556	0.189883	0.536712
A0A0A0MRV8;A6NII7;B2RBM5;O75935;Q5T1I5;Q5T1I7;Q5T8G3;Q9BPU8;X6RA56;X6RCK5;X6RLR1	DCTN3	22.221 ± 0.385	22.337 ± 0.102	22.432 ± 0.156	22.114 ± 0.236	+	+	+	+	0.0803815	0.044082	-0.0715976	0.0322145											0.115705	0.371115	0.094804	0.761856	-0.223382	1.55751
B2R8L7;D3DQZ1;E9PKC9;O75936;Q6IBJ2	BBOX1	24.694 ± 0.615	24.93 ± 0.627	24.872 ± 0.595	24.847 ± 0.564	+	+	+	+	-0.375568	0.428645	-0.17929	0.131119											0.235437	0.336566	-0.0575395	0.0688737	-0.08321	0.105534
B4DUU4;D3DPM0;O75937;Q6IBA4;Q8N4Z5;Q9P051;Q9P067;S4R3J5	DNAJC8	21.147 ± 0.545	21.139 ± 0.273	21.047 ± 0.222	20.941 ± 0.123	+	+	+	+	-0.020436	0.00494884	0.0159763	0.0223813											-0.00798774	0.0128119	-0.092016	0.326697	-0.198172	1.08765
O75943-2	RAD17	17.413 ± 0.744	16.78 ± 1.11	17.127 ± 1.01	16.928 ± 1.666	+	+	+	+	-0.131244	0.0691022	0.0834319	0.0754422											-0.632248	0.694153	0.346621	0.280484	0.147384	0.0767135
B2R5L6;F5H608;O75947;Q9H3J4	ATP5PD	24.836 ± 1.348	25.333 ± 0.615	25.715 ± 0.588	25.58 ± 0.534	+	+	+	+	-0.242053	0.182795	-0.185207	0.13794											0.496531	0.444538	0.381686	0.647289	0.246702	0.39165
B5MD23;D3DUQ7;E9PHL0;O75954;Q53FV2;Q6FGJ8	TSPAN9	21.604 ± 0.275	20.909 ± 1.254	20.82 ± 1.445	20.847 ± 0.379	+	+	+	+	-0.0367847	0.0119664	0.0822485	0.0743664											-0.694799	0.829525	-0.0893717	0.047312	-0.062849	0.0486674
B4DVY7;O75955;Q969J8;Q9UHW1;Q9UNV8	FLOT1	23.457 ± 0.179	23.474 ± 0.222	23.571 ± 0.181	23.475 ± 0.226	+	+	+	+	-0.0495004	0.0179584	0.231361	0.259041											0.017175	0.0619389	0.0973363	0.452115	0.00102162	0.00311739
O75962-2	TRIO	22.21 ± 0.299	22.086 ± 0.351	22.074 ± 0.264	22.149 ± 0.158	+	+	+	+	0.16485	0.112101	-0.0893491	0.0454792											-0.124044	0.33821	-0.0124912	0.0282681	0.0631754	0.187609
A8K0K3;E9PN17;O75964;Q96BV6;Q9UBZ7	ATP5MG	23.029 ± 0.555	23.294 ± 0.446	23.208 ± 0.542	23.26 ± 0.375	+	+	+	+	-0.356494	0.38285	-0.260947	0.240295											0.265496	0.509568	-0.0865533	0.135196	-0.0339227	0.0596913
O75970-3	MPDZ	19.789 ± 0.245	19.558 ± 0.556	19.646 ± 0.416	19.687 ± 0.22	+	+	+	+	-0.0903724	0.0406379	0.0715976	0.0649282											-0.231122	0.52242	0.0881102	0.139642	0.129166	0.258676
O75976-2	CPD	20.574 ± 0.253	20.67 ± 0.33	20.607 ± 0.343	20.588 ± 0.211	+	+	+	+	-0.139419	0.0755608	-0.214793	0.174493											0.0961699	0.280635	-0.0632892	0.147226	-0.0824075	0.250488
A6NCH1;A8K7K8;O75995;Q5JZ38	SASH3	14.99 ± 0.596	16.289 ± 1.6	17.487 ± 1.544	16.955 ± 2.26	+	+	+	+	0.181199	0.128864	0.174556	0.176042											1.29892	1.30718	1.19798	0.824625	0.665978	0.294686
B3KMP7;B3KMQ5;D3DRG2;O76003;Q5JV01;Q96CE0;Q9P1B0;Q9P1B1	GLRX3	21.343 ± 0.467	21.608 ± 0.284	21.398 ± 0.254	21.082 ± 0.207	+	+	+	+	-0.0694823	0.0283711	0.0502958	0.047332											0.264873	0.71691	-0.209865	0.847892	-0.52549	3.07087
B4DJ58;D3DUG7;I3L1A3;I3L1Y4;I3L234;I3L2F2;I3L3C4;I3L3U9;I3L4T8;J3KPU7;J3QSV6;O76021;Q2M1T7;Q6PL22;Q8IWS7;Q8WUZ1;Q9HDA9;Q9Y3Z9	RSL1D1	22.033 ± 0.282	21.911 ± 0.203	22.046 ± 0.404	21.674 ± 0.187	+	+	+	+	0.219346	0.17338	-0.091716	0.047332											-0.122228	0.473469	0.135628	0.387134	-0.236774	1.53446
B2R797;D3DVT1;H0Y9G5;O76024;Q8N6I3;Q9UNW6	WFS1	18.394 ± 0.449	18.26 ± 0.628	18.213 ± 0.507	18.933 ± 0.225	+	+	+	+	0.153043	0.100785	0.116568	0.107847	+							1.31623	0.64152	440	-0.134447	0.200632	-0.0472839	0.0601126	0.673545	1.89645
O76027;Q5SZF1;Q6FI55;Q9BS00;Q9HBJ6	ANXA9	18.7 ± 0.698	18.519 ± 0.804	18.825 ± 0.527	18.953 ± 0.559	+	+	+	+	-0.286558	0.247955	0.0431953	0.0418338											-0.181464	0.195641	0.306403	0.417098	0.434421	0.637611
A1L428;A8K8F1;B9EGI8;H0YK07;H0YM48;O76031;Q9H4D9	CLPX	21.42 ± 0.651	21.382 ± 0.757	21.444 ± 0.49	21.046 ± 0.532	+	+	+	+	-0.230245	0.167656	-0.0952663	0.0501489											-0.0375404	0.03774	0.0617547	0.0710409	-0.33662	0.493712
A8K0B2;O76038;Q5VV44;Q96P10;Q96QV7;Q9UJF6	SCGN	16.143 ± 0.988	15.504 ± 0.891	15.836 ± 0.888	15.732 ± 1.307	+	+	+	+	0.120345	0.0726571	-0.0349113	0.00816338											-0.638495	0.707593	0.331201	0.329003	0.228	0.161346
O76039-1	CDKL5	15.535 ± 0.709	16.267 ± 0.52	16.617 ± 1.025	17.421 ± 0.56	+	+	+	+	0.0231608	0.0127932	0.10355	0.0945813	+			+	+			2.12204	0.69334	408	0.731992	1.47197	0.3502	0.394268	1.15416	3.10941
O76041-2	NEBL	20.838 ± 0.757	20.784 ± 0.862	21.334 ± 0.535	21.365 ± 0.381	+	+	+	+	-0.157584	0.0908994	0.000591702	0.0124788							+				-0.0548091	0.0484395	0.550264	0.83152	0.58109	0.986169
O76054-4	SEC14L2	18.887 ± 2.213	19.346 ± 1.657	19.767 ± 1.045	20.31 ± 1.08	+	+	+	+	0.0404178	0.0211367	-0.0893491	0.0454792											0.459948	0.190296	0.421026	0.257286	0.963928	0.721871
O76062-2	TM7SF2	18.397 ± 0.38	18.514 ± 0.683	18.307 ± 1.106	17.771 ± 0.523	+	+	+	+	-0.116712	0.058269	0.0337278	0.0347796											0.1164	0.167504	-0.206647	0.180572	-0.742608	1.54529
F8W754;O15104;O76070;Q96P61	SNCG	20.205 ± 0.22	19.392 ± 0.845	19.998 ± 0.72	19.903 ± 0.37	+	+	+	+	0.22752	0.183994	-0.0325444	0.00675989											-0.813517	1.70882	0.606524	0.839934	0.510965	0.855614
A0MNN9;O76071;Q53FM5	CIAO1	18.49 ± 0.537	18.282 ± 0.602	18.375 ± 0.863	18.235 ± 0.389	+	+	+	+	-0.162125	0.0949544	0.0538461	0.0501489											-0.208073	0.320786	0.0924153	0.0929347	-0.0475664	0.0686554
A0AV69;A8K2C4;C9JGT3;G5E9C5;H0YA14;O75026;O75887;O76074;Q86UI0;Q86V66;Q9Y6Z6	PDE5A	17.5 ± 1.222	17.731 ± 0.343	17.401 ± 0.693	17.786 ± 0.41	+	+	+	+	0.291099	0.281944	0.0846154	0.0765235											0.230861	0.211095	-0.32981	0.606417	0.0549879	0.110436
O76075-2	DFFB	18.208 ± 0.508	18.305 ± 0.443	17.706 ± 0.488	18.238 ± 0.361	+	+	+	+	-0.151226	0.0853725	-0.291716	0.290753											0.0962536	0.159732	-0.598274	1.6515	-0.0671	0.12802
A8K484;O76080;Q5QPB1	ZFAND5	15.972 ± 0.311	15.238 ± 0.833	15.616 ± 0.781	15.131 ± 1.127				+	0.101272	0.058269	0.0621302	0.0569004											-0.734303	NaN	0.377802	NaN	-0.106777	0.0796579
O76082-3	SLC22A5	18.306 ± 0.903	18.878 ± 0.929	18.41 ± 1.259	18.641 ± 0.874	+	+	+	+	0.0286104	0.0153317	-0.135503	0.0853725											0.572285	0.634273	-0.468201	0.385467	-0.237162	0.21661
O76094-2	SRP72	21.407 ± 0.266	21.391 ± 0.184	21.315 ± 0.218	21.261 ± 0.17	+	+	+	+	0.0840145	0.046436	-0.251479	0.225869											-0.0165339	0.0520957	-0.0754993	0.331396	-0.129716	0.783466
O76095-2	JTB	17.723 ± 0.989	17.444 ± 1.424	17.965 ± 1.077	18.089 ± 0.703	+	+	+	+	-0.146685	0.08153	0.0325444	0.0339197											-0.279382	0.183434	0.521425	0.374027	0.644724	0.568475
O76096;Q6FH95;Q7Z4J8;Q9UED4	CST7	17.387 ± 0.916	16.891 ± 1.576	16.716 ± 1.066	16.583 ± 0.646	+	+	+	+	-0.186648	0.118465	-0.0680473	0.0296925											-0.495801	0.342479	-0.175112	0.0977692	-0.307555	0.209357
A2CER3;B0UZ80;O15004;O77932;O78127;O78128;Q5ST60;Q6IPZ2;Q9NPK4	DXO	17.244 ± 0.624	17.481 ± 0.84	17.434 ± 0.532	17.672 ± 0.527	+	+	+	+	0.187557	0.135742	0.238462	0.27068											0.236872	0.273943	-0.0466501	0.0475441	0.190578	0.225329
O94760;Q5HYC8;Q86XK5	DDAH1	24.61 ± 0.581	24.869 ± 0.389	24.519 ± 0.318	24.46 ± 0.362	+	+	+	+	-0.201181	0.133756	-0.0786982	0.0373883											0.259133	0.505563	-0.350417	1.16291	-0.40936	1.32823
O94762-4	RECQL5	20.161 ± 0.473	19.77 ± 0.741	20.359 ± 0.647	20.446 ± 0.557	+	+	+	+	-0.0467756	0.0166339	0.0857988	0.0776102	+							1.37181	0.53296	524	-0.390892	0.639912	0.589495	0.949592	0.676099	1.23467
O94763-3	URI1	19.299 ± 0.358	18.935 ± 0.611	19.519 ± 0.537	19.731 ± 0.243	+	+	+	+	0.0876476	0.048837	-0.246746	0.218841											-0.363825	0.774344	0.583112	1.20822	0.795574	2.38696
B7ZAB3;E9PNA1;E9PQ60;G3V150;O94766;Q96I06;Q9UEP0	B3GAT3	19.727 ± 0.286	19.655 ± 0.325	19.238 ± 0.433	19.562 ± 0.301	+	+	+	+	-0.010445	0.00102409	-0.18284	0.135193											-0.071811	0.189836	-0.417238	1.32919	-0.0924635	0.248486
C9JZJ1;O94768;U3KQF8	STK17B	17.448 ± 0.961	16.598 ± 1.204	17.081 ± 1.353	16.899 ± 0.956	+	+	+	+	0.113987	0.0677031	0.0242603	0.0280349											-0.850491	0.852126	0.483331	0.334626	0.300773	0.230172
O94769-2	ECM2	17.039 ± 0.897	16.841 ± 1.274	17.5 ± 2.079	17.238 ± 1.218	+	+	+	+	0.0286104	0.0153317	0.056213	0.0520522											-0.197974	0.13986	0.65905	0.339898	0.396717	0.271912
O94776;Q68DB1;Q9UQB5	MTA2	21.005 ± 0.461	21.679 ± 0.264	22.163 ± 0.437	22.212 ± 0.225	+	+	+	+	0.105813	0.061567	-0.0455621	0.0146963	+				+			4.25191	0.12863	783	0.674369	2.52827	0.483813	1.74486	0.533261	3.17085
O94788-2	ALDH1A2	21.766 ± 0.439	21.516 ± 0.349	21.304 ± 0.665	21.38 ± 0.376	+	+	+	+	0.319255	0.335735	-0.117751	0.0690691											-0.24961	0.641462	-0.212275	0.359093	-0.136939	0.335101
A6ND35;B2R8F5;B3KMY1;H0YB71;O94804;Q6NSK0;Q9UIW4	STK10	20.144 ± 0.562	19.83 ± 0.558	20.029 ± 0.664	20.279 ± 0.63	+	+	+	+	0.225704	0.181601	0.214793	0.233019											-0.314038	0.55151	0.199173	0.278683	0.448827	0.813376
O94811	TPPP	17.893 ± 1.939	18.766 ± 0.716	18.236 ± 1.218	17.878 ± 1.374	+	+	+	+	-0.0277021	0.00797471	0.0455621	0.0436465											0.872631	0.598142	-0.530013	0.513321	-0.88734	0.89415
O94813-2	SLIT2	19.033 ± 0.376	18.741 ± 0.939	18.039 ± 0.742	18.397 ± 0.449	+	+	+	+	-0.064941	0.0258943	-0.117751	0.0690691	+							1.34455	0.01118	836	-0.291498	0.367804	-0.702608	0.92374	-0.344162	0.436817
D6RB14;H0Y9W4;H0YA29;H7BYD7;O94817;Q6PJV2	ATG12	15.706 ± 1.438	15.564 ± 1.038	15.03 ± 1.496	14.807 ± 1.143	+	+	+	+	-0.0295186	0.00875425	0.0869822	0.0787024											-0.142224	0.0841651	-0.534148	0.376016	-0.757167	0.727859
O94819;Q3L1I0	KBTBD11	22.17 ± 0.317	22.118 ± 0.55	22.277 ± 0.364	22.377 ± 0.294	+	+	+	+	-0.223887	0.159842	-0.0349113	0.00816338											-0.051291	0.0848194	0.15834	0.293845	0.258342	0.582841
O94822-3	LTN1	18.419 ± 0.385	18.224 ± 0.399	17.953 ± 0.537	18.434 ± 0.185	+	+	+	+	0.221163	0.175704	-0.0751479	0.0347796											-0.194984	0.472608	-0.270284	0.564678	0.210529	0.704958
D3DN48;O94826	TOMM70	22.209 ± 0.505	22.4 ± 0.371	22.467 ± 0.343	22.465 ± 0.22	+	+	+	+	-0.315622	0.298498	-0.0976331	0.0520522											0.190724	0.393824	0.0670052	0.146661	0.0652356	0.170339
D3DPY4;O94829;Q5T4X2;Q5T4X3;Q7LC04;Q96HS3;Q9H8N3;Q9UFR1	IPO13	18.655 ± 0.586	18.89 ± 0.415	18.488 ± 0.525	18.639 ± 0.384	+	+	+	+	0.0413261	0.0216008	0.0195266	0.0247762											0.235883	0.433664	-0.402527	0.954742	-0.251973	0.641741
B3KWV2;B3KXB5;E9PIF5;E9PK57;E9PKE6;E9PM60;E9PP45;E9PPH8;E9PPN2;E9PQY9;H0YE64;H0YF17;H0YF30;O94830;Q9H8X7	DDHD2	17.379 ± 0.781	17.362 ± 0.445	17.356 ± 0.551	16.593 ± 0.982	+	+	+	+	0.141235	0.0900992	-0.26213	0.242133											-0.0168226	0.0183999	-0.00628018	0.00861585	-0.768909	1.19912
A6H8V3;J3KRL0;J3QRN6;J3QRR2;K7EIG7;O94832;Q8NHP9	MYO1D	22.145 ± 0.435	22.144 ± 0.351	22.203 ± 0.263	22.088 ± 0.327	+	+	+	+	0.282925	0.267648	0.191124	0.198478											-0.00115275	0.00198939	0.0597718	0.151346	-0.0555923	0.126255
O94850	DDN	19.773 ± 0.54	18.202 ± 1.982	20.154 ± 0.585	20.429 ± 0.57	+	+	+	+	-0.068574	0.0278705	-0.0325444	0.00675989	+							1.74112	1.8354	47	-1.57099	1.31555	1.952	1.73848	2.22733	2.06646
O94851-3	MICAL2	17.18 ± 1.043	16.677 ± 0.918	16.781 ± 0.69	16.87 ± 0.628	+	+	+	+	0.456403	0.756657	0.0514793	0.0482659											-0.502486	0.489824	0.10405	0.0961518	0.192289	0.199109
O94854	KIAA0754	19.185 ± 0.281	19.105 ± 0.555	19.435 ± 0.656	19.542 ± 0.836	+	+	+	+	0.0422343	0.0220676	0.039645	0.0391517											-0.0796275	0.141075	0.329577	0.528352	0.437021	0.622842
O94855-2	SEC24D	19.674 ± 0.249	19.553 ± 0.253	19.444 ± 0.315	19.49 ± 0.354	+	+	+	+	0.152134	0.0999408	0.0467455	0.0445604											-0.121496	0.456283	-0.109123	0.339203	-0.0629132	0.161828
O94856-10	NFASC	19.952 ± 0.257	20.064 ± 0.327	19.932 ± 0.213	19.792 ± 0.249	+	+	+	+	0.147593	0.0957763	-0.10355	0.0569004											0.111728	0.337213	-0.131886	0.449208	-0.271919	1.08574
B4DNI3;B8ZZW8;C9JM66;E7ENZ2;E9PG19;H0Y6M2;H0YG35;O94868;Q7L8J9;Q8WVM2;Q96FV7;Q9UF77	FCHSD2	17.599 ± 0.644	17.382 ± 0.647	17.362 ± 0.936	17.414 ± 0.46	+	+	+	+	0.260218	0.230724	0.0834319	0.0754422											-0.217376	0.290813	-0.0199438	0.0172022	0.0325737	0.041284
A0PJ53;B4DJ57;C0H5X5;O94874;Q8N765;Q9NTQ0	UFL1	22.877 ± 0.121	22.851 ± 0.169	22.921 ± 0.143	22.862 ± 0.117	+	+	+	+	-0.429155	0.586566	-0.0846154	0.0418338											-0.0263963	0.13955	0.0698097	0.410338	0.0107441	0.05318
O94875-10	SORBS2	18.888 ± 1.137	18.097 ± 1.864	18.59 ± 1.3	18.336 ± 1.439	+	+	+	+	0.22752	0.183994	0.197041	0.206833											-0.79103	0.490866	0.492716	0.259917	0.238991	0.108839
O94875-9	SORBS2	22.274 ± 0.315	21.604 ± 1.517	22.253 ± 0.303	22.134 ± 0.463	+	+	+	+	0.182107	0.129834	0.294083	0.372873											-0.670295	0.61773	0.64857	0.592968	0.530302	0.443459
A7MCZ3;B4DI82;E5RHD5;O94880	PHF14	16.111 ± 0.826	15.477 ± 0.727	15.379 ± 0.823	15.102 ± 0.743	+	+	+	+	0.0776567	0.042347	-0.0952663	0.0501489											-0.633807	0.901072	-0.0975561	0.0941234	-0.374501	0.487842
O94880-2	PHF14	18.071 ± 0.567	18.372 ± 0.957	18.208 ± 0.331	18.086 ± 0.498	+	+	+	+	-0.020436	0.00494884	-0.211243	0.169885											0.30055	0.339798	-0.163358	0.183647	-0.286062	0.332011
A0A087WW74;O94885;Q5TGN5;Q5TGN6;Q8TAI0;Q9H7R7	SASH1	18.171 ± 0.937	17.887 ± 1.099	18.141 ± 1.157	18.485 ± 0.69	+	+	+	+	0.198456	0.148022	0.13432	0.127102											-0.283703	0.231178	0.25354	0.180441	0.597654	0.670192
O94886;Q2HIZ8;Q53GI7;Q5TE96;Q8N2U2;X6RI56	TMEM63A	21.787 ± 0.38	21.97 ± 0.322	21.715 ± 0.774	21.78 ± 0.279	+	+	+	+	-0.0658492	0.0263844	-0.156805	0.106612											0.18365	0.502025	-0.255285	0.394313	-0.19031	0.644207
B7Z6J8;C9JVQ5;C9JWM9;F5GZ84;H7C210;H7C3E4;H7C3M7;H7C447;O94887;Q53QM5;Q8WU27;Q9UFE7	FARP2	18.467 ± 0.31	18.482 ± 0.175	18.635 ± 0.216	18.678 ± 0.317	+	+	+	+	0.100363	0.0576188	-0.0514793	0.0184819											0.0151277	0.0428628	0.15291	0.850121	0.196514	0.834371
C9JAT7;C9JD50;D3DXB3;F8WB69;H7BYF4;O94888;Q6ZP77;Q86X20;Q8N327	UBXN7	18.913 ± 0.429	18.41 ± 1.051	18.215 ± 0.664	18.846 ± 0.486	+	+	+	+	0.0594914	0.0314313	0.166272	0.165339											-0.502795	0.637149	-0.195009	0.177867	0.435824	0.515919
O94901-9	SUN1	20.039 ± 0.487	20.092 ± 0.276	20.25 ± 0.22	20.244 ± 0.204	+	+	+	+	0.29564	0.290131	0.114201	0.105382											0.0526428	0.100094	0.158904	0.650535	0.152145	0.637152
E5RFX7;E5RFZ4;E5RG77;H0YBG2;O94903;Q6FI94	PLPBP	21.385 ± 0.973	22 ± 0.55	22.069 ± 0.471	22.162 ± 0.335	+	+	+	+	-0.137602	0.0741023	-0.156805	0.106612											0.615113	0.847969	0.0685356	0.100863	0.162341	0.311945
A0JLQ1;A8K5S9;B4DM38;D3DSW0;E5RHW4;E5RJ09;O94905;Q6NW21;Q86VS6;Q86W49	ERLIN2	23.21 ± 0.339	23.347 ± 0.235	23.201 ± 0.135	23.276 ± 0.184	+	+	+	+	-0.0712988	0.0293805	-0.309467	0.322505											0.136889	0.438362	-0.146541	0.828085	-0.0710053	0.290712
B2RAR5;B3KMC6;O94906;O95109;Q5VXS5;Q9H3Z1;Q9H4T9;Q9H4U8;Q9NTE6	PRPF6	21.154 ± 0.058	21.118 ± 0.106	21.151 ± 0.065	21.083 ± 0.161	+	+	+	+	-0.180291	0.112101	-0.142604	0.0922449											-0.036509	0.390405	0.0331557	0.333491	-0.0351114	0.211651
O94911-1	ABCA8	21.382 ± 0.538	21.362 ± 0.788	21.261 ± 0.429	21.194 ± 0.619	+	+	+	+	0.273842	0.252403	-0.165089	0.115385											-0.0193455	0.0199602	-0.100825	0.121825	-0.168628	0.192755
A0A0C4DGU6;A6H8W7;E9PKN0;E9PNY7;E9PQ01;E9PQF9;O43671;O94913;Q6P0X8	PCF11	17.617 ± 0.349	17.285 ± 0.936	17.958 ± 0.289	18.113 ± 0.374	+	+	+	+	0.0186194	0.0107441	0.0846154	0.0765235											-0.33158	0.43901	0.672401	1.13834	0.827912	1.44576
D6R9B9;D6RJI4;F2Z2S2;H0Y9X0;O94915;O95640;Q8WTZ5;Q9NT40	FRYL	22.241 ± 0.279	22.169 ± 0.253	22.194 ± 0.369	22.412 ± 0.142	+	+	+	+	0.148501	0.0966018	-0.0159763	0.00265289											-0.0720477	0.224025	0.0248952	0.0568499	0.243778	1.49121
O94916-2	NFAT5	18.68 ± 0.374	18.117 ± 0.623	18.341 ± 0.576	17.978 ± 0.884	+	+	+	+	0.29564	0.290131	-0.0195266	0.000656899											-0.562401	1.33662	0.223741	0.329574	-0.139168	0.141879
A8K6K8;O94919;Q6GQY5;Q8TAQ8	ENDOD1	22.221 ± 0.259	22.137 ± 0.544	22.427 ± 0.593	22.21 ± 0.447	+	+	+	+	0.0658492	0.0351251	0.140237	0.133828											-0.0840421	0.155278	0.289634	0.486844	0.0725741	0.110714
O94921-2	CDK14	18.662 ± 0.524	18.466 ± 0.65	18.374 ± 0.425	18.308 ± 0.358	+	+	+	+	-0.341962	0.350868	-0.0502959	0.0177158											-0.195592	0.285378	-0.0919156	0.129093	-0.15863	0.255564
O94923	GLCE	19.649 ± 0.371	19.749 ± 0.292	19.91 ± 0.386	19.935 ± 0.32	+	+	+	+	-0.175749	0.107672	0.0230769	0.0272132											0.100588	0.254224	0.161013	0.440373	0.186	0.611329
B7Z509;B8ZZA8;B8ZZC5;C9JIJ6;H7BZD1;H7C201;O94925;Q9UL05;Q9UL06;Q9UL07;Q9UN40	GLS	22.992 ± 0.649	22.983 ± 0.798	23.124 ± 0.746	22.855 ± 0.648	+	+	+	+	-0.336512	0.339467	0.0112426	0.0192526											-0.00952053	0.00900301	0.140993	0.142345	-0.128019	0.136679
B2RXK1;K7EQ61;O94927;Q6P2P7;Q7L3D5;Q96CT8;U3KQG4;U3KQJ5	HAUS5	17.239 ± 0.718	17.151 ± 0.892	17.445 ± 0.536	17.271 ± 0.523	+	+	+	+	0.0694823	0.0372965	-0.0514793	0.0184819											-0.0882168	0.0805525	0.294599	0.359761	0.119656	0.125903
O94929-2	ABLIM3	20.187 ± 0.485	19.903 ± 0.826	20.181 ± 0.594	20.066 ± 0.411	+	+	+	+	-0.064941	0.0258943	-0.0159763	0.00265289											-0.283926	0.38112	0.278636	0.345554	0.163348	0.204684
O94952-1	FBXO21	16.539 ± 1.275	17.261 ± 1.439	16.824 ± 1.563	15.677 ± 1.177	+	+	+	+	-0.133061	0.0705143	0.365089	0.536685											0.722211	0.514442	-0.437169	0.244329	-1.58414	1.51904
A0A024R5I4;A0A0A0MTF1;A0A0A6YYR9;A8K2G9;B4DGA9;B4DTB0;C7BWB6;E7ERN5;E9PI53;E9PIU9;E9PN87;E9PPU8;E9PRW4;F6V7H5;H0YE11;O94956;Q9H2Z0;Q9UFU1	SLCO2B1	18.091 ± 0.999	17.253 ± 0.976	17.861 ± 1.24	16.437 ± 0.919	+	+	+	+	-0.0177112	0.00385169	0.214793	0.233019	+							1.55944	0.64576	437	-0.83819	0.951902	0.607993	0.531322	-0.815704	0.969613
O94966-6	USP19	18.557 ± 0.288	18.329 ± 0.606	18.745 ± 0.618	19.185 ± 0.208	+	+	+	+	0.0122616	0.00797471	-0.0183432	0.00131801	+							1.58145	0.69379	407	-0.228636	0.454228	0.415768	0.708716	0.856316	2.69322
O94967-2	WDR47	21.456 ± 0.271	21.227 ± 0.411	21.279 ± 0.408	21.714 ± 0.401	+	+	+	+	-0.113987	0.0563276	0.109467	0.100523											-0.229202	0.679965	0.0518761	0.0949502	0.486556	1.50848
O94973-2	AP2A2	23.137 ± 0.164	23.18 ± 0.14	23.111 ± 0.256	23.168 ± 0.087	+	+	+	+	-0.010445	0.00102409	0.188757	0.195187											0.0424311	0.231682	-0.0685775	0.286838	-0.0121033	0.0764815
O94979-10	SEC31A	21.257 ± 0.205	21.416 ± 0.201	21.36 ± 0.18	21.246 ± 0.185	+	+	+	+	0.0040872	0.00458087	-0.1	0.053976											0.158605	0.851176	-0.056066	0.247254	-0.169789	0.998734
O94985-2	CLSTN1	19.92 ± 0.462	19.531 ± 0.709	17.631 ± 1.109	18.772 ± 1.667	+	+	+	+	-0.0522252	0.0193054	-0.0739645	0.0339197	+							2.13693	0.0033506	838	-0.388705	0.667409	-1.90035	2.95063	-0.759183	0.592576
O94988-1	FAM13A	17.147 ± 0.942	16.587 ± 1.107	18.184 ± 0.37	16.928 ± 0.785	+	+	+	+	-0.193915	0.125979	-0.0254438	0.00265289	+							1.50066	0.0049226	837	-0.559551	0.530705	1.59697	2.76909	0.340174	0.309771
A8K6G1;J3KT46;J3QQS4;J3QS60;O94989;Q8N449;Q9H8B4	ARHGEF15	15.958 ± 0.887	15.989 ± 0.932	16.552 ± 0.558	15.584 ± 0.509	+	+	+	+	0.0213442	0.0119664	-0.105917	0.0588759											0.031064	0.023862	0.562495	0.782085	-0.404806	0.523822
B2R8Y5;O94992	HEXIM1	17.33 ± 1.279	17.134 ± 0.552	17.003 ± 1.129	17.813 ± 1.141	+	+	+	+	-0.0249773	0.0068228	0.331953	0.455021											-0.195779	0.156758	-0.13115	0.112226	0.678419	0.817503
O95049-3	TJP3	18.701 ± 0.359	18.789 ± 0.593	18.868 ± 0.492	19.176 ± 0.241	+	+	+	+	-0.278383	0.23495	0.00177513	0.0132135											0.0885329	0.140549	0.0785921	0.109413	0.386486	0.958479
O95050-2	INMT	19.299 ± 2.521	19.023 ± 3.3	20.054 ± 2.831	19.637 ± 2.7	+	+	+	+	-0.203906	0.136741	-0.108284	0.0608723											-0.276101	0.0687758	1.03048	0.289396	0.614049	0.161177
A0A087WUP4;A6NGW1;A6NM00;C9JST7;E9PIZ0;E9PK42;E9PP02;E9PS11;O95070;Q96G83;Q9BVD0	YIF1A	21.242 ± 0.462	21.188 ± 0.414	20.964 ± 0.914	20.936 ± 0.409	+	+	+	+	-0.0313351	0.00954312	0.000591702	0.0124788											-0.0541954	0.0923831	-0.224332	0.269795	-0.252067	0.618152
O95071-2	UBR5	17.355 ± 0.833	17.608 ± 0.491	17.748 ± 0.384	17.631 ± 0.497	+	+	+	+	0.214805	0.167656	0.0881657	0.0798002											0.253475	0.327383	0.139987	0.271036	0.0230169	0.0328639
A0A0C4DG34;H7BZA5;O75429;O95081;Q96AB9;Q96GL4	AGFG2	17.218 ± 0.556	17.448 ± 0.569	17.848 ± 0.668	17.697 ± 0.562	+	+	+	+	0.16485	0.112101	0.00532543	0.0154444											0.230419	0.370326	0.39996	0.660682	0.249167	0.405532
O95084-2	PRSS23	18.549 ± 1.087	18.78 ± 0.725	18.745 ± 0.849	18.104 ± 0.343	+	+	+	+	0.245686	0.209075	0.072781	0.0659554											0.231707	0.204928	-0.0350325	0.0312578	-0.676694	1.49886
O95104-2	SCAF4	19.981 ± 0.369	20.004 ± 0.26	19.947 ± 0.246	19.862 ± 0.225	+	+	+	+	0.0585831	0.0309146	-0.211243	0.169885											0.0230558	0.0519405	-0.0563145	0.178195	-0.141549	0.578324
O95136;Q86UN8	S1PR2	17.631 ± 0.841	17.044 ± 0.872	16.857 ± 0.64	17.39 ± 0.839	+	+	+	+	0.338329	0.376671	0.0940828	0.0853725											-0.586941	0.715964	-0.187034	0.198907	0.346123	0.364434
A0A087WZX2;A8K0Y7;O95139;Q5VYT2;Q6IB84	NDUFB6	23.288 ± 0.531	23.382 ± 0.477	23.243 ± 0.523	23.037 ± 0.47	+	+	+	+	-0.391916	0.471801	-0.215976	0.176042											0.0935752	0.144974	-0.138457	0.230145	-0.344464	0.776045
A8K1B3;O95140;O95572;Q5JXC3;Q5JXC4;Q5JXC5;Q9H131;Q9NSX8	MFN2	20.981 ± 0.351	21.048 ± 0.305	20.973 ± 0.554	20.802 ± 0.39	+	+	+	+	-0.406449	0.513618	-0.0928994	0.0482659											0.0674958	0.162899	-0.0749092	0.129398	-0.246798	0.743519
A6NE34;A8K0B0;D3DW76;H3BQR0;H3BRI5;H3BSK1;H3BTA6;H3BUB4;O95149	SNUPN	16.977 ± 0.81	16.688 ± 0.76	15.852 ± 1.368	17.17 ± 0.512	+	+	+	+	-0.051317	0.0188539	-0.14142	0.0910853											-0.28976	0.325566	-0.835228	0.814595	0.482524	0.800246
O95154;Q86SR4;Q8IVN6;Q8N5V6;Q8TAX1;Q9NUC3	AKR7A3	23.141 ± 0.527	23.288 ± 0.532	23.073 ± 0.682	22.949 ± 0.363	+	+	+	+	-0.36921	0.412866	-0.157988	0.107847											0.146514	0.229979	-0.21462	0.305807	-0.338989	0.798797
O95155-2	UBE4B	19.607 ± 0.15	19.769 ± 0.338	19.613 ± 0.274	19.946 ± 0.14	+	+	+	+	-0.101272	0.0476306	-0.17574	0.127102											0.16197	0.628609	-0.155933	0.484718	0.177648	0.71951
A8K7E9;E9PJ47;E9PJX1;E9PMQ3;E9PNY1;E9PQ47;E9PQA5;H0YCU8;O14616;O95159;Q9UID0	ZFPL1	19.391 ± 0.532	19.607 ± 0.369	20.309 ± 0.444	20.913 ± 0.262	+	+	+	+	-0.0258855	0.00720446	-0.111834	0.0639063	+			+	+			5.8303	0.87358	309	0.216455	0.443433	0.701866	2.40028	1.30579	5.96617
F5H2T0;H0YDF3;O95163;Q5JSV2;Q9H327;Q9UG87	ELP1	19.788 ± 0.326	19.821 ± 0.223	19.422 ± 0.267	19.221 ± 0.253	+	+	+	+	0.0885559	0.0494446	-0.0207101	0											0.0331883	0.0884881	-0.399747	2.23453	-0.600865	3.74058
B2R4J1;O95164;Q5RL72;Q5VZS0;Q6FIG8;Q96SG7	UBL3	17.974 ± 0.536	17.649 ± 0.913	17.529 ± 0.575	18.134 ± 0.322	+	+	+	+	-0.00772024	0	-0.233728	0.200135											-0.325344	0.398572	-0.119768	0.120214	0.485436	0.749471
H6UMI1;I3L236;I3L3J4;O95166	GABARAP	18.992 ± 0.346	19.166 ± 0.539	19.616 ± 0.382	19.797 ± 0.408	+	+	+	+	-0.0322434	0.00994108	-0.228994	0.193553	+				+			1.63926	0.36994	648	0.17365	0.340805	0.450493	1.12816	0.631385	1.71254
O95167	NDUFA3	22.023 ± 0.595	22.335 ± 0.595	22.563 ± 0.639	22.857 ± 0.586	+	+	+	+	-0.207539	0.140782	-0.165089	0.115385	+				+			1.83696	0.29863	700	0.31216	0.505614	0.22787	0.325356	0.521745	1.0039
B2RUY3;B9EJC7;C9JXQ9;F2Z3P9;O95168	NDUFB4	20.609 ± 1.242	21.139 ± 1.109	21.543 ± 0.745	21.905 ± 0.621	+	+	+	+	-0.224796	0.160944	-0.225444	0.188692											0.530008	0.416604	0.403529	0.390159	0.765041	0.955672
O95169-3	NDUFB8	24.912 ± 0.63	25.065 ± 0.513	24.804 ± 0.631	24.634 ± 0.656	+	+	+	+	-0.394641	0.479381	-0.202959	0.159372											0.153169	0.220116	-0.260861	0.420567	-0.430914	0.780713
O95182	NDUFA7	21.472 ± 0.933	21.518 ± 1.002	21.493 ± 0.779	21.973 ± 0.726	+	+	+	+	-0.224796	0.160944	-0.233728	0.200135											0.0457966	0.0334128	-0.02458	0.0190457	0.455072	0.500592
O95183;Q9P0T2	VAMP5	19.96 ± 0.462	19.741 ± 0.379	19.136 ± 0.301	19.524 ± 0.594	+	+	+	+	0.0694823	0.0372965	-0.127219	0.0776102											-0.218518	0.496735	-0.605503	2.48485	-0.217541	0.40098
O95197-2	RTN3	20.478 ± 0.791	20.875 ± 0.564	21.942 ± 0.787	22.601 ± 0.112	+	+	+	+	-0.0413261	0.0140515	-0.0242604	0.00198333	+			+	+			4.2461	1.0828	206	0.396456	0.572387	1.06698	2.12095	1.72687	6.17422
O95199-2	RCBTB2	18.973 ± 0.306	18.898 ± 0.251	18.884 ± 0.148	18.86 ± 0.455	+	+	+	+	0.23842	0.198788	0.02071	0.0255839											-0.075299	0.222835	-0.0135887	0.0472799	-0.0378432	0.07581
B4DED2;O95202;Q9UF65	LETM1	22.675 ± 0.596	22.713 ± 0.503	22.6 ± 0.692	22.463 ± 0.503	+	+	+	+	-0.241144	0.181601	-0.0301775	0.00537372											0.0381517	0.0496524	-0.113145	0.146308	-0.250133	0.472781
O95208-2	EPN2	18.7 ± 1.971	19.989 ± 0.292	19.741 ± 0.428	19.789 ± 0.32	+	+	+	+	-0.000454123	0.00277472	-0.225444	0.188692											1.28851	1.0516	-0.247102	0.701469	-0.199456	0.669895
O95210	STBD1	19.621 ± 0.651	18.541 ± 1.488	19.675 ± 0.612	18.914 ± 0.799	+	+	+	+	-0.224796	0.160944	0.205325	0.218841											-1.08005	1.09219	1.13366	1.1797	0.372787	0.265722
O95218-2	ZRANB2	16.714 ± 0.816	16.457 ± 0.842	17.88 ± 1.081	18.019 ± 0.793	+	+	+	+	0.133061	0.0830566	0.111834	0.102941	+			+				2.74316	1.0252	234	-0.257106	0.263413	1.42335	1.96607	1.56195	2.72528
B3KMH0;B4DQV4;D3DNA3;F8W9T3;F8WDD4;O95219	SNX4	22.475 ± 0.331	22.561 ± 0.384	22.695 ± 0.252	22.67 ± 0.246	+	+	+	+	-0.321072	0.308786	-0.0514793	0.0184819											0.085299	0.192885	0.134167	0.374363	0.109073	0.292651
B3KN54;C9JL41;D3DTY1;D6RAT3;D6RAT9;D6RDI2;D6RHH0;E7EN55;H0YA81;H0YAR4;H0YAX1;H0YAY6;H0YBV7;H7C5U7;J3KPP4;O95232;Q6PHR9;Q9NUY0;Q9P2S7;U3KQT3	LUC7L3	18.968 ± 0.344	18.582 ± 0.708	18.526 ± 0.389	18.705 ± 0.639	+	+	+	+	0.205722	0.156563	-0.171006	0.121833											-0.385901	0.727266	-0.0566549	0.0727653	0.122648	0.141762
O95248-4	SBF1	19.776 ± 0.3	19.819 ± 0.176	19.724 ± 0.223	19.947 ± 0.268	+	+	+	+	0.0177112	0.0103414	0.0360947	0.0365139											0.0429454	0.135442	-0.094034	0.43864	0.127999	0.556908
A0A087WYX5;B4DQA8;E9PCW1;F6RU00;G5E9T8;J3KST5;K7EJC8;O75392;O95249;Q96QI9	GOSR1	18.426 ± 0.467	19.367 ± 0.655	19.861 ± 0.502	20.334 ± 0.279	+	+	+	+	-0.0912806	0.0412048	-0.0585799	0.023175	+				+			4.98885	0.42682	609	0.941444	2.28872	0.493766	0.948642	0.966829	2.74645
O95251-2	KAT7	17.435 ± 0.52	17.272 ± 0.695	17.378 ± 0.555	17.201 ± 0.554	+	+	+	+	-0.0758401	0.0319508	0.17574	0.177599											-0.163551	0.220132	0.105781	0.12991	-0.0704076	0.0830848
A2RRN8;A8KIG6;A8Y988;E7ESW8;I3L1Z6;O95255;P78420;Q8TCY8;Q9UMZ7	ABCC6	20.479 ± 0.553	20.623 ± 0.772	20.379 ± 1.106	20.332 ± 0.438	+	+	+	+	-0.29564	0.263006	-0.131953	0.0820124											0.143854	0.170912	-0.243687	0.209492	-0.290439	0.431492
O95258-2	SLC25A14	17.644 ± 1.364	18.415 ± 0.627	18.423 ± 0.642	18.196 ± 0.35	+	+	+	+	-0.277475	0.233535	-0.129586	0.0798002											0.77044	0.772902	0.00807762	0.00875383	-0.218492	0.393952
B4DK25;B4E107;F5GXE4;H0Y5C2;O95260;O95261;Q5SQQ1;Q5SQQ3;Q8WW04	ATE1	19.703 ± 0.19	19.616 ± 0.227	19.55 ± 0.266	19.623 ± 0.246	+	+	+	+	0.020436	0.0115566	-0.148521	0.0981291											-0.0867083	0.374421	-0.0657084	0.219383	0.00646877	0.018992
O95260-2	ATE1	19.912 ± 0.199	19.874 ± 0.18	19.874 ± 0.151	19.621 ± 0.278	+	+	+	+	-0.00590371	0.000680552	-0.0112426	0.00537372											-0.0383813	0.160152	-0.000537395	0.00220891	-0.252654	1.31305
O95273-2	CCNDBP1	14.852 ± 1.319	15.537 ± 0.859	15.797 ± 0.783	15.575 ± 0.487	+	+			-0.18574	0.117544	0.275148	0.335782											0.684657	0.622106	0.259708	0.269545	0.0380187	0.0386739
O95278-8	EPM2A	19.382 ± 0.226	19.198 ± 0.749	19.253 ± 0.432	18.987 ± 0.388	+	+	+	+	-0.136694	0.0733781	-0.0621302	0.0255839											-0.183237	0.285409	0.054678	0.0652373	-0.211249	0.309613
B2RAQ6;B5TJL2;O95279;Q5VV76	KCNK5	18.321 ± 0.624	17.126 ± 2.054	17.29 ± 1.111	16.764 ± 1.383	+	+	+	+	0.0794732	0.0435008	0.0656805	0.0598714											-1.1947	0.860604	0.164259	0.0730529	-0.36175	0.163841
A2A2F2;E5RK64;O95292;O95293;Q9P0H0	VAPB	19.139 ± 0.686	19.089 ± 0.886	19.965 ± 0.633	19.679 ± 0.548	+	+	+	+	-0.254768	0.200055	0.107101	0.0981291	+							1.84585	0.27456	719	-0.0495858	0.0447209	0.875929	1.40815	0.589638	0.880887
O95294-3	RASAL1	21.076 ± 0.397	21.164 ± 0.348	21.245 ± 0.344	21.349 ± 0.247	+	+	+	+	0.0921889	0.0519051	-0.126036	0.0765235											0.0877104	0.189834	0.080826	0.188582	0.184858	0.617919
D3DV56;O95295;Q5SXU8	SNAPIN	19.858 ± 2.03	20.708 ± 0.452	20.48 ± 0.305	20.55 ± 0.491	+	+	+	+	-0.113987	0.0563276	-0.207692	0.165339											0.850043	0.573534	-0.22795	0.590891	-0.158343	0.289833
O95297-2	MPZL1	19.067 ± 0.682	19.492 ± 0.787	19.667 ± 0.399	19.62 ± 0.391	+	+	+	+	0.0249773	0.0136296	0.260947	0.309562											0.425383	0.573274	0.174689	0.233404	0.127986	0.163348
E9PM14;E9PNU8;E9PRB2;E9PRJ5;O95298;Q549M5;Q6FIH8;Q9UBJ9	NDUFC2	19.799 ± 0.823	20.74 ± 0.297	20.918 ± 0.833	21.044 ± 0.998	+	+	+	+	-0.243869	0.185199	-0.128402	0.0787024	+				+			1.47998	0.060506	811	0.94056	2.05401	0.177834	0.237616	0.303558	0.373258
O95299;Q8WXC9	NDUFA10	23.746 ± 0.473	23.793 ± 0.523	23.681 ± 0.505	23.334 ± 0.421	+	+	+	+	-0.425522	0.574203	-0.189941	0.143512	+							1.49834	0.38211	641	0.046639	0.0684115	-0.112511	0.17507	-0.459221	1.1349
O95302-3	FKBP9	21.828 ± 0.34	21.861 ± 0.225	21.986 ± 0.223	21.809 ± 0.221	+	+	+	+	-0.00136239	0.00242018	-0.159172	0.109088											0.0330811	0.0853492	0.125474	0.551254	-0.052068	0.188835
M0R0U3;M0R1L2;M0R261;O95336	PGLS	21.032 ± 0.77	21.776 ± 0.604	21.581 ± 0.177	21.538 ± 0.612	+	+	+	+	-0.0667575	0.0268771	0.266864	0.320325											0.743794	1.30517	-0.195016	0.402848	-0.237488	0.349148
O95340-2	PAPSS2	21.902 ± 0.202	21.786 ± 0.282	21.856 ± 0.168	21.779 ± 0.188	+	+	+	+	-0.19119	0.123131	-0.305917	0.315993											-0.115598	0.441908	0.0695798	0.253572	-0.00729179	0.021234
H7C486;O95342;Q53TL2;Q9UNB2	ABCB11	16.14 ± 1.176	15.992 ± 0.861	15.639 ± 0.37	15.702 ± 0.841	+		+		0.0213442	0.0119664	-0.105917	0.0588759											-0.148151	0.109026	-0.352778	0.515354	-0.290129	NaN
O95352-2	ATG7	19.735 ± 0.194	19.884 ± 0.23	19.72 ± 0.283	19.592 ± 0.479	+	+	+	+	0.020436	0.0115566	0.238462	0.27068											0.148717	0.733294	-0.164104	0.648749	-0.292069	0.846476
O95359-3	TACC2	20.093 ± 0.513	19.618 ± 1.218	19.484 ± 0.655	19.49 ± 0.931	+	+	+	+	-0.068574	0.0278705	-0.245562	0.217103											-0.475471	0.486463	-0.133874	0.103355	-0.127142	0.0872924
O95361-2	TRIM16	15.567 ± 0.869	15.617 ± 0.771	15.414 ± 0.694	15.371 ± 0.65	+	+	+		-0.0431426	0.0149025	-0.0408284	0.0117486											0.0497423	0.0431817	-0.20275	0.229784	-0.246132	0.299854
B2R664;O95363;Q53F66;Q5JRF7;Q5TCS3;Q6FG29;Q9NPY7;Q9P062;R4GMX6	FARS2	21.075 ± 0.656	21.354 ± 0.474	20.993 ± 0.687	20.584 ± 0.643	+	+	+	+	-0.34287	0.352799	-0.0455621	0.0146963											0.279062	0.460854	-0.361062	0.617237	-0.770029	1.78591
O95372;Q5QPN5;Q5QPN9;Q5QPQ0;Q5QPQ1;Q5QPQ2;Q5QPQ3;Q7Z4Z2	LYPLA2	20.032 ± 0.535	19.988 ± 0.513	19.707 ± 0.299	20.216 ± 0.342	+	+	+	+	-0.0658492	0.0263844	-0.159172	0.109088											-0.0443752	0.0614618	-0.280682	0.693004	0.228771	0.505865
A6NNM5;B2R786;E9PLB2;E9PLJ0;O95373;Q1RMF7;Q9H177;Q9NTE3	IPO7	20.876 ± 0.165	20.993 ± 0.272	20.871 ± 0.303	20.882 ± 0.384	+	+	+	+	0.228429	0.185199	-0.0538462	0.0200279											0.116826	0.500167	-0.122233	0.386965	-0.111545	0.289715
C9JAU2;C9JBC5;C9JCL4;C9JZ71;F8WCS4;O95376;Q9HBZ6;Q9UEM9	ARIH2	19.757 ± 0.499	19.611 ± 0.36	19.872 ± 0.33	19.383 ± 0.57	+	+	+	+	-0.024069	0.00644344	0.121302	0.112848											-0.14576	0.289429	0.26075	0.814725	-0.227491	0.448457
O95379-2	TNFAIP8	18.926 ± 0.659	19.138 ± 0.361	19.295 ± 0.467	18.688 ± 1.155	+	+	+	+	0.12852	0.079266	-0.188757	0.142109											0.2112	0.356749	0.157007	0.333033	-0.449907	0.507206
O95382-3	MAP3K6	19.512 ± 0.362	19.256 ± 0.256	19.314 ± 0.363	19.166 ± 0.332	+	+	+	+	0.400999	0.544484	0.00295857	0.0139527											-0.255735	0.902208	0.0581124	0.144519	-0.0896409	0.255787
A0A0C4DGD2;D3DQK2;E5RGM7;E5RK41;O95391;Q3LUJ0;Q3LUJ1;Q6RXQ5;Q96FM9	SLU7	17.177 ± 0.679	16.824 ± 0.802	16.939 ± 0.903	17.149 ± 0.808	+	+	+	+	0.222979	0.178048	0.0278106	0.0305284											-0.352956	0.445977	0.115476	0.101925	0.325078	0.363555
O95394-3	PGM3	20.285 ± 0.284	20.519 ± 0.27	20.186 ± 0.306	20.364 ± 0.225	+	+	+	+	-0.224796	0.160944	-0.0668639	0.0288613											0.233484	0.941546	-0.332692	1.43304	-0.154467	0.629863
H0YM40;H0YMW7;H0YNA3;O95395	GCNT3	15.819 ± 0.986	16.278 ± 0.632	15.817 ± 1.076	15.992 ± 1.242	+	+	+	+	0.0104451	0.00720446	-0.297633	0.301114											0.458821	0.542976	-0.460661	0.502891	-0.285043	0.242546
O95396	MOCS3	20.403 ± 0.291	20.436 ± 0.366	20.232 ± 0.343	20.305 ± 0.225	+	+	+	+	-0.357402	0.384929	-0.285799	0.28061											0.0328908	0.0730631	-0.203609	0.56815	-0.131097	0.394854
O95398-3	RAPGEF3	19.514 ± 0.743	19.7 ± 0.793	19.636 ± 0.768	19.489 ± 0.484	+	+	+	+	-0.148501	0.0830566	0.0905325	0.0820124											0.186046	0.196691	-0.0638976	0.0593472	-0.210811	0.274684
O95399-2	UTS2	18.171 ± 2.472	15.922 ± 0.825	15.806 ± 0.805	16.688 ± 2.124	+	+	+	+	0.0794732	0.0435008	-0.124852	0.0754422											-2.24902	1.54451	-0.115564	0.10741	0.765856	0.446316
B2RDX2;O95400;Q9ULP2	CD2BP2	20.056 ± 0.403	19.78 ± 0.609	19.473 ± 0.555	19.857 ± 0.705	+	+	+	+	0.0213442	0.0119664	-0.056213	0.0215922											-0.275497	0.517136	-0.307498	0.51026	0.0770409	0.0870474
O95405-2	ZFYVE9	16.919 ± 0.601	16.34 ± 1.073	16.564 ± 0.754	16.849 ± 0.654	+	+	+	+	-0.00862851	0.000339189	0.0360947	0.0365139											-0.57888	0.689326	0.224385	0.196521	0.508841	0.566427
O95415-2	BRI3	19.711 ± 0.595	19.405 ± 0.611	18.922 ± 0.823	19.221 ± 0.343	+	+	+	+	-0.215713	0.15013	-0.22071	0.182311											-0.306179	0.485316	-0.483018	0.690692	-0.183452	0.326574
O95425-2	SVIL	20.06 ± 0.424	19.75 ± 0.482	19.883 ± 0.404	19.784 ± 0.333	+	+	+	+	0.103088	0.0595788	0.247929	0.28667											-0.309812	0.71303	0.13231	0.250824	0.0334404	0.0584956
K7EID9;K7EJM6;K7EK83;K7EL34;K7ELE1;K7EM45;K7EMD7;K7ENC3;K7ENK2;K7EPJ2;K7EPN0;K7EQ07;K7EQG0;K7ERX5;K7ESH9;O95427;Q7L8F8;Q8TC01;Q9NT05	PIGN	17.52 ± 0.464	17.614 ± 0.38	17.534 ± 0.415	17.419 ± 0.684	+	+	+	+	-0.0122616	0.00171773	0.0550296	0.051098											0.0938723	0.17742	-0.0799584	0.158854	-0.194896	0.307525
O95428-5	PAPLN	22.331 ± 0.49	22.086 ± 0.535	22.28 ± 0.761	22.108 ± 0.491	+	+	+	+	0.290191	0.280328	0.109467	0.100523											-0.244942	0.44848	0.193566	0.247362	0.0218685	0.0299611
O95433-2	AHSA1	21.842 ± 0.176	21.879 ± 0.241	21.687 ± 0.229	21.452 ± 0.33	+	+	+	+	0.0658492	0.0351251	-0.311834	0.326893											0.0364122	0.133634	-0.191936	0.905646	-0.427309	1.98399
O95436-2	SLC34A2	20.321 ± 1.207	20.027 ± 1.841	20.05 ± 1.836	21.099 ± 1.297	+	+	+	+	0.00772026	0.00606637	0.133136	0.125775											-0.29456	0.1483	0.0232797	0.00870742	1.07184	0.69975
O95445-2	APOM	16.599 ± 1.281	16.919 ± 0.956	16.895 ± 1.046	15.668 ± 1.018	+	+	+	+	-0.165758	0.098264	-0.149704	0.0993233											0.32031	0.236738	-0.0240577	0.0166592	-1.25051	1.62164
C9J198;C9J293;C9J5D2;C9J9Z3;C9JFB6;C9JIJ8;C9JRD7;C9JYR0;D3DSI0;O95447;Q3ZCT0;U3KPS7	LCA5L	19.181 ± 1.171	19.449 ± 0.956	19.228 ± 1.251	17.846 ± 1.106	+	+	+	+	-0.163942	0.0966018	-0.0289941	0.00468709	+							1.9475	1.4143	111	0.267468	0.204437	-0.220526	0.156123	-1.60281	2.10637
O95453-2	PARN	19.582 ± 0.229	19.701 ± 0.2	19.712 ± 0.146	19.782 ± 0.173	+	+	+	+	-0.178474	0.110318	-0.0218935	0.000656899											0.119458	0.545902	0.0104773	0.0426771	0.0803852	0.394284
O95456-2	PSMG1	18.735 ± 0.446	18.656 ± 0.834	18.57 ± 0.51	18.773 ± 0.535	+	+	+	+	-0.0776567	0.0329979	-0.3	0.30532											-0.0784826	0.0872876	-0.0860858	0.0931583	0.117057	0.128859
O95466-2	FMNL1	19.469 ± 0.566	19.171 ± 1.09	19.452 ± 0.894	19.435 ± 1.107	+	+	+	+	0.14941	0.0974311	0.0704142	0.0639063											-0.298559	0.298376	0.28173	0.235883	0.264037	0.195088
B2RBD4;H0Y3V8;H7BXL7;O95470;Q7Z732;Q9ULG8;Q9UN89	SGPL1	19.686 ± 0.382	19.774 ± 0.253	19.649 ± 0.311	19.244 ± 0.485	+	+	+	+	-0.0367847	0.0119664	0.0301775	0.0322145											0.0883634	0.226284	-0.125334	0.407333	-0.530322	1.79677
D3DTN7;I3L0X6;I3L1D9;I3L2R5;I3L3K5;I3L4B2;I3L4W0;O95476;Q96GQ9	CTDNEP1	18.326 ± 0.497	18.354 ± 0.59	18.346 ± 0.384	18.476 ± 0.219	+	+	+	+	0.0549501	0.0288745	0.157988	0.154967											0.0278349	0.0361482	-0.0081687	0.011318	0.121926	0.227588
A0A0A0MQZ6;H0YAI9;O95478	NSA2	18.284 ± 0.508	18.09 ± 0.472	17.579 ± 1.036	18.605 ± 0.287	+	+	+	+	-0.0667575	0.0268771	0.0384615	0.0382675											-0.193584	0.353689	-0.511302	0.648328	0.514637	1.70635
O95479-2	H6PD	20.983 ± 0.257	21.031 ± 0.242	20.853 ± 0.439	20.725 ± 0.35	+	+	+	+	0.30654	0.310527	0.21716	0.236641											0.0482233	0.151927	-0.178631	0.481204	-0.306535	1.217
A8MVW3;H0Y9J6;O95486;Q8WUV2;Q96GP7	SEC24A	20.612 ± 0.13	20.617 ± 0.221	20.458 ± 0.154	20.851 ± 0.149	+	+	+	+	0.23842	0.198788	-0.0976331	0.0520522											0.00530028	0.0203605	-0.159325	0.932981	0.233434	1.5747
O95487-2	SEC24B	19.432 ± 0.223	19.314 ± 0.512	19.383 ± 0.234	19.212 ± 0.257	+	+	+	+	-0.0667575	0.0268771	0.00295857	0.0139527											-0.118083	0.252525	0.0690846	0.134564	-0.101561	0.204928
O95490-2	ADGRL2	19.292 ± 0.276	19.081 ± 0.25	19.121 ± 0.336	18.864 ± 0.224	+	+	+	+	0.101272	0.058269	0.162722	0.160854											-0.210498	0.87957	0.039712	0.101029	-0.217122	1.05316
A8K310;O95497;Q4JFW6;Q4VAS7;Q4VAS8;Q4VAS9;Q9UF16;Q9UJF4	VNN1	20.192 ± 0.943	20.123 ± 1.173	20.157 ± 1.245	20.083 ± 1	+	+	+	+	-0.357402	0.384929	0.157988	0.154967											-0.0699489	0.0470712	0.0344045	0.019793	-0.0390723	0.0250923
O95551-2	TDP2	18.719 ± 0.925	18.96 ± 0.733	18.642 ± 0.925	18.535 ± 0.64	+	+	+	+	0.0122616	0.00797471	-0.273965	0.26096											0.240503	0.241499	-0.317573	0.338072	-0.424338	0.624016
A8K2R0;O95562;Q5TIH2;Q6UWR8	SFT2D2	19.702 ± 0.499	19.731 ± 0.964	19.987 ± 1.718	20.53 ± 0.371	+	+	+	+	-0.121253	0.061567	0.0621302	0.0569004											0.0292206	0.0266816	0.256525	0.143768	0.799419	1.33646
A8K261;O95563;Q3SXR6;Q5R3B4;Q6FIF3	MPC2	20.562 ± 0.694	20.548 ± 0.646	19.649 ± 1.397	18.89 ± 0.923	+	+	+	+	-0.315622	0.298498	-0.0763314	0.0356443	+			+		+		1.91421	1.1825	171	-0.0141232	0.0145849	-0.898619	0.91759	-1.65744	3.0178
M0QX80;M0QXB5;M0QY80;O95571;Q96HR0;Q9H001	ETHE1	21.991 ± 0.51	22.105 ± 0.388	22.142 ± 0.15	21.856 ± 0.21	+	+	+	+	-0.213896	0.148022	-0.00532546	0.00887165											0.113938	0.205662	0.0365305	0.0929012	-0.249077	0.877007
C9JC11;F5GWH2;F5H062;H7BYZ7;O95573;Q60I92;Q8IUM9	ACSL3	21.342 ± 0.386	21.292 ± 0.145	21.28 ± 0.361	21.114 ± 0.401	+	+	+	+	-0.0149864	0.00277472	-0.0633136	0.0263962											-0.0501056	0.133158	-0.0117548	0.0300878	-0.178519	0.591679
B7Z7T0;B9ZVN9;D6W5M0;F2Z3I7;O95602;Q0VG05;Q9UEH0;Q9UFT9	POLR1A	17.764 ± 0.544	17.704 ± 0.645	17.137 ± 1.186	17.384 ± 0.588	+	+	+	+	0.247502	0.211702	-0.0278107	0.00400476											-0.0592699	0.0729195	-0.56796	0.595155	-0.320827	0.500309
H7C2A3;O43152;O95613;Q7Z7C9	PCNT	18.937 ± 0.224	18.704 ± 0.176	18.978 ± 0.355	18.809 ± 0.225	+	+	+	+	0.236603	0.19627	0.0171597	0.023175											-0.23385	1.44817	0.27404	1.14952	0.104962	0.499906
C9J2L2;O95625;Q2NKP9	ZBTB11	16.972 ± 0.55	16.73 ± 0.819	16.569 ± 1.004	17.416 ± 0.374	+	+	+	+	0.404632	0.556174	0.0100592	0.0184819											-0.242068	0.30168	-0.160647	0.136041	0.686357	1.30958
O95628-10	CNOT4	18.58 ± 0.825	17.732 ± 0.958	18.252 ± 0.815	19.023 ± 0.713	+	+	+	+	-0.0967302	0.0446661	-0.148521	0.0981291											-0.847611	1.10357	0.51957	0.581287	1.29077	2.06901
B5M0B6;C9JEK5;C9JK83;C9JZ93;D6W5H7;F5H5B9;O95630;Q3MJE7	STAMBP	20.628 ± 0.243	20.324 ± 0.583	19.863 ± 0.484	20.006 ± 0.281	+	+	+	+	-0.150318	0.084597	-0.056213	0.0215922	+							1.62577	0.055375	813	-0.304229	0.710786	-0.460634	0.968126	-0.318322	0.730676
O95639-2	CPSF4	17.74 ± 0.541	17.959 ± 0.62	17.504 ± 0.527	17.312 ± 0.712	+	+	+	+	0.00317894	0.00421515	-0.0763314	0.0356443											0.21909	0.333723	-0.455349	0.867534	-0.647524	1.13838
B5MEF0;O95670;Q2L6F8;Q5HYU8;Q5RJ63	ATP6V1G2	17.978 ± 1.815	18.372 ± 1.789	18.72 ± 0.88	17.993 ± 1.736	+	+	+	+	0.03406	0.0179584	-0.208876	0.166847											0.394256	0.175012	0.348002	0.201263	-0.379551	0.171808
O95671-2	ASMTL	19.165 ± 0.731	19.152 ± 1.013	18.736 ± 0.906	18.646 ± 0.995	+	+	+	+	-0.347411	0.362586	0.047929	0.0454792											-0.0135145	0.0105391	-0.415317	0.395687	-0.506102	0.48064
O95684-2	CEP43	19.805 ± 0.611	19.546 ± 0.544	19.5 ± 0.874	20.028 ± 0.639	+	+	+	+	0.0267938	0.0144758	-0.149704	0.0993233											-0.258857	0.413337	-0.0461288	0.0452747	0.481519	0.896597
O95685;Q6DK02	PPP1R3D	15.448 ± 0.875	15.88 ± 1.067	15.275 ± 1.422	16.928 ± 1.008	+	+	+	+	-0.112171	0.0550488	-0.0372781	0.0095843											0.431568	0.407348	-0.60535	0.453471	1.04764	1.19981
O95696-2	BRD1	17.583 ± 0.852	17.828 ± 0.756	18.262 ± 0.652	17.848 ± 1.02	+	+	+	+	0.172116	0.11939	0.0763313	0.0690691											0.244844	0.257359	0.433919	0.620913	0.0196962	0.0151966
H3BRG9;H3BUQ1;O95714;Q86SV7;Q86SV8;Q86SV9;Q86YY3;Q86YY4;Q86YY5;Q86YY6;Q86YY7;Q86YY8;Q86YY9;Q86YZ0;Q86YZ1	HERC2	18.451 ± 0.203	18.379 ± 0.396	18.283 ± 0.469	18.514 ± 0.302	+	+	+	+	0.00862853	0.00644344	-0.212426	0.171414											-0.0721385	0.184555	-0.095803	0.176666	0.135168	0.34139
A0A0C4DGC1;B3KQU8;O95715;Q6UW97;Q86U69;Q9BTR1;Q9NS21	CXCL14	21.042 ± 0.234	21.071 ± 0.684	20.978 ± 0.617	20.576 ± 0.563	+	+	+	+	0.18574	0.133756	0.0384615	0.0382675											0.0293922	0.0409079	-0.0929945	0.108213	-0.495653	0.866417
O95716	RAB3D	18.898 ± 0.456	19.485 ± 0.517	19.381 ± 0.524	18.636 ± 0.624	+	+	+	+	-0.0812897	0.0351251	-0.00295859	0.0103013	+							1.31175	0.88314	303	0.58741	1.51884	-0.103719	0.157178	-0.84939	1.9886
C9JAF7;O95721	SNAP29	21.575 ± 0.448	21.91 ± 0.251	21.455 ± 0.438	21.204 ± 0.288	+	+	+	+	-0.0613079	0.0239602	0.0325444	0.0339197	+							1.54638	0.58272	482	0.335872	1.06702	-0.455291	1.63665	-0.706641	3.89046
O95741-2	CPNE6	20.235 ± 1.75	20.577 ± 1.86	20.267 ± 2.05	20.79 ± 1.789	+	+	+	+	-0.127611	0.0663171	-0.174556	0.125775											0.34218	0.148511	-0.310234	0.121522	0.21237	0.0865385
C9JIG9;F8WBK9;O95747;Q3LR53;Q7Z501;Q9UPQ1	OXSR1	21.54 ± 0.506	21.346 ± 0.52	21.021 ± 0.428	20.504 ± 0.155	+	+	+	+	-0.107629	0.0519051	0.253846	0.296943	+					+		2.70283	0.58402	480	-0.194005	0.335399	-0.324521	0.711734	-0.841161	3.20778
O95749-2	GGPS1	16.813 ± 0.8	16.948 ± 0.618	16.467 ± 0.617	16.853 ± 0.405	+	+	+	+	0.0277021	0.0149025	-0.10355	0.0569004											0.134853	0.147743	-0.481128	0.848973	-0.0945821	0.141004
A2ICT2;D6RJ96;E9PDE8;O95757;Q4W5M5;Q8IWA2	HSPA4L	22.6 ± 0.454	22.635 ± 0.42	22.313 ± 0.32	22.378 ± 0.288	+	+	+	+	-0.137602	0.0741023	-0.266864	0.249567											0.0344422	0.0570075	-0.321946	0.972756	-0.256814	0.756193
O95758-1	PTBP3	21.593 ± 0.36	21.449 ± 0.519	21.617 ± 0.372	20.833 ± 0.32	+	+	+	+	-0.0712988	0.0293805	0.012426	0.0200279	+							1.45722	0.54564	514	-0.144016	0.275871	0.168296	0.329399	-0.616312	1.89829
O95760-2	IL33	16.707 ± 1.308	15.716 ± 0.874	15.576 ± 0.651	15.96 ± 1.014	+	+	+	+	0.236603	0.19627	0.146154	0.140713											-0.991045	1.01589	-0.14074	0.142409	0.243774	0.21144
O95772-2	STARD3NL	18.831 ± 0.838	18.758 ± 0.592	19.092 ± 0.863	19.425 ± 0.337	+	+	+	+	0.0603996	0.0319508	0.0526627	0.0492048											-0.0728114	0.073764	0.333915	0.417988	0.667484	1.82375
O95782-2	AP2A1	22.679 ± 0.162	22.746 ± 0.156	22.626 ± 0.289	22.713 ± 0.15	+	+	+	+	0.200272	0.15013	0.309467	0.40491											0.067096	0.383992	-0.119443	0.494282	-0.0325994	0.169894
A2A376;A2RU81;O95786;Q5HYE1;Q5VYT1;Q9NT04	DDX58	20.229 ± 0.337	20.127 ± 0.357	20.026 ± 0.447	19.77 ± 0.351	+	+	+	+	0.0531335	0.0278705	0.231361	0.259041											-0.102204	0.247904	-0.101257	0.204526	-0.357454	1.20145
O95793-2	STAU1	21.157 ± 0.582	21.16 ± 0.316	21.19 ± 0.369	21.438 ± 0.211	+	+	+	+	-0.0340599	0.0107441	-0.0431953	0.0132135											0.00377011	0.00551765	0.0296223	0.0626562	0.27768	1.23841
O95801;Q53Y95;Q5TA96;Q9H3I2	TTC4	18.479 ± 0.703	18.611 ± 0.361	18.652 ± 0.486	18.657 ± 0.364	+	+	+	+	0.263851	0.23637	-0.176923	0.128435											0.132493	0.192093	0.0410445	0.070206	0.0456145	0.0942637
O95807	TMEM50A	15.883 ± 0.584	16.351 ± 0.942	15.587 ± 1.418	16.394 ± 0.739	+	+	+		-0.0349682	0.0111491	-0.143787	0.0934102											0.468112	0.598667	-0.763727	0.64738	0.0426251	0.035635
O95810	CAVIN2	21.863 ± 0.495	21.492 ± 0.746	21.966 ± 0.297	21.611 ± 0.268	+	+	+	+	-0.265668	0.215683	0.230178	0.25713											-0.37088	0.583176	0.473833	0.929934	0.119283	0.16946
B4DXE2;O95816;Q08AS9;Q6FID0	BAG2	20.485 ± 0.631	20.568 ± 0.405	20.902 ± 0.562	20.632 ± 0.607	+	+	+	+	0.0967303	0.0550488	0.0502958	0.047332											0.0834529	0.120534	0.334243	0.712271	0.0643151	0.0932134
A8K5L8;C9JFK9;O95817;Q3B763;Q9NT20;Q9P120	BAG3	21.131 ± 0.428	20.958 ± 0.956	21.121 ± 0.475	21.249 ± 0.279	+	+	+	+	0.0131699	0.00836332	-0.0491124	0.0169541											-0.172716	0.188287	0.16319	0.172563	0.290709	0.373638
O95819-2	MAP4K4	22.15 ± 0.337	22.056 ± 0.334	22.321 ± 0.233	22.191 ± 0.22	+	+	+	+	-0.0567666	0.0216008	-0.14497	0.0945813											-0.093363	0.231674	0.265002	1.06206	0.135149	0.449979
O95822;Q9UNU5;Q9Y3F2	MLYCD	23.152 ± 0.507	23.233 ± 0.467	22.884 ± 0.557	22.825 ± 0.459	+	+	+	+	-0.252044	0.19627	-0.189941	0.143512											0.0815721	0.129077	-0.349909	0.709747	-0.408574	1.00133
A0A0C4DG14;A6NHJ8;A6NMA8;A6NND8;A8MZ10;B2RDX1;B3KQ77;C9JAL0;C9JNR9;C9JQD0;C9JZK8;C9K0F7;F8WF64;H7C0X3;H7C2K1;H7C338;H7C3I5;H7C3S0;O95825;Q96DY0;Q9NVY7	CRYZL1	21.153 ± 0.425	21.255 ± 0.27	21.206 ± 0.186	20.855 ± 0.214	+	+	+	+	-0.261126	0.209075	0.0585799	0.053976											0.101468	0.238265	-0.0485713	0.166237	-0.399993	2.26005
O95831-3	AIFM1	26.058 ± 0.357	26.174 ± 0.31	26.032 ± 0.424	25.824 ± 0.241	+	+	+	+	-0.401907	0.500174	-0.17929	0.131119											0.115973	0.301929	-0.142135	0.34033	-0.35007	1.61225
O95834-2	EML2	22.051 ± 0.294	21.865 ± 0.32	21.685 ± 0.57	22.008 ± 0.229	+	+	+	+	0.0903724	0.0506689	-0.283432	0.276612											-0.185185	0.605442	-0.180286	0.348059	0.142383	0.490233
B1ALW3;O95837	GNA14	15.883 ± 1.205	15.637 ± 1.08	15.622 ± 1.048	15.813 ± 0.545	+	+	+	+	0.095822	0.054414	0.0467455	0.0445604											-0.246196	0.17171	-0.0151488	0.00979981	0.176442	0.163583
H7C285;O95858;Q6UW79	TSPAN15	18.869 ± 0.341	18.632 ± 1.013	19.155 ± 0.571	18.604 ± 0.867	+	+	+	+	0.0177112	0.0103414	0.116568	0.107847											-0.237006	0.267159	0.523037	0.64992	-0.0282137	0.0208518
O95861-2	BPNT1	22.051 ± 0.301	22.028 ± 0.386	21.849 ± 0.365	21.8 ± 0.224	+	+	+	+	-0.16485	0.0974311	-0.0597633	0.0239733											-0.022728	0.0470133	-0.178422	0.445282	-0.227601	0.766223
A2BEY3;B7Z4R6;O95870;Q5SRR1;Q5SRR2;Q8WYH0;Q9NW33	ABHD16A	20.818 ± 0.244	20.979 ± 0.354	20.884 ± 0.659	21.17 ± 0.262	+	+	+	+	-0.322888	0.312276	-0.102367	0.0559204											0.161041	0.511643	-0.0953143	0.140279	0.191434	0.620307
B3KQS0;O95881;Q5T1T4;Q96H50;V9GY50;V9GYV4	TXNDC12	19.512 ± 0.759	19.817 ± 0.411	19.556 ± 0.448	20.058 ± 0.183	+	+	+	+	-0.0458674	0.0161974	-0.234911	0.201798											0.304617	0.47443	-0.261176	0.611873	0.240654	0.815792
O95900-2	TRUB2	18.572 ± 0.758	18.302 ± 1.098	18.333 ± 0.75	17.415 ± 1.26	+	+	+	+	-0.175749	0.107672	-0.233728	0.200135											-0.270405	0.239887	0.0306725	0.0227717	-0.886678	0.807634
O95905-3	ECD	18.184 ± 0.308	17.852 ± 0.335	17.603 ± 1.048	17.933 ± 0.507	+	+	+	+	-0.020436	0.00494884	-0.124852	0.0754422											-0.332382	1.23737	-0.248704	0.273345	0.0814762	0.148514
O95926-2	SYF2	18.207 ± 1.278	17.991 ± 2.023	18.216 ± 0.699	17.609 ± 1.246	+	+	+	+	-0.139419	0.0755608	0.0585799	0.053976											-0.215611	0.0955327	0.225157	0.113254	-0.381455	0.182583
B7WPK3;B9EGD0;H7C315;O95954;Q86V03;Q9HCT4;Q9HCT5;Q9HCT6;Q9UHJ2	FTCD	23.1 ± 1.208	23.507 ± 0.99	23.31 ± 1.112	23.208 ± 0.892	+	+	+	+	-0.267484	0.218366	-0.110651	0.0628896											0.406886	0.324859	-0.196775	0.146268	-0.29919	0.271144
A8K7R4;B3KM31;B3KQT1;E9PI47;E9PKA3;E9PNB8;E9PRQ8;E9PRU1;E9PSC1;H0YCB5;H0YCR9;H0YET5;H0YEU0;O75967;O95967	EFEMP2	20.414 ± 0.738	20.527 ± 0.926	21.081 ± 0.978	20.847 ± 1.019	+	+	+	+	0.21208	0.164279	0.163905	0.162342											0.113308	0.102025	0.553372	0.577265	0.319856	0.282452
B2RNS1;O95980;Q5W0K6;Q8WX37	RECK	18.276 ± 0.503	17.612 ± 0.548	17.541 ± 0.503	17.457 ± 0.792	+	+	+	+	0.0658492	0.0351251	0.178106	0.180733											-0.664346	1.61659	-0.0708735	0.101591	-0.154335	0.182326
O95985-2	TOP3B	17.952 ± 0.475	17.971 ± 0.315	18.108 ± 0.427	17.963 ± 0.25	+	+	+	+	0.172116	0.11939	-0.201775	0.157897											0.0198638	0.034821	0.136415	0.319112	-0.00836277	0.0204525
B2R8N4;O95989	NUDT3	20.82 ± 0.374	20.89 ± 0.411	21.144 ± 0.36	21.436 ± 0.244	+	+	+	+	0.10218	0.0589223	-0.246746	0.218841	+			+	+			1.74408	1.9693	37	0.0694208	0.137267	0.254154	0.679058	0.546189	2.22186
B5MC07;C9J3E2;H7C3Z9;O95994	AGR2	18.713 ± 0.629	18.847 ± 0.798	18.82 ± 1.141	19.315 ± 1.047	+	+	+	+	0.360127	0.428645	-0.148521	0.0981291											0.133996	0.145841	-0.026952	0.0190397	0.468627	0.480057
A0A087WWW9;O95999;Q5VUF1	BCL10	18.103 ± 0.792	18.394 ± 0.449	18.256 ± 0.972	18.847 ± 0.3	+	+	+	+	0.154859	0.102484	-0.0621302	0.0255839											0.290941	0.418407	-0.138384	0.142495	0.452138	1.48279
H3BPJ9;H3BV16;O96000;Q96II6	NDUFB10	23.981 ± 0.599	24.315 ± 0.584	24.652 ± 0.58	24.471 ± 0.481	+	+	+	+	-0.29564	0.263006	-0.140237	0.0899314	+							1.69588	0.059586	812	0.334309	0.556759	0.337647	0.575668	0.155798	0.24425
O96005-4	CLPTM1	22.441 ± 0.411	22.586 ± 0.355	22.093 ± 1.013	22.067 ± 0.37	+	+	+	+	-0.341054	0.348946	-0.0514793	0.0184819											0.14522	0.335775	-0.492793	0.667706	-0.519578	1.90741
C9JXP4;O96006;Q96BY4	ZBED1	16.742 ± 0.407	16.404 ± 0.607	16.525 ± 0.842	16.934 ± 1.46	+	+	+	+	-0.0758401	0.0319508	0.0585799	0.053976											-0.338178	0.673832	0.12116	0.127121	0.529796	0.444385
E9PKT9;O96007;O96033;Q6IAI3	MOCS2	17.7 ± 1.217	18.841 ± 0.732	18.096 ± 0.888	17.704 ± 0.977	+	+	+	+	-0.12852	0.0670085	0.0289941	0.031369											1.14066	1.40427	-0.744978	1.05318	-1.13656	1.70559
O96008-2	TOMM40	22.758 ± 0.377	22.713 ± 0.379	22.985 ± 0.49	23.056 ± 0.476	+	+	+	+	-0.198456	0.130808	-0.143787	0.0934102											-0.0444701	0.0875194	0.271828	0.62815	0.343242	0.876277
A0A0B4J2A8;M0QXC5;O96009;Q8WWD9	NAPSA	22.624 ± 0.826	22.766 ± 0.736	22.911 ± 0.956	22.302 ± 0.676	+	+	+	+	-0.120345	0.0609011	0.114201	0.105382											0.142325	0.141892	0.144573	0.130955	-0.464475	0.678629
O96011-2	PEX11B	20.388 ± 0.424	20.587 ± 0.277	20.335 ± 0.543	20.287 ± 0.284	+	+	+	+	-0.290191	0.253898	-0.122485	0.0732961											0.198891	0.544402	-0.252494	0.583135	-0.299987	1.29641
O96013-4	PAK4	21.299 ± 0.181	21.048 ± 0.386	21.172 ± 0.233	20.861 ± 0.434	+	+	+	+	-0.25386	0.198788	0.202959	0.215373											-0.251465	0.929191	0.124559	0.348702	-0.186428	0.420559
O60483;O96018;Q9UPZ2	APBA3	16.834 ± 0.804	16.747 ± 0.563	15.629 ± 0.58	16.235 ± 1.169	+	+	+	+	-0.05495	0.020675	0.0988166	0.0899314											-0.0869081	0.0937335	-1.11888	2.80958	-0.51218	0.548303
B3KMN1;C9JQT2;D3DNR9;H7C5S0;O96019;Q8TAE5;Q9BVS8;Q9H0W6	ACTL6A	21.426 ± 0.259	21.424 ± 0.331	21.534 ± 0.428	21.28 ± 0.141	+	+	+	+	0.272025	0.249431	0.322485	0.433429											-0.00209308	0.00482359	0.110195	0.241237	-0.144386	0.560962
E9PKT9;O96007;O96033;Q6IAI3	MOCS2	20.736 ± 0.538	20.813 ± 0.469	20.559 ± 0.368	20.632 ± 0.179	+	+	+	+	-0.265668	0.215683	-0.269231	0.253332											0.0764449	0.115582	-0.253161	0.603165	-0.180399	0.486144
P00156;Q34786;Q8HBR6;Q8HNQ0;Q8HNQ1;Q8HNQ9;Q8HNR4;Q8HNR7;Q8W7V8;Q8WCV9;Q8WCY2;Q8WCY7;Q8WCY8;Q9B1A6;Q9B1B6;Q9B1B8;Q9B1D4;Q9B1X6;Q9B2V0;Q9B2V8;Q9B2W0;Q9B2W3;Q9B2W8;Q9B2X1;Q9B2X7;Q9B2X9;Q9B2Y3;Q9B2Z0;Q9B2Z4;Q9T6H6;Q9T9Y0;Q9TEH4	MT-CYB	17.532 ± 1.696	19.439 ± 0.651	20.07 ± 1.281	19.102 ± 1.288	+	+	+	+	-0.0831063	0.0362052	-0.0775148	0.0365139	+							1.60425	1.0341	226	1.90791	1.99378	0.630259	0.62834	-0.337353	0.284574
A8MV91;F8WEU4;J3KNC7;P00167;Q6IB14	CYB5A	24.263 ± 1.336	24.729 ± 0.835	24.423 ± 1.193	24.869 ± 0.671	+	+	+	+	-0.229337	0.166525	-0.291716	0.290753											0.466201	0.380064	-0.306356	0.250754	0.140133	0.144507
A0A0D9SFH8;A8MYN5;B4DRS9;B4DVC3;D6RHZ6;P00325;Q13711;Q4ZGI9;Q96KI7	ADH1B	23.798 ± 0.39	23.382 ± 0.319	23.589 ± 0.835	23.612 ± 0.372	+	+	+	+	0.336512	0.3726	-0.056213	0.0215922											-0.415944	1.45556	0.206647	0.280849	0.229591	0.684231
A0A087WU81;A0A087WUC4;P00326;Q4PJ18;Q5WRV0;Q6LBW4;Q6NWV0;Q6NZA7	ADH1C	20.606 ± 0.572	20.369 ± 0.963	20.583 ± 0.656	21.041 ± 0.497	+	+	+	+	0.0295186	0.0157633	-0.221893	0.183896											-0.23726	0.252899	0.21463	0.214376	0.672584	0.995622
B4DKQ2;B7Z5E3;D3DQY3;F5GWW2;F5GXC7;F5GXH2;F5GXU1;F5GXY2;F5GYU2;F5GZQ4;F5H5J4;F5H6W8;F5H8H6;F8W819;P00338;Q53G53;Q6IBM7;Q6ZNV1;Q9UDE8;Q9UDE9	LDHA	24.948 ± 0.165	24.782 ± 0.334	24.649 ± 0.333	24.638 ± 0.243	+	+	+	+	-0.0295186	0.00875425	0.120118	0.111589											-0.166045	0.642441	-0.132637	0.357107	-0.143269	0.464974
O00768;P00352;Q5SYQ7;Q5SYQ8;Q5SYQ9;Q5SYR1	ALDH1A1	25.403 ± 0.354	25.503 ± 0.294	25.181 ± 0.269	25.291 ± 0.203	+	+	+	+	-0.210263	0.143858	-0.231361	0.196829											0.0998554	0.260432	-0.322156	1.41731	-0.212185	0.938351
B3KV55;B4DGN5;P00367;Q5TBU3	GLUD1	25.988 ± 0.624	26.128 ± 0.63	25.89 ± 0.642	25.849 ± 0.505	+	+	+	+	-0.255677	0.201327	-0.223077	0.185488											0.140509	0.179849	-0.238171	0.331239	-0.278978	0.462316
P00387-2	CYB5R3	24.458 ± 0.301	24.679 ± 0.144	24.81 ± 0.237	24.686 ± 0.209	+	+	+	+	-0.267484	0.218366	0.004142	0.0146963											0.220431	1.08223	0.13073	0.691682	0.00761294	0.0298124
P00390-3	GSR	24.674 ± 0.373	24.87 ± 0.286	24.847 ± 0.34	24.843 ± 0.357	+	+	+	+	-0.125795	0.0649439	-0.378107	0.466096											0.196236	0.590601	-0.0226223	0.0518645	-0.0267057	0.0599321
P00403;Q37526	MT-CO2	23.593 ± 1.168	24.178 ± 0.438	23.873 ± 1.153	23.687 ± 0.513	+	+	+	+	-0.290191	0.253898	0.0325444	0.0339197											0.584697	0.685948	-0.304612	0.304411	-0.490964	1.23249
P00414;Q14Y83	MT-CO3	21.964 ± 0.545	22.6 ± 0.76	22.751 ± 1.505	22.887 ± 0.846	+	+	+	+	-0.262943	0.211702	-0.0455621	0.0146963											0.636746	1.12631	0.15061	0.094649	0.286425	0.311663
F8W0A0;F8W1D4;J3KND8;P00439;Q16717;Q8TC14	PAH	22.989 ± 1.016	23.146 ± 1.138	22.968 ± 1.171	22.394 ± 0.917	+	+	+	+	-0.25931	0.206471	-0.113018	0.0649282											0.157449	0.11093	-0.178583	0.118268	-0.751921	0.775793
A6NHJ0;D3DSE4;H7BYH4;P00441;Q16669;Q16711;Q16838;Q16839;Q16840;Q6NR85	SOD1	24.886 ± 0.999	24.981 ± 0.504	24.563 ± 0.457	24.375 ± 0.493	+	+	+	+	-0.22752	0.164279	-0.039645	0.0110227											0.0949783	0.0894984	-0.417994	0.982332	-0.606349	1.53735
D6RE86;E9PFZ2;H7C5N5;H7C5R1;P00450;Q14063;Q2PP18;Q9UKS4	CP	21.883 ± 1.278	21.24 ± 1.191	20.707 ± 1.328	20.951 ± 1.429	+	+	+	+	0.163034	0.110318	0.00650886	0.016197											-0.642445	0.500519	-0.53281	0.384697	-0.289382	0.176079
A6PVK5;H0Y4W5;H0Y796;P00488;Q59HA7;Q8N6X2;Q96P24;Q9BX29;Q9NQP5	F13A1	24.397 ± 0.692	24.314 ± 0.831	24.389 ± 0.667	24.303 ± 0.692	+	+	+	+	0.153043	0.100785	0.266864	0.320325							+				-0.0834632	0.0807521	0.0747726	0.07285	-0.010926	0.00983485
B2R8S5;D3DS00;G3V2H3;G3V393;G3V5M2;P00491;Q15160;Q5PZ03	PNP	25.494 ± 0.54	25.793 ± 0.591	25.5 ± 0.59	25.464 ± 0.446	+	+	+	+	-0.277475	0.233535	-0.083432	0.0409348											0.298481	0.509699	-0.292821	0.470859	-0.329067	0.63987
A6NHF0;B2R8M9;P00492	HPRT1	20.175 ± 0.481	20.55 ± 0.287	20.716 ± 0.356	21.176 ± 0.262	+	+	+	+	0.0622162	0.0329979	-0.0822485	0.0400408	+				+			3.85742	0.38971	634	0.374664	1.10071	0.165625	0.490392	0.626062	3.345
B4DJA6;E7ERW2;H3BRE7;P00505;Q53FL3;Q9BWA3	GOT2	24.723 ± 0.447	24.752 ± 0.493	24.628 ± 0.445	24.552 ± 0.347	+	+	+	+	-0.30109	0.272352	-0.233728	0.200135											0.0284185	0.0431188	-0.124086	0.217986	-0.199222	0.437353
P00519-2	ABL1	15.94 ± 0.947	15.735 ± 0.931	16.199 ± 0.943	15.556 ± 0.291	+	+	+	+	0.0949137	0.0537822	-0.0786982	0.0373883											-0.204343	0.173876	0.463806	0.469669	-0.178846	0.213114
A0A0B4J1Y5;C9JYS6;E9PFD7;O00688;O00732;P00533;P06268;Q14225;Q504U8;Q68GS5;Q92795;Q9BZS2;Q9GZX1;Q9H2C9;Q9H3C9;Q9UMD7;Q9UMD8;Q9UMG5	EGFR	21.161 ± 0.247	21.158 ± 0.222	21.207 ± 0.178	21.134 ± 0.233	+	+	+	+	0.00227067	0.00385169	0.0893491	0.0809035											-0.00281095	0.00822185	0.0489397	0.197724	-0.0243604	0.0790264
P00558-2	PGK1	25.32 ± 0.567	25.46 ± 0.517	25.373 ± 0.205	25.325 ± 0.278	+	+	+	+	-0.350136	0.368567	-0.111834	0.0639063											0.139233	0.210445	-0.0864906	0.175909	-0.135026	0.278889
F8VRY5;H0Y4J6;H0YID2;P00568;Q5T9B7;Q9BVK9;Q9UQC7	AK1	22.657 ± 0.631	22.797 ± 0.344	22.731 ± 0.238	22.809 ± 0.197	+	+	+	+	-0.0676657	0.0273725	-0.218343	0.179163											0.140538	0.230091	-0.0665486	0.180739	0.0114934	0.0288083
B2R7F7;B4E1A7;C9JV37;E9PIT3;P00734;Q4QZ40;Q53H04;Q53H06;Q69EZ7;Q7Z7P3;Q9UCA1	F2	19.062 ± 0.612	18.694 ± 0.99	18.517 ± 1.371	18.828 ± 0.863	+	+	+	+	0.151226	0.0991005	0.139053	0.132471											-0.367406	0.412296	-0.177594	0.113056	0.133754	0.10927
A6NJQ8;B4DPQ0;F5GWL0;F5GZR1;F5H1N6;F5H1V0;F5H2D0;F5H3A3;F5H3N3;F5H6Y3;P00736;Q68D77;Q8J012	C1R	18.792 ± 0.609	19.058 ± 0.563	18.008 ± 1.24	17.748 ± 1.078	+	+	+	+	0.229337	0.186408	0.0526627	0.0492048	+							1.32268	0.91597	285	0.265728	0.419752	-1.04946	1.32877	-1.30944	2.05838
A0A087WU08;A0A0C4DGL8;B0AZL5;H0Y300;H3BMJ7;H3BS21;J3KRH2;J3KSV1;J3QLC9;J3QQI8;J3QR68;P00737;P00738;Q0VAC4;Q0VAC5;Q2PP15;Q3B7J0;Q6LBY9;Q9UC67	HP	22.947 ± 1.422	22.251 ± 1.322	21.496 ± 0.978	21.347 ± 1.378	+	+	+	+	0.0485922	0.0254069	0.0846154	0.0765235											-0.696388	0.484605	-0.754807	0.667028	-0.904365	0.695213
A8K9N4;F2RM36;P00740;Q5FBE1;Q5JYJ8	F9	22.434 ± 0.437	22.202 ± 0.574	21.022 ± 0.759	20.541 ± 0.83	+	+	+	+	0.155767	0.103339	-0.0147929	0.00332669	+			+		+		3.87429	2.1019	29	-0.232785	0.42373	-1.17929	2.45441	-1.66037	3.4291
B7ZBK1;F8WBM7;P00742;Q14340;Q5JVE8	F10	18.177 ± 1.3	17.87 ± 1.335	17.462 ± 1.623	17.142 ± 1.366	+	+	+	+	-0.0340599	0.0107441	-0.0727811	0.0330647											-0.307132	0.188221	-0.407061	0.227396	-0.727115	0.523109
B4DV76;P00746;Q5U5S1;Q86VJ5;Q8N4E0;Q8WZB4	CFD	21.346 ± 1.002	21.52 ± 0.858	20.798 ± 1.527	19.846 ± 1.009	+	+	+	+	-0.135786	0.0726571	-0.160355	0.110336	+			+				2.6623	1.3032	138	0.17361	0.145604	-0.721609	0.579582	-1.67401	2.51769
A6PVI2;P00747;Q15146;Q5TEH4;Q5TEH5;Q6PA00	PLG	21.109 ± 0.833	20.729 ± 0.799	20.788 ± 0.881	20.535 ± 0.543	+	+	+	+	-0.0658492	0.0263844	0.0881657	0.0798002											-0.380572	0.435493	0.0591035	0.0505141	-0.193331	0.236313
P00748;P78339	F12	16.396 ± 1.353	16.191 ± 0.566	15.443 ± 0.583	15.79 ± 0.585	+	+	+	+	-0.163034	0.0957763	0.234911	0.264823											-0.205023	0.155838	-0.747658	1.67976	-0.400912	0.732218
P00749-2	PLAU	15.886 ± 0.942	14.575 ± 1.029	15.351 ± 1.097	15.175 ± 1.192	+	+	+	+	0.0594914	0.0314313	0.0266272	0.0296925											-1.31135	1.7281	0.776646	0.779252	0.599941	0.523659
P00750-3	PLAT	17.896 ± 2.317	16.824 ± 1.382	17.538 ± 2.164	16.834 ± 1.74	+	+	+	+	0.0703906	0.0378464	0.0763313	0.0690691											-1.07149	0.552475	0.713206	0.35145	0.00992286	0.00432096
B0QZQ6;O15006;P00751;Q29944;Q53F89;Q5JP67;Q5ST50;Q96HX6;Q9BTF5;Q9BX92	CFB	20.733 ± 0.983	20.398 ± 0.903	18.953 ± 0.709	18.964 ± 0.589	+	+	+	+	-0.0395095	0.0132102	0.0810651	0.0732961	+			+				3.3279	0.73441	383	-0.335151	0.310331	-1.44485	2.50286	-1.43376	2.6755
P00761		21.503 ± 0.433	22.257 ± 0.856	23.305 ± 0.373	22.404 ± 0.694	+	+	+	+	-0.0458674	0.0161974	0.102367	0.0934102	+							2.62315	0.39667	628	0.754656	1.36643	1.04781	2.1706	0.146893	0.147638
P00797-2	REN	17.82 ± 1.477	17.372 ± 1.149	18.289 ± 1.583	18.82 ± 1.498	+	+	+	+	0.193915	0.142829	-0.031361	0.00606465											-0.448014	0.292926	0.916216	0.684929	1.44813	1.32047
F5GWI4;F5GXW0;F5GYD4;P00813;Q53F92;Q6LA59	ADA	19.023 ± 0.909	19.257 ± 1.012	19.928 ± 0.698	20.07 ± 0.856	+	+	+	+	0.288374	0.277117	0.10355	0.0945813	+				+			1.31623	0.44597	583	0.234694	0.198564	0.670894	0.838534	0.812205	0.978763
P00846;Q34772;Q5S8W5;Q5S9E7;Q5S9I6;Q5SA31;Q6RPB7;Q6VHC0;Q6VHE0;Q6WQF4;Q7YCC1;Q7YCF8;Q7YCG1;Q85KU8;Q85KX1;Q85L05;Q8HNQ4;Q8HNQ8;Q8WCX6;Q9B2U5;Q9B2Z2	MT-ATP6	24.018 ± 0.332	24.449 ± 0.525	24.113 ± 1.202	24.205 ± 0.568	+	+	+	+	-0.304723	0.278719	-0.00414203	0.0095843											0.430804	1.15556	-0.336556	0.3189	-0.244336	0.412709
P00883	ALDOA	15.632 ± 0.445	16.398 ± 1.561	16.981 ± 2.477	16.962 ± 3.151		+	+	+	0.037693	0.0197594	-0.0644971	0.0272132											0.766353	0.692116	0.582926	0.234826	0.564478	0.18258
E5RFE7;E5RFL2;E5RG43;E5RG81;E5RGU8;E5RH81;E5RHP7;E5RHS7;E5RIF9;E5RII2;E5RJF6;E5RJI8;H0YBE2;P00915	CA1	19.707 ± 0.949	20.136 ± 1.102	24.045 ± 0.826	24.47 ± 0.919	+	+	+	+	-0.00590371	0.000680552	0.0786982	0.0711718	+		+	+	+			7.28469	2.5237	15	0.428807	0.378483	3.90868	5.88033	4.33383	6.19764
B2R7G8;E5RID5;E5RK37;P00918;Q6FI12;Q96ET9	CA2	25.529 ± 0.781	25.782 ± 0.646	26.03 ± 0.504	26.173 ± 0.43	+	+	+	+	-0.213896	0.148022	-0.0633136	0.0263962	+				+			1.36972	0.19602	756	0.253127	0.308257	0.248235	0.391192	0.391439	0.755068
P00966;Q5T6L5;Q5T6L6;Q6LDL2;Q86UZ0;Q96GT4	ASS1	25.786 ± 0.433	25.82 ± 0.576	25.758 ± 0.68	25.801 ± 0.419	+	+	+	+	-0.1703	0.102484	-0.198225	0.153512											0.03427	0.0482107	-0.062489	0.0728134	-0.0194089	0.0270256
P00973-2	OAS1	17.196 ± 1.508	16.941 ± 1.344	16.726 ± 1.539	17.173 ± 1.658	+	+	+	+	0.380109	0.481934	0.0372781	0.0373883											-0.254186	0.138352	-0.215702	0.113712	0.231306	0.117083
B2R6P0;P01008;P78439;P78447;Q13815;Q5TC78;Q7KZ43;Q7KZ97;Q8TCE1;Q9UC78	SERPINC1	22.816 ± 0.436	22.431 ± 0.424	21.293 ± 0.719	21.211 ± 0.641	+	+	+	+	0.0485922	0.0254069	0.0443787	0.0427377	+			+		+		6.13015	2.0387	34	-0.384286	1.02023	-1.13832	2.75824	-1.22061	3.29501
A0A0B4J278;A6PX14;B2RDQ8;G3V2B9;G3V387;G3V4I7;G3V544;G3V5R8;P01009;Q0PVP5;Q13672;Q53XB8;Q5U0M1;Q7M4R2;Q86U18;Q86U19;Q96BF9;Q96ES1;Q9P1P0;Q9UCE6;Q9UCM3	SERPINA1	25.876 ± 0.519	25.894 ± 0.635	25.92 ± 0.729	26.046 ± 0.748	+	+	+	+	0.064941	0.0345892	-0.0254438	0.00265289											0.018127	0.0218044	0.0262127	0.0268826	0.151868	0.174972
B3KVQ7;P01011;Q13703;Q2TU87;Q2TU88;Q59GP9;Q6LBY8;Q6LDT7;Q6NSC9;Q8N177;Q96DW8;Q9UC47;Q9UNU9	SERPINA3	23.337 ± 0.676	22.345 ± 0.632	22.197 ± 0.89	22.307 ± 1.377	+	+	+	+	0.213896	0.166525	-0.00414203	0.0095843											-0.992033	2.04675	-0.148092	0.150607	-0.0383308	0.0250398
P01019;Q16358;Q16359;Q96F91	AGT	22.302 ± 0.913	22.395 ± 0.956	21.955 ± 1.033	21.231 ± 0.651	+	+	+	+	-0.180291	0.112101	-0.142604	0.0922449	+							1.85814	0.91596	286	0.0930161	0.0730866	-0.439885	0.407007	-1.16381	1.88811
F5H1E8;F8W7L3;H0YFH1;P01023;Q13677;Q59F47;Q5QTS0;Q68DN2;Q6PIY3;Q6PN97	A2M	22.585 ± 0.958	22.206 ± 0.641	22.098 ± 0.806	22.324 ± 1.014	+	+	+	+	0.249319	0.21435	0.268047	0.322505											-0.378471	0.433303	-0.108022	0.112891	0.117577	0.104768
A7E236;M0QXZ3;M0QYC8;M0R0Q9;M0R1Q1;P01024	C3	24.282 ± 0.88	23.941 ± 0.841	23.483 ± 0.714	23.354 ± 0.825	+	+	+	+	0.0740236	0.040074	0.0360947	0.0365139											-0.341079	0.355203	-0.458725	0.586369	-0.587061	0.743137
P01031;Q14CJ0;Q27I61	C5	23.541 ± 0.978	23.387 ± 1.101	23.445 ± 1.215	23.579 ± 1.09	+	+	+	+	0.403724	0.553228	0.012426	0.0200279											-0.154812	0.113167	0.0582609	0.0355532	0.19207	0.135999
H0Y789;P01033;Q14252;Q5H9A7;Q5H9B4;Q5H9B5;Q9UCU1	TIMP1	18.723 ± 1.696	19.105 ± 1.415	17.946 ± 1.974	18.204 ± 1.247	+	+	+	+	-0.194823	0.126936	-0.0526627	0.0192526											0.381881	0.199048	-1.15909	0.702214	-0.900797	0.703161
B2R5J9;D3DW42;P01034;Q6FGW9	CST3	22.527 ± 1.364	22.291 ± 1.341	21.139 ± 1.372	19.47 ± 0.943	+	+	+	+	-0.222979	0.158744	-0.133136	0.0831268	+			+		+		5.71856	0.8516	318	-0.235952	0.135266	-1.15191	0.952373	-2.82036	3.60279
C9J0E4;P01040;Q6IB90	CSTA	21.574 ± 0.814	21.612 ± 0.501	21.591 ± 0.739	20.973 ± 0.959	+	+	+	+	-0.160309	0.0933216	0.157988	0.154967											0.0382414	0.0402134	-0.0214338	0.0237232	-0.638841	0.930697
P01042-2	KNG1	20.873 ± 0.756	20.524 ± 0.522	20.001 ± 0.798	19.208 ± 0.861	+	+	+	+	0.0885559	0.0494446	-0.0325444	0.00675989	+			+		+		3.63869	2.0639	31	-0.349252	0.522366	-0.522758	0.843533	-1.31564	2.61951
P01100-2	FOS	15.635 ± 0.54	15.54 ± 1.078	15.756 ± 0.914	17.521 ± 1.365			+	+	0.0812897	0.0446661	-0.1	0.053976	+			+				1.50385	1.6962	64	-0.0954376	NaN	0.215957	0.172559	1.98127	2.21167
A0A087WUS5;A0A0B4J1R1;A8WFE7;E5RGD7;H0YBG3;H0YBT0;P01106;P01107;Q14026	MYC	20.892 ± 0.433	20.757 ± 0.475	20.844 ± 0.422	20.658 ± 0.353	+	+	+	+	-0.145777	0.0807719	-0.329586	0.361012											-0.134674	0.249678	0.0872278	0.152677	-0.0990288	0.191628
P01111;Q14971;Q15104;Q15282	NRAS	17.933 ± 0.467	17.974 ± 0.695	17.875 ± 0.701	18.113 ± 0.202	+	+	+	+	-0.155767	0.0893025	-0.0881657	0.0445604											0.0403414	0.0488578	-0.0984273	0.10676	0.139537	0.22604
B5BUA0;P01112;Q14080;Q6FHV9;Q9BR65;Q9UCE2	HRAS	21.522 ± 0.287	21.608 ± 0.367	21.762 ± 0.31	21.791 ± 0.183	+	+	+	+	-0.0831063	0.0362052	-0.0988166	0.0530116											0.0858057	0.214224	0.153709	0.418895	0.182658	0.641154
P01116-2	KRAS	22.661 ± 0.322	22.866 ± 0.298	22.923 ± 0.25	22.868 ± 0.279	+	+	+	+	0.188465	0.136741	-0.208876	0.166847											0.204653	0.680932	0.0569797	0.164253	0.00216532	0.00513472
P01130-2	LDLR	18.998 ± 0.493	19.046 ± 0.637	18.608 ± 0.72	18.78 ± 0.697	+	+	+	+	0.0640327	0.034056	-0.269231	0.253332											0.0474164	0.0604032	-0.437473	0.659693	-0.266011	0.357672
B4DRK7;E7EVD2;E9PBF0;P01133;Q52LZ6	EGF	15.793 ± 1.188	15.905 ± 0.726	15.77 ± 1.32	16.007 ± 1.165	+	+	+	+	-0.202089	0.134747	-0.0621302	0.0255839											0.112214	0.0846564	-0.135213	0.0951701	0.102448	0.0779071
C9JA05;D6RD17;D6RHJ6;P01591	JCHAIN	23.574 ± 1.403	23.31 ± 1.635	23.49 ± 1.834	23.341 ± 1.93	+	+	+	+	0.23842	0.198788	0.130769	0.123141											-0.264437	0.134547	0.180741	0.0766627	0.0310411	0.0119754
P01602	IGKV1-5	16.012 ± 0.643	16.345 ± 1.21	16.882 ± 1.642	16.608 ± 2.053	+	+	+	+	0.051317	0.0268771	0.0786982	0.0711718											0.332842	0.298318	0.537022	0.329135	0.263526	0.119742
P01619	IGKV3-20	20.734 ± 1.39	20.445 ± 1.377	20.448 ± 1.398	18.732 ± 1.805	+	+	+	+	-0.0567666	0.0216008	0.162722	0.160854											-0.289291	0.166128	0.00328946	0.0016174	-1.71227	1.29198
P01700	IGLV1-47	18.467 ± 1.734	17.733 ± 1.525	18.79 ± 1.283	16.849 ± 2.241	+	+	+	+	0.0349682	0.0184049	0.167456	0.166847											-0.733568	0.415603	1.05735	0.807865	-0.884037	0.429574
P01701	IGLV1-51	19.84 ± 2.286	20.007 ± 0.978	19.631 ± 1.59	19.302 ± 1.006	+	+	+	+	-0.133969	0.0712253	0.228994	0.255227											0.166677	0.0694013	-0.375783	0.23799	-0.705574	0.752768
P01714	IGLV3-19	17.316 ± 1.509	17.865 ± 1.73	17.028 ± 1.681	16.911 ± 2.129	+	+	+	+	-0.0467756	0.0166339	0.0692308	0.0628896											0.548995	0.29256	-0.837437	0.464954	-0.954483	0.466298
B2R737;D3DUS5;F5GYA9;F5H480;P01730;Q4ZGK2;Q5U066;Q9UDE5	CD4	16.108 ± 1.26	15.728 ± 0.913	16.164 ± 1.037	16.155 ± 0.927	+	+	+	+	0.0476839	0.024922	0.0301775	0.0322145											-0.379853	0.299938	0.435148	0.411056	0.426874	0.432925
P01732-2	CD8A	18.033 ± 1.609	17.93 ± 2.034	16.565 ± 1.55	16.947 ± 1.972	+	+	+	+	0.18574	0.133756	0.13787	0.131119											-0.103718	0.0402135	-1.36493	0.814078	-0.982548	0.464372
P01763	IGHV3-48	20.454 ± 1.697	19.792 ± 1.399	20.206 ± 1.453	19.175 ± 1.826	+	+	+	+	-0.0249773	0.0068228	0.133136	0.125775											-0.662318	0.388668	0.414523	0.243904	-0.617252	0.3369
P01764	IGHV3-23	22.566 ± 1.737	21.869 ± 1.341	21.57 ± 1.009	21.814 ± 0.466	+	+	+	+	0.0213442	0.0119664	0.257396	0.303212											-0.696563	0.415114	-0.299199	0.206207	-0.0549724	0.0388805
P01782	IGHV3-9	16.498 ± 1.999	15.976 ± 1.823	15.828 ± 1.713	16.384 ± 1.3	+	+	+	+	-0.0386013	0.0127932	0.167456	0.166847											-0.521659	0.226147	-0.148775	0.0610729	0.407816	0.21147
P01833;Q68D81;Q8IZY7	PIGR	24.301 ± 0.758	24.17 ± 1.061	24.153 ± 0.902	24.026 ± 0.692	+	+	+	+	0.0876476	0.048837	0.123669	0.115385											-0.130662	0.107332	-0.0165045	0.0115617	-0.14419	0.123659
A0A087WV47;A0A087WYC5;A0A087WYE1;A0A087X010;A0A087X079;A0A087X1C7;A0A0A0MS07;A0A0A0MS08;P01857	IGHG1	26.23 ± 1.644	25.786 ± 1.258	25.677 ± 1.142	25.078 ± 1.2	+	+	+	+	-0.0967302	0.0446661	0.174556	0.176042											-0.444001	0.256683	-0.108295	0.0657574	-0.707166	0.5698
A6NE66;P01859	IGHG2	18.294 ± 2.638	17.365 ± 1.846	17.244 ± 1.726	17.787 ± 2.019	+	+	+	+	0.16485	0.112101	0.184024	0.188692											-0.929136	0.368512	-0.120584	0.0483816	0.421657	0.174245
P01860	IGHG3	24.715 ± 1.732	24.243 ± 1.241	24.161 ± 1.226	23.346 ± 1.592	+	+	+	+	-0.037693	0.0123786	0.180473	0.183896											-0.472278	0.267032	-0.0817494	0.0474958	-0.897256	0.63997
P01871-2	IGHM	21.518 ± 1.872	20.838 ± 1.819	21.259 ± 1.152	20.574 ± 1.45	+	+	+	+	-0.0295186	0.00875425	0.324852	0.438758											-0.680453	0.325062	0.421027	0.229898	-0.263763	0.123099
P01876	IGHA1	25.456 ± 1.498	24.773 ± 1.761	24.693 ± 1.405	24.516 ± 1.562	+	+	+	+	0.180291	0.127898	0.184024	0.188692											-0.682963	0.379362	-0.0792131	0.0351753	-0.256731	0.117872
P01877	IGHA2	22.653 ± 1.75	22.175 ± 1.68	22.241 ± 2.201	22.576 ± 2.039	+	+	+	+	0.248411	0.213023	0.124852	0.116662											-0.47851	0.232243	0.0668745	0.0238732	0.40153	0.171446
P01880-2	IGHD	17.927 ± 1.06	17.172 ± 1.565	16.831 ± 1.449	17.15 ± 1.413	+	+	+	+	0.0358765	0.0188539	0.0313609	0.0330647											-0.754733	0.556456	-0.340588	0.1815	-0.0214816	0.00991998
F6U0H7;G3GN01;P01889;P30480;P30486;P79555;Q29638;Q29678;Q29681;Q29764;Q29836;Q29854;Q29861;Q31610;Q31612;Q31613;Q5SRJ2;Q8SNC5;Q95IA6;Q9BD38;Q9GIX1;Q9TP95	HLA-B	17.491 ± 2.414	17.743 ± 1.85	18.581 ± 0.998	19.377 ± 0.922	+	+	+	+	-0.168483	0.100785	0.192308	0.200135											0.251983	0.0871767	0.838636	0.555673	1.63412	1.37472
A2BET4;P01903;Q30160;Q6IAZ1;Q861I2;Q9TP70	HLA-DRA	23.627 ± 0.539	23.754 ± 0.343	23.921 ± 0.258	23.746 ± 0.428	+	+	+	+	-0.364668	0.401916	0.268047	0.322505											0.127003	0.234272	0.166635	0.536572	-0.00816679	0.0145659
O19630;O19706;P01907;P01908;P01909;P04225;P04226;P05536;P79553;Q06751;Q29876;Q29994;Q2Q6Y6;Q2Q6Y7;Q2Q6Y8;Q2WCM3;Q30064;Q30067;Q30068;Q30070;Q30071;Q30072;Q30073;Q30086;Q30101;Q5Y7D5;Q5Y7F5;Q6ICU6;Q6PR46;Q6QDB1;Q860W2;Q860W4;Q9BD37;Q9TPM3;Q9UM31	HLA-DQA1	15.559 ± 0.672	16.014 ± 1.179	16.634 ± 1.222	16.786 ± 1.278	+	+	+	+	-0.105813	0.0506689	-0.0254438	0.00265289											0.454857	0.444789	0.619661	0.495664	0.771698	0.638643
A0A087WX18;A4F5N0;A7X5J4;A8K098;O62869;O98212;P01911;P04229;P13758;Q06662;Q0PGR5;Q29790;Q29792;Q29974;Q29975;Q30116;Q30117;Q30120;Q30142;Q30159;Q30166;Q30200;Q32MY7;Q3HUP9;Q3KTM1;Q3LA84;Q56FN9;Q5Y7B0;Q5Y7B9;Q5Y7E9;Q6T865;Q7M2H4;Q95383;Q95461;Q9BCL7;Q9GIK5;Q9MXZ0;Q9MXZ5;Q9TQ91	HLA-DRB1	23.171 ± 0.495	23.318 ± 0.44	23.751 ± 0.416	23.603 ± 0.474	+	+	+	+	-0.0404178	0.0136296	0.213609	0.23122											0.147333	0.268116	0.432981	1.20361	0.284231	0.630577
A1KR27;A2RPH3;A4Q9R4;A4USG2;A4USG5;A6N8I7;A9YQA0;B0S7Y7;B1A0K6;B1GXI3;B3VLT3;B5BLN7;B7VU69;C0MQ34;C0MQ35;C8ZL52;C8ZLJ8;C8ZLJ9;C9DRQ3;O19708;O19713;O19724;O62861;O78046;O78221;O78223;O98034;O98201;P01917;P01918;P01919;P01920;P03992;P05537;P79482;P79526;P79544;P79551;Q08GC8;Q09035;Q0E4V9;Q1M312;Q29731;Q29877;Q29884;Q29915;Q29966;Q2P9N3;Q2QK85;Q30061;Q30075;Q30076;Q30080;Q30081;Q30082;Q30083;Q30084;…	HLA-DQB1	16.156 ± 1.907	15.971 ± 1.758	17.008 ± 1.324	16.407 ± 1.112	+	+	+	+	-0.205722	0.138753	0.401775	0.639489											-0.185008	0.0741761	1.03723	0.690684	0.43567	0.249491
P02008;Q6IBF6	HBZ	16.208 ± 1.244	15.599 ± 0.472	16.946 ± 2.455	16.289 ± 1.401	+	+	+	+	0.192098	0.140782	-0.147337	0.0969407											-0.609133	0.664854	1.34714	0.82483	0.689551	0.681213
C9JRG0;E9PEW8;E9PFT6;P02042;Q3Y5H3;Q8WXT7	HBD	20.398 ± 1.354	19.998 ± 0.889	24.743 ± 1.008	23.952 ± 0.982	+	+	+	+	-0.00681198	0.000339189	0.0597633	0.0549456	+		+	+				6.69724	2.1893	25	-0.399464	0.303748	4.74452	7.02111	3.95373	6.13878
A8MUF7;P02100;Q6FH44	HBE1	15.661 ± 0.765	15.524 ± 0.701	15.775 ± 1.105	16.247 ± 1.016			+	+	0.144868	0.0933216	-0.240828	0.210226											-0.136874	NaN	0.250396	0.224122	0.722591	0.920331
B0QYF7;B0QYF8;F2Z2F1;F2Z337;P02144;Q52H51;Q5THY7;Q8WVH6	MB	18.525 ± 2.326	19.003 ± 2.27	18.468 ± 2.307	17.897 ± 2.641	+	+	+	+	0.0694823	0.0372965	-0.130769	0.0809035											0.477464	0.164905	-0.534577	0.188713	-1.10553	0.415193
I3L3H7;O76045;P02452;P78441;Q13896;Q13902;Q13903;Q14037;Q14992;Q15176;Q15201;Q16050;Q59F64;Q7KZ30;Q7KZ34;Q8IVI5;Q8N473;Q9UML6;Q9UMM7	COL1A1	26.123 ± 0.45	25.93 ± 0.536	26.05 ± 0.544	25.827 ± 0.366	+	+	+	+	0.115804	0.0691022	-0.123669	0.0743664											-0.193685	0.349826	0.119934	0.178133	-0.102718	0.179732
D2JYH5;D3DPH4;H7C435;P02461;P78429;Q15112;Q16403;Q53S91;Q541P8;Q6LDB3;Q6LDJ2;Q6LDJ3;Q7KZ56;Q8N6U4;Q9UC88;Q9UC89;Q9UC90;Q9UC91;R4N3C5;V9GZI1	COL3A1	19.757 ± 0.472	19.863 ± 0.817	20.033 ± 0.618	19.053 ± 0.83	+	+	+	+	-0.0703905	0.0288745	-0.0467456	0.0154444											0.105988	0.121865	0.169993	0.189783	-0.810205	1.15964
A0A087WTY5;A7E2W4;B1AM70;F5H5K0;P02462;Q1P9S9;Q5VWF6;Q86X41;Q8NF88;Q9NYC5	COL4A1	21.152 ± 0.729	21.205 ± 0.723	21.105 ± 1.066	20.962 ± 0.779	+	+	+	+	0.169391	0.116627	0.0881657	0.0798002											0.053555	0.0531472	-0.100617	0.0818023	-0.243221	0.277491
A0A024R3B9;B0YIX0;E9PJL7;E9PNH7;E9PR44;E9PRA8;E9PRS4;E9PS12;H0YCW8;O43416;P02511;Q9UC37;Q9UC38;Q9UC39;Q9UC40;Q9UC41	CRYAB	26.809 ± 0.762	27.187 ± 0.737	27.448 ± 0.461	27.72 ± 0.549	+	+	+	+	-0.115804	0.0576188	-0.0384616	0.0103013	+				+			2.81904	0.27981	713	0.37826	0.481421	0.26049	0.386247	0.533116	0.909339
P02533;Q14715;Q53XY3;Q9BUE3;Q9UBN2;Q9UBN3;Q9UCY4	KRT14	16.766 ± 2.059	16.331 ± 1.136	16.439 ± 1.31	16.837 ± 1.942	+	+	+	+	0.145777	0.0941362	-0.147337	0.0969407											-0.435665	0.215786	0.108077	0.064193	0.506204	0.271802
A4QPC1;P02538;P48667;Q08AR4;Q6NT67;Q96CL4	KRT6A	16.833 ± 2.524	15.39 ± 0.4	15.628 ± 0.727	16.196 ± 0.738	+				0.18574	0.133756	0.121302	0.112848											-1.44283	0.877315	0.23826	NaN	0.806548	NaN
A0A0C4DGC5;B4DI32;D3DVB0;D6RAQ3;D6RB20;E7EUI9;H0YAB0;P02545;P02546;Q3BDU5;Q5I6Y4;Q5I6Y6;Q5TCI8;Q5TCJ2;Q5TCJ3;Q6UYC3;Q969I8;Q96JA2	LMNA	16.731 ± 1.443	16.096 ± 0.556	17.454 ± 1.321	17.651 ± 0.71	+	+	+	+	0.0812897	0.0446661	0.130769	0.123141									1.1484	185	-0.634824	0.576597	1.35794	1.74644	1.55516	3.6128
P02545-2	LMNA	25.677 ± 0.252	25.489 ± 0.261	25.697 ± 0.33	25.639 ± 0.296	+	+	+	+	0.223887	0.179227	0.056213	0.0520522											-0.18866	0.787191	0.208165	0.735528	0.150428	0.524443
A0A087WZE4;P02549;Q15514;Q5VYL1;Q5VYL2;Q6LDY5;V9GY79	SPTA1	17.541 ± 0.77	18.168 ± 2.889	21.454 ± 0.966	21.242 ± 1.041	+	+	+	+	0.0449591	0.0234832	0.0112426	0.0192526	+							2.47931	1.5467	85	0.626773	0.249701	3.28604	2.06369	3.07425	1.87506
A8K866;F8W696;P02647;Q6LDN9;Q6Q785;Q9UCS8;Q9UCT8	APOA1	25.464 ± 0.962	25.484 ± 0.961	25.319 ± 1.187	24.895 ± 0.797	+	+	+	+	-0.204814	0.137745	-0.186391	0.139323											0.0201588	0.0145134	-0.164441	0.116222	-0.58891	0.691877
B2RC15;C0JYY5;E7ERP7;E9PEV4;H0Y7L5;P02649;Q9P2S4	APOE	24.217 ± 0.67	24.011 ± 0.715	24.113 ± 0.706	23.971 ± 0.763	+	+	+	+	0.25931	0.229328	0.187574	0.193553											-0.20599	0.250395	0.102756	0.109733	-0.0393577	0.0377437
B2R524;D3DVG8;P02652;Q76EI7;V9GYC1;V9GYE3;V9GYG9;V9GYM3;V9GYS1	APOA2	16.056 ± 1.594	15.37 ± 1.121	15.322 ± 0.985	15.736 ± 1.309	+	+	+	+	-0.165758	0.098264	0.150888	0.146337											-0.685615	0.473003	-0.0476419	0.031843	0.365482	0.253298
B2R526;K7EJI9;K7EKP1;K7ELM9;K7ELU7;K7EPF9;K7EPR9;K7ERI9;P02654;Q6IB97	APOC1	18.759 ± 1.382	18.931 ± 1.171	19.365 ± 1.06	18.73 ± 0.908	+	+	+	+	-0.0740236	0.0309146	0.0443787	0.0427377											0.171667	0.100996	0.433909	0.346825	-0.200565	0.150226
C0JYY4;P02655;Q6P163;Q9BS39;Q9UDE3;Q9UNK3;V9GYJ8;V9GZ01	APOC2	17.025 ± 1.317	15.958 ± 1.646	16.446 ± 1.079	15.277 ± 0.76	+	+	+		-0.210263	0.143858	0.0621302	0.0569004											-1.0674	0.759429	0.488315	0.306057	-0.681004	0.514276
B0YIW2;C9J2Q0;P02656;Q08E83;Q6Q786	APOC3	17.588 ± 1.818	17.902 ± 2.469	18.06 ± 1.432	17.74 ± 1.526	+	+	+	+	-0.120345	0.0609011	-0.110651	0.0628896											0.313638	0.109818	0.157721	0.0564972	-0.161728	0.0569951
A0A087WUA0;A8K3E4;D3DP14;D3DP15;P02671;Q4QQH7;Q9BX62;Q9UCH2	FGA	24.525 ± 0.498	24.591 ± 0.838	24.075 ± 0.678	23.77 ± 0.823	+	+	+	+	0.175749	0.123131	0.0846154	0.0765235											0.0652595	0.0692836	-0.515554	0.704444	-0.820506	1.16626
A0JLR9;B2R7G3;D6REL8;F8W6P4;P02675;Q32Q65;Q3KPF2	FGB	23.24 ± 0.79	23.199 ± 1.058	22.446 ± 1.063	22.316 ± 1.051	+	+	+	+	0.232062	0.190067	0.0704142	0.0639063											-0.0406625	0.0306625	-0.752716	0.750147	-0.882726	0.93419
P02679-2	FGG	23.094 ± 0.797	23.161 ± 0.884	22.41 ± 0.943	22.214 ± 1.121	+	+	+	+	0.229337	0.186408	0.039645	0.0391517											0.0670297	0.0576399	-0.750647	0.91142	-0.946448	1.08737
P02730-2	SLC4A1	21.862 ± 0.967	22.192 ± 0.533	25.184 ± 0.752	25.18 ± 0.694	+	+	+	+	-0.0749319	0.0314313	0.047929	0.0454792	+		+	+				6.7333	1.6429	71	0.330754	0.386252	2.99165	6.57569	2.98748	6.84262
A8K078;C9JRE9;D3DVD9;D3DVE0;P02741;Q08AK3;Q5VVP7;Q8WW75	CRP	19.248 ± 0.715	19.707 ± 0.704	19.436 ± 0.984	19.737 ± 1.043	+	+	+	+	-0.00772024	0	0.0313609	0.0330647											0.458673	0.663207	-0.270714	0.269877	0.0305381	0.0239922
P02743	APCS	25.08 ± 0.906	24.804 ± 0.963	24.783 ± 1.088	24.615 ± 1.011	+	+	+	+	0.383742	0.492276	0.00532543	0.0154444											-0.275221	0.247613	-0.021152	0.0142406	-0.189526	0.150664
B2R4X2;P02745;Q5T963;X6RLJ0	C1QA	18.169 ± 1.706	18.404 ± 1.084	17.594 ± 2.296	17.971 ± 1.425	+	+	+	+	-0.0458674	0.0161974	0.0704142	0.0639063											0.234976	0.126593	-0.810314	0.418018	-0.43333	0.29686
A0A0A0MSV6;D6R934;D6RGJ1;P02746;Q5T959;Q96H17	C1QB	18.548 ± 1.481	18.869 ± 0.867	18.965 ± 1.359	18.467 ± 1.108	+	+	+	+	0.0994551	0.0569717	0.165089	0.163837											0.320258	0.21759	0.096926	0.0617724	-0.401775	0.363808
P02747;Q7Z502;Q96DL2;Q96H05	C1QC	20.582 ± 0.833	20.407 ± 0.934	19.951 ± 1.333	19.883 ± 1.209	+	+	+	+	0.00862853	0.00644344	0.161538	0.159372											-0.175445	0.15638	-0.455463	0.354829	-0.523228	0.456964
P02748	C9	25 ± 0.72	24.735 ± 0.781	24.898 ± 0.906	25.14 ± 0.902	+	+	+	+	0.406449	0.562117	-0.0349113	0.00816338											-0.265411	0.308834	0.16294	0.151384	0.404795	0.45155
B2R9M3;J3KS17;J3QLI0;J3QRN2;P02749;Q9UCN7	APOH	22.949 ± 1.27	22.908 ± 1.359	21.922 ± 1.931	20.851 ± 1.561	+	+	+	+	-0.225704	0.162051	-0.0988166	0.0530116	+					+		3.36109	1.4984	99	-0.0411956	0.0218446	-0.986123	0.589654	-2.05716	1.85775
P02750;Q8N4F5;Q96QZ4	LRG1	21.43 ± 0.72	21.527 ± 0.83	19.647 ± 0.902	20.061 ± 1.033	+	+	+	+	0.0749319	0.0406379	-0.0502959	0.0177158	+							3.6575	0.76107	368	0.09694	0.0933718	-1.88009	3.1666	-1.46531	2.13042
P02751-1	FN1	24.306 ± 0.379	24.166 ± 0.372	24.273 ± 0.637	24.122 ± 0.618	+	+	+	+	0.291099	0.281944	0.091716	0.0831268											-0.140262	0.330427	0.107046	0.162561	-0.0435679	0.062108
A0A0C4DGV7;D3DR38;O43478;O43479;P02753;Q5VY24;Q5VY30;Q8WWA3;Q9P178	RBP4	21.675 ± 1.807	22.119 ± 1.571	22.038 ± 1.928	20.863 ± 1.761	+	+	+	+	-0.296549	0.264547	-0.225444	0.188692											0.443436	0.215684	-0.0810053	0.0324977	-1.25601	0.811082
P00977;P02759;P02760;P78491;Q2TU33;Q5TBD7;Q9UC58;Q9UDI8;S4R3Y4;S4R471	AMBP	21.414 ± 0.709	21.747 ± 0.822	21.695 ± 1.283	20.52 ± 1.314	+	+	+	+	-0.0422343	0.0144758	-0.10355	0.0569004	+							1.75239	1.1546	180	0.333407	0.398098	-0.0528009	0.0346507	-1.22771	1.37901
B7ZKQ5;P02763;Q5T539;Q5U067;Q8TC16	ORM1	23.445 ± 1.106	23.434 ± 1.011	22.259 ± 1.045	21.812 ± 1.153	+	+	+	+	0.0558583	0.0293805	-0.0100592	0.00606465	+					+		3.79727	1.0717	210	-0.0110998	0.0071935	-1.17533	1.41717	-1.62191	2.01355
A8K9N6;B2R7G1;C9JV77;O14961;O14962;P02765;Q9P152	AHSG	21.024 ± 1.226	20.751 ± 0.83	20.251 ± 0.583	20.532 ± 0.686	+	+	+	+	0.0249773	0.0136296	0.0136095	0.0208078											-0.273967	0.21549	-0.499908	0.733004	-0.218065	0.239705
A0A087WT59;A0A087WV45;P02766;Q549C7;Q6IB96;Q9UBZ6;Q9UCM9	TTR	24.768 ± 1.218	24.867 ± 0.796	24.506 ± 0.702	23.624 ± 1.001	+	+	+	+	-0.308356	0.285197	-0.22071	0.182311	+							1.6267	1.0096	246	0.099	0.0704795	-0.361141	0.453184	-1.24274	1.80368
A0A087WWT3;A0A0C4DGB6;B7WNR0;C9JKR2;D6RCE7;D6RHD5;E7ESS9;H0YA55;H7C013;O95574;P02768;P04277;Q13140;Q645G4;Q68DN5;Q6UXK4;Q86YG0;Q8IUK7;Q9P157;Q9P1I7;Q9UHS3;Q9UJZ0	ALB	25.57 ± 1.441	25.109 ± 0.942	24.609 ± 0.83	24.537 ± 1.093	+	+	+	+	-0.00590371	0.000680552	0.135503	0.128435											-0.460748	0.335789	-0.500338	0.555028	-0.57169	0.551075
P02774-3	GC	21.812 ± 1.273	21.601 ± 0.897	21.056 ± 0.831	20.702 ± 0.778	+	+	+	+	-0.0758401	0.0319508	0.00177513	0.0132135											-0.210986	0.150388	-0.545528	0.642805	-0.898818	1.29706
B2R5F3;P02775;Q6IBJ8	PPBP	16.25 ± 1.382	16.205 ± 1.262	16.503 ± 1.185	14.634 ± 0.901	+	+	+	+	-0.211172	0.144893	0.188757	0.195187											-0.0448886	0.0237095	0.297465	0.197647	-1.57168	1.90596
D3DXB0;F8WBE5;G3V0E5;H7C3V5;P02786;Q1HE24;Q59G55;Q9UCN0;Q9UCU5;Q9UDF9;Q9UK21	TFRC	22.328 ± 0.453	22.453 ± 0.483	22.401 ± 0.547	22.338 ± 0.355	+	+	+	+	-0.136694	0.0733781	-0.123669	0.0743664											0.125603	0.221736	-0.0523343	0.0745976	-0.115033	0.224649
C9JB55;C9JVG0;F8WC57;F8WCI6;F8WEK9;H7C5E8;O43890;P02787;Q1HBA5;Q9NQB8;Q9UHV0	TF	23.695 ± 1.276	23.38 ± 0.811	22.986 ± 0.772	23.092 ± 0.905	+	+	+	+	0.078565	0.0429225	0.0775148	0.0701178											-0.314463	0.247413	-0.394392	0.473426	-0.288586	0.290028
A8K9U8;B2MV13;B7Z4X2;C9JCF5;E7EQB2;E7EQH5;E7ER44;O00756;P02788;Q16780;Q16785;Q16786;Q16789;Q5DSM0;Q8IU92;Q8IZH6;Q8TCD2;Q96KZ4;Q96KZ5;Q9H1Z3;Q9UCY5	LTF	22.883 ± 0.894	22.652 ± 0.926	22.814 ± 1.603	22.308 ± 0.904	+	+	+	+	0.353769	0.412866	-0.147337	0.0969407											-0.230699	0.207543	0.161853	0.092433	-0.343974	0.332955
B2R957;P02790;Q9BS19	HPX	21.811 ± 1.105	21.335 ± 0.88	20.58 ± 0.629	20.335 ± 0.795	+	+	+	+	-0.00227065	0.00206785	0.00532543	0.0154444	+					+		1.47086	0.51523	538	-0.475811	0.447406	-0.754765	1.16399	-0.999795	1.49692
A0A087X1B9;B2R4B9;P02792;Q6IBT7;Q7Z2W1;Q86WI9;Q8WU07;Q96AU9;Q96CU0;Q9BTZ8	FTL	23.184 ± 0.531	23.19 ± 0.762	22.395 ± 0.969	22.997 ± 0.798	+	+	+	+	0.0703906	0.0378464	-0.202959	0.159372											0.00619721	0.00647029	-0.794653	1.04746	-0.193224	0.201965
B3KNR5;E9PK45;E9PKM5;E9PKY7;E9PPQ4;E9PQR3;E9PRK8;G3V192;G3V1D1;P02794;Q3KRA8;Q3SWW1	FTH1	21.948 ± 0.475	22.22 ± 0.566	21.995 ± 0.597	22.51 ± 0.388	+	+	+	+	0.0304269	0.0161974	-0.193491	0.147759											0.272226	0.501904	-0.224663	0.344471	0.290193	0.599969
C0JKH6;P03886;Q37523	MT-ND1	15.509 ± 0.506	16.573 ± 1.281	18.638 ± 1.428	18.795 ± 0.653		+	+	+	-0.120345	0.0609011	0.0301775	0.0322145	+			+	+			3.9673	1.0306	229	1.06374	1.33343	2.06594	2.05935	2.22254	3.19548
P03891;Q34769;Q9TGI0;Q9TGI1;Q9TGI2;Q9TGI3;Q9TGI4	MT-ND2	17.162 ± 0.935	17.25 ± 1.244	17.495 ± 1.11	16.232 ± 1.435	+	+	+	+	-0.273842	0.227937	-0.0337278	0.00745947											0.0879409	0.0578422	0.245422	0.16526	-1.01743	0.818076
P03897	MT-ND3	21.505 ± 0.774	21.734 ± 0.565	20.487 ± 1.36	19.99 ± 0.898	+	+	+	+	-0.300182	0.270777	0.0467455	0.0445604	+			+				1.89722	1.2273	159	0.229117	0.292533	-1.24666	1.50563	-1.74359	3.42468
P03905;Q6RL39;Q6RQN9;Q8HNR8	MT-ND4	17.666 ± 2.705	19.085 ± 2.556	18.519 ± 2.691	16.34 ± 1.314	+	+	+	+	-0.106721	0.0512855	0.18284	0.187086											1.41838	0.523891	-0.565784	0.172032	-2.74523	1.76425
P03915;Q34773;Q8WCY3	MT-ND5	20.111 ± 1.095	20.554 ± 0.547	20.108 ± 1.538	19.235 ± 1.016	+	+	+	+	-0.254768	0.200055	0.0254438	0.0288613				+					1.1516	182	0.442775	0.490032	-0.446353	0.344765	-1.31905	2.22116
P03923;Q34774;Q8HG30	MT-ND6	21.388 ± 0.605	21.628 ± 0.595	21.618 ± 1.109	21.155 ± 0.271	+	+	+	+	-0.239328	0.179227	0.184024	0.188692											0.240717	0.360654	-0.0106502	0.00822437	-0.473013	1.22204
P03928;Q34771	MT-ATP8	20.454 ± 1.221	19.004 ± 1.885	19.475 ± 2.063	20.052 ± 0.712	+	+	+	+	-0.112171	0.0550488	0.0739645	0.066988											-1.45026	1.04945	0.470587	0.19297	1.04762	0.78608
P03950;Q05CV1;Q53X86;Q6P5T2;Q8WXE7	ANG	20.013 ± 1.45	20.376 ± 0.941	19.774 ± 1.744	18.75 ± 1.478	+	+	+	+	-0.18574	0.117544	-0.0739645	0.0339197											0.362622	0.249916	-0.601963	0.392802	-1.6257	1.6986
A6NH96;B2R8H9;C9J075;C9JCT1;E9PBC5;H0YAC1;P03952;Q17RE8;Q17RE9;Q4W5C3	KLKB1	17.419 ± 1.597	16.219 ± 1.122	16.188 ± 1.412	15.978 ± 1.468	+	+	+	+	0.211172	0.163162	-0.0810651	0.0391517											-1.2004	0.983323	-0.0306808	0.0166892	-0.240867	0.143921
B2R5H8;P03973;P07757	SLPI	20.002 ± 1.189	19.982 ± 0.946	19.939 ± 1.721	19.055 ± 1.204	+	+	+	+	-0.12307	0.0629082	0.00769229	0.0169541											-0.020119	0.0129327	-0.0433784	0.021783	-0.927487	0.963874
A6PVY5;F2Z2V7;P04003;Q5VVQ8	C4BPA	20.306 ± 0.746	20.071 ± 1.039	19.72 ± 1.149	19.223 ± 1.38	+	+	+	+	0.0876476	0.048837	0.130769	0.123141											-0.234693	0.213403	-0.351334	0.27453	-0.848243	0.729253
B2R7G0;F5GX75;P01141;P04004;Q9BSH7	VTN	25.903 ± 0.701	25.761 ± 0.857	25.868 ± 1.081	25.845 ± 0.863	+	+	+	+	0.322888	0.343233	-0.00414203	0.0095843											-0.142028	0.141355	0.107474	0.081559	0.0840352	0.0716524
P04035-2	HMGCR	16.906 ± 1.166	17.594 ± 0.453	17.557 ± 1.182	17.284 ± 1.304	+	+	+	+	-0.0404178	0.0136296	-0.0337278	0.00745947											0.68712	0.84569	-0.0362318	0.0284357	-0.309193	0.270211
A8K6C0;B2RCZ9;D3DR07;P04040;Q2M1U4;Q4VXX5;Q9BWT9;Q9UC85	CAT	24.103 ± 0.684	24.484 ± 0.419	24.318 ± 0.314	24.183 ± 0.321	+	+	+	+	-0.0177112	0.00385169	-0.384024	0.480208											0.38092	0.698362	-0.165814	0.414101	-0.300843	0.890022
A0A0B4J1W9;B0LPH8;B2R5N3;H7C155;P04049;Q15278;Q9UC20	RAF1	20.317 ± 0.178	20.164 ± 0.355	20.127 ± 0.385	19.998 ± 0.506	+	+	+	+	-0.155767	0.0893025	-0.056213	0.0215922											-0.152429	0.529524	-0.037029	0.0735185	-0.166019	0.337413
P04062-2	GBA	21.555 ± 0.189	21.591 ± 0.156	21.528 ± 0.131	21.421 ± 0.265	+	+	+	+	0.186649	0.134747	0.0893491	0.0809035											0.0359702	0.16524	-0.063807	0.409471	-0.170336	0.856256
B2RBG3;P04066;Q14334;Q14335;Q3LID0;Q8NAC2	FUCA1	21.876 ± 0.245	22.106 ± 0.38	21.681 ± 0.224	21.6 ± 0.298	+	+	+	+	0.0422343	0.0220676	-0.0443787	0.0139527											0.229971	0.763897	-0.425437	1.78809	-0.505841	1.98745
B4DXI7;H3BMQ8;H3BPS8;H3BQN4;H3BR04;H3BR68;H3BU78;H3BUH7;H3BUK5;J3KPS3;P04075;Q6FH76;Q6FI10;Q96B15;Q9BWD9;Q9UCN2	ALDOA	25.09 ± 0.442	25.214 ± 0.153	25.049 ± 0.223	25.188 ± 0.115	+	+	+	+	-0.024069	0.00644344	-0.244379	0.215373											0.12411	0.332367	-0.165307	0.975494	-0.0256166	0.148405
P04080	CSTB	23.943 ± 0.755	24.089 ± 0.33	24.285 ± 0.428	24.242 ± 0.407	+	+	+	+	-0.211172	0.144893	0.0846154	0.0765235											0.145781	0.204395	0.196113	0.491768	0.152769	0.373515
P04083;Q5T3N0;Q5T3N1	ANXA1	22.91 ± 0.49	23.193 ± 0.663	23.603 ± 0.822	23.59 ± 0.907	+	+	+	+	0.401907	0.547383	0.143787	0.13794											0.282769	0.458035	0.409802	0.536246	0.397689	0.476596
A0A087WTM7;A8MUN2;O00502;P04114;P78479;P78480;P78481;Q13779;Q13785;Q13786;Q13787;Q13788;Q4ZG63;Q53QC8;Q7Z600;Q9UMN0	APOB	20.437 ± 0.755	20.055 ± 0.756	19.481 ± 1.082	19.988 ± 1.017	+	+	+	+	0.317439	0.332036	0.0254438	0.0288613											-0.381802	0.482376	-0.574085	0.621492	-0.0665531	0.0535375
P04150-10	NR3C1	18.917 ± 0.484	19.081 ± 0.212	18.949 ± 0.451	19.227 ± 0.371	+	+	+	+	0.0304269	0.0161974	0.00650886	0.016197											0.163336	0.401639	-0.131821	0.331252	0.146768	0.4586
A2A2V1;O60489;P04156;P78446;Q15216;Q15221;Q27H91;Q5QPB4;Q8TBG0;Q96E70;Q9UP19;X6RKS3	PRNP	18.031 ± 1.095	18.615 ± 0.546	18.442 ± 0.508	17.699 ± 0.481	+	+	+	+	0.0140781	0.00875425	0.108284	0.0993233											0.584179	0.702374	-0.172418	0.280771	-0.916108	2.50182
A0A0C4DFU1;A0A0C4DFU2;A0A0C4DG56;B2R7R1;B3KUK2;B4DL20;B4E3K9;E1P5A9;F5GXZ9;F5GYZ5;F5H3C5;F5H4R2;G5E9P6;G8JLJ2;P04179;P78434;Q16792;Q5TCM1;Q96EE6;Q9P2Z3	SOD2	23.8 ± 0.815	22.817 ± 0.619	19.759 ± 1.602	19.508 ± 1.202	+	+	+	+	0.00317894	0.00421515	-0.000591729	0.0117486	+		+	+		+		5.69821	1.715	61	-0.982927	1.77713	-3.05875	3.74141	-3.30973	5.15145
P04179-2	SOD2	25.191 ± 0.681	25.43 ± 0.559	25.303 ± 0.387	26.071 ± 0.45	+	+	+	+	0.051317	0.0268771	-0.056213	0.0215922	+							1.78097	0.52734	531	0.239074	0.341344	-0.126863	0.217465	0.64086	1.61464
P04179-4	SOD2	21.971 ± 0.784	22.19 ± 0.606	22.189 ± 0.332	22.779 ± 0.458	+	+	+	+	-0.0476839	0.0170729	-0.187574	0.140713											0.21887	0.265819	-8.63075e-05	0.000120218	0.589878	1.34205
D3DRF0;P04181;Q16068;Q16069;Q68CS0;Q6IAV9;Q9UD03	OAT	21.554 ± 0.364	21.736 ± 0.438	21.374 ± 0.62	21.149 ± 0.401	+	+	+	+	0.0386013	0.020216	-0.180473	0.132471											0.182147	0.419079	-0.361489	0.700739	-0.586595	1.84362
B9EK35;D3DNU7;P04196	HRG	20.606 ± 0.858	20.24 ± 0.659	19.635 ± 0.602	19.585 ± 0.762	+	+	+	+	0.0594914	0.0314313	0.0136095	0.0208078	+					+		1.31057	0.28953	706	-0.365976	0.449921	-0.604784	1.11984	-0.654915	1.05957
E9PIE1;E9PIM6;E9PNQ8;J3QRJ3;P04216;Q16008;Q9NSP1	THY1	21.352 ± 0.569	21.945 ± 0.849	21.236 ± 0.623	19.371 ± 2.483	+	+	+	+	-0.0640327	0.0254069	0.039645	0.0391517	+							1.60114	2.2159	24	0.593368	0.911057	-0.709458	1.11134	-2.57443	1.82714
A8K052;M0R009;P04217;Q68CK0;Q8IYJ6;Q96P39	A1BG	21.053 ± 1.042	20.509 ± 1.181	19.559 ± 1.133	20.22 ± 1.21	+	+	+	+	0.0585831	0.0309146	0.0266272	0.0296925											-0.543609	0.461587	-0.950363	0.911007	-0.289057	0.196498
P04233-2	CD74	19.22 ± 0.937	18.614 ± 1.139	18.877 ± 0.875	18.802 ± 0.88	+	+	+	+	-0.230245	0.167656	0.128402	0.120531											-0.605862	0.577036	0.26283	0.212688	0.18728	0.143671
P04259;P48669	KRT6B	16.578 ± 1.576	16.057 ± 1.675	15.181 ± 0.656	16.293 ± 1.819	+	+		+	-0.0903724	0.0406379	-0.225444	0.188692											-0.52077	0.273866	-0.876096	0.721288	0.235617	0.101577
B2RA01;P04264;P85925;P86104;Q14720;Q6GSJ0;Q9H298	KRT1	25.074 ± 1.972	24.979 ± 0.653	25.219 ± 0.729	25.165 ± 1.543	+	+	+	+	-0.0967302	0.0446661	0.0467455	0.0445604											-0.0952363	0.0464094	0.240622	0.30271	0.186326	0.120448
I3L4K4;P04275;Q8TCE8;Q99806	VWF	21.924 ± 1.125	21.619 ± 1.337	21.79 ± 1.272	21.497 ± 1.246	+	+	+	+	0.0322434	0.0170729	0.181657	0.185488											-0.304738	0.201016	0.170682	0.0982946	-0.122155	0.0691596
B3KQP4;M0QX14;M0QY37;M0QY85;M0QYM7;M0QZL7;M0R042;M0R0M1;M0R0X0;M0R1I1;M0R278;M0R2D3;M0R2T4;P04350;Q969E5	TUBB4A	20.551 ± 0.7	20.93 ± 0.705	21.247 ± 0.226	20.494 ± 0.664	+	+	+	+	0.0849228	0.0470318	-0.0857988	0.0427377											0.379467	0.525316	0.316401	0.608048	-0.43661	0.651983
E7EUT4;E7EUT5;P00354;P04406;Q53X65	GAPDH	25.951 ± 0.452	25.949 ± 0.407	25.985 ± 0.283	26.012 ± 0.175	+	+	+	+	-0.353769	0.376671	-0.0585799	0.023175											-0.00186634	0.00296504	0.0365362	0.0768352	0.063643	0.160911
P04424-2	ASL	23.353 ± 0.331	23.464 ± 0.612	22.978 ± 0.894	23.286 ± 0.419	+	+	+	+	-0.29564	0.263006	-0.135503	0.0853725											0.110414	0.180116	-0.486236	0.64766	-0.178105	0.294173
O19546;O19598;O19605;O19606;O19756;O62921;P04439;P13746;P16188;P30452;Q29747;Q29835;Q5S3G1;Q5SRN5;Q5SRN7;Q65A82;Q9BCN0;Q9GJE6;Q9GJE7;Q9GJE8;Q9MYE6;Q9MYG4;Q9MYI5;Q9TPR8;Q9TQE9;Q9TQP6;Q9TQP7;Q9UIP7	HLA-A	24.726 ± 0.525	25.027 ± 0.438	25.438 ± 0.38	25.386 ± 0.47	+	+	+	+	-0.0131698	0.00206785	0.161538	0.159372											0.301117	0.63192	0.410836	1.18882	0.358728	0.864614
P04439-2	HLA-A	16.118 ± 0.654	16.366 ± 0.97	15.711 ± 1.33	15.966 ± 1.176	+	+	+	+	-0.0867393	0.038399	-0.0183432	0.00131801											0.247643	0.252649	-0.654572	0.553365	-0.39972	0.327278
A0PFJ7;A5I886;A8YPB3;B5U8B4;B7VF80;B7VF87;B8ZX68;B8ZYT0;B9W5S8;B9W6F7;B9W6F9;C0MPP5;C0MPQ2;C0MPQ3;C0MPQ5;C0MPQ6;C0MPQ7;C4R9J5;C5IZL1;O00259;O19698;O19700;O19702;O19749;O46884;O77952;O98215;O98216;O98217;O98218;O98219;O98222;O98223;P01916;P04232;P04440;P13763;P79493;P79608;Q0P0L4;Q0ZFN3;Q14279;Q27S71;Q29682;Q29684;Q29698;Q29714;Q29775;Q29776;Q29778;Q29779;Q29781;Q29827;Q29828;Q29879;Q29880;Q29898;…	HLA-DPB1	20.963 ± 2.448	20.859 ± 2.467	20.886 ± 2.461	21.183 ± 1.879	+	+	+	+	-0.297457	0.266094	-0.0810651	0.0391517											-0.103955	0.0297546	0.0273703	0.00762824	0.323632	0.112277
P04626-4	ERBB2	18.978 ± 0.598	19.377 ± 0.762	19.876 ± 0.774	20.055 ± 0.383	+	+	+	+	-0.247502	0.190067	0.0976331	0.0887831	+				+			2.18367	0.33047	680	0.399661	0.580506	0.499043	0.668079	0.677743	1.38494
A0A075B7C0;A0A0C4DGQ5;A8K0P1;K7EIV0;K7EKD8;K7ELJ7;K7EM73;K7EMQ1;K7ES78;P04632;Q8WTX3;Q96EW0;S4R3F9;U3KPR7;U3KQE2	CAPNS1	23.51 ± 0.361	23.721 ± 0.094	23.583 ± 0.164	23.397 ± 0.161	+	+	+	+	-0.0340599	0.0107441	0.0846154	0.0765235											0.211251	0.879929	-0.138545	1.24196	-0.323757	3.62894
P04746-2	AMY2A	16.053 ± 1.825	17.21 ± 1.956	15.683 ± 0.471	16.353 ± 1.631	+	+	+	+	0.112171	0.0663171	0.0242603	0.0280349											1.15648	0.616968	-1.52688	1.30255	-0.856644	0.446667
B2R4N8;C9J3N8;F8WE04;P04792;Q6FI47;Q96C20;Q96EI7;Q9UC31;Q9UC34;Q9UC35;Q9UC36	HSPB1	25.599 ± 0.527	25.947 ± 0.258	26.061 ± 0.298	26.461 ± 0.432	+	+	+	+	-0.00953678	0.000680552	-0.281065	0.272649											0.348368	0.938942	0.11343	0.367372	0.513486	1.92112
A8K138;P04839;Q2PP16	CYBB	19.919 ± 0.788	19.917 ± 0.798	20.307 ± 0.663	20.349 ± 0.635	+	+	+	+	0.150318	0.098264	0.268047	0.322505							+				-0.00286245	0.00246444	0.390043	0.514732	0.43285	0.601943
B2R5Z0;B7Z4L4;D3DNB6;F8WF32;P04843;Q68DT1	RPN1	24.554 ± 0.172	24.597 ± 0.227	24.622 ± 0.255	24.458 ± 0.325	+	+	+	+	0.0386013	0.020216	0.0893491	0.0809035											0.0426776	0.169028	0.0252612	0.077227	-0.13872	0.469473
P04844-2	RPN2	24.566 ± 0.291	24.657 ± 0.122	24.625 ± 0.31	24.614 ± 0.191	+	+	+	+	-0.0313351	0.00954312	0.0822485	0.0743664											0.0906341	0.367202	-0.031399	0.100441	-0.0422871	0.217801
P04899-4	GNAI2	23.066 ± 0.312	22.993 ± 0.488	23.002 ± 0.241	22.994 ± 0.39	+	+	+	+	0.0894641	0.0500553	0.214793	0.233019											-0.0732687	0.139099	0.00961757	0.0173371	0.0010829	0.00167202
P04908;P28001;Q76P63	H2AC4	16.462 ± 2.284	15.81 ± 1.038	15.951 ± 0.761	16.15 ± 0.952	+	+		+	0.0558583	0.0293805	-0.208876	0.166847											-0.652153	0.323887	0.141437	0.118877	0.340294	0.296232
P04920-2	SLC4A2	20.528 ± 0.804	20.578 ± 0.873	20.383 ± 0.876	20.657 ± 0.973	+	+	+	+	0.00499547	0.00494884	-0.0751479	0.0347796											0.0498593	0.0423423	-0.194422	0.178189	0.0794723	0.0625149
P04921-2	GYPC	16.207 ± 0.729	15.403 ± 0.375	15.87 ± 0.562	15.327 ± 0.729	+	+			0.0912807	0.0512855	-0.113018	0.0649282											-0.80421	1.82539	0.466642	1.14804	-0.0761129	0.0986458
P05023-4	ATP1A1	25.752 ± 0.426	25.86 ± 0.535	25.716 ± 0.995	25.77 ± 0.519	+	+	+	+	-0.300182	0.270777	-0.0692308	0.0305284											0.108858	0.180818	-0.143989	0.140407	-0.0902247	0.132454
P05026-2	ATP1B1	25.407 ± 0.399	25.533 ± 0.471	25.325 ± 0.726	25.416 ± 0.673	+	+	+	+	-0.312897	0.293456	-0.0704142	0.031369											0.125573	0.240918	-0.207725	0.293842	-0.116944	0.159156
A0A087WXX2;P05062;Q13741;Q13742;Q5T7D6	ALDOB	26.912 ± 0.988	27.183 ± 0.885	26.753 ± 0.763	26.522 ± 0.545	+	+	+	+	-0.203906	0.136741	-0.124852	0.0754422											0.271057	0.242245	-0.430465	0.501785	-0.661246	1.02942
P05067-5	APP	21.337 ± 0.408	21.241 ± 0.405	20.729 ± 0.347	20.798 ± 0.439	+	+	+	+	0.0222525	0.0123786	0.0266272	0.0296925	+							3.02525	0.21047	749	-0.0957227	0.190552	-0.511831	1.77637	-0.443364	1.26353
P05089-2	ARG1	16.164 ± 1.389	16.796 ± 1.289	17.533 ± 0.813	17.633 ± 0.965	+	+	+	+	0.126703	0.0777738	0.136686	0.129774											0.632296	0.44216	0.736481	0.713767	0.836654	0.785521
B2R579;C9JF17;C9JX71;D3DNW6;F8WBT9;P05090;Q6IBG6	APOD	24.052 ± 0.752	23.971 ± 0.839	23.655 ± 0.878	23.207 ± 0.492	+	+	+	+	-0.0840145	0.0367495	-0.031361	0.00606465	+					+		1.67174	0.55231	509	-0.0808923	0.0746608	-0.315811	0.324111	-0.764272	1.36399
B4DW54;E7EUE5;F8VSB0;P05091;Q03639;Q6IB13;Q6IV71;S4R3S4	ALDH2	25.795 ± 0.596	26.037 ± 0.676	25.837 ± 0.556	25.613 ± 0.364	+	+	+	+	-0.264759	0.21435	-0.181657	0.133828											0.24192	0.337113	-0.199517	0.276305	-0.423717	0.851587
P05093;Q5TZV7	CYP17A1	19.987 ± 1.704	20.069 ± 2.093	19.528 ± 2.426	18.984 ± 2.429	+	+	+	+	-0.239328	0.179227	-0.18284	0.135193											0.0813472	0.0299905	-0.540394	0.193329	-1.0847	0.449865
A0PJW2;D3DXJ8;I3L4X8;O15495;P05106;Q12806;Q13413;Q14648;Q16157;Q16499	ITGB3	21.546 ± 0.748	21.663 ± 0.607	21.796 ± 0.595	21.782 ± 0.742	+	+	+	+	0.137602	0.0869339	0.185207	0.190305											0.117032	0.133038	0.133091	0.177482	0.118559	0.135764
A0A087WX36;A8MVG7;A8MYE6;B3KTS8;D3DSM0;D3DSM1;E5RFI0;E5RGK9;E5RHE6;E5RHT0;E5RIE4;E5RIG7;E5RK25;E5RK54;E7EVZ9;J3KNI6;P05107;Q16418;Q53HS5;Q9UD72	ITGB2	19.84 ± 1.01	19.643 ± 1.327	19.949 ± 0.869	20.012 ± 0.905	+	+	+	+	0.225704	0.181601	0.159172	0.156429											-0.196376	0.128395	0.305598	0.225881	0.368528	0.278273
A8K5L3;D3DV37;P05109;Q5SY70;Q9UC84;Q9UC92;Q9UCJ0;Q9UCM6	S100A8	20.738 ± 0.928	20.499 ± 1.026	19.249 ± 1.08	17.883 ± 1.512	+	+	+	+	-0.0122616	0.00171773	0.10355	0.0945813	+			+		+		4.36806	1.8522	43	-0.239505	0.199328	-1.2494	1.48757	-2.61583	2.92189
A6NEL0;A6NL93;F2Z2W6;F2Z2Y5;H7BXJ5;P05114;Q3KQR8	HMGN1	15.704 ± 0.829	15.192 ± 0.549	16.897 ± 1.69	15.766 ± 1.541	+		+	+	0.0313352	0.0166339	0.0183432	0.0239733											-0.512482	0.777847	1.70462	1.7743	0.573743	0.471232
E7EPJ9;E7ERB5;E9PDK7;P05120;Q96E96	SERPINB2	16.119 ± 1.298	15.07 ± 1.08	16.282 ± 0.836	15.696 ± 1.066	+	+		+	0.0531335	0.0278705	0.012426	0.0200279											-1.04923	0.997095	1.21156	1.60141	0.626042	0.580343
P05121-2	SERPINE1	15.54 ± 1.042	15.474 ± 0.827	15.732 ± 0.914	15.576 ± 1.643	+	+	+	+	0.204814	0.15548	-0.0893491	0.0454792											-0.0664608	0.0507845	0.258314	0.249667	0.102574	0.0570451
B2RCV1;O43350;P05141	SLC25A5	26.41 ± 0.357	26.497 ± 0.58	26.436 ± 0.636	26.81 ± 0.375	+	+	+	+	-0.141235	0.0770327	-0.163905	0.114113											0.0876555	0.141845	-0.0611844	0.0739075	0.312793	0.655703
G3V264;G3V265;G3V2M1;G3V3F5;G3V3Y3;G3V482;G3V4B4;G3V5Q9;P05154;Q07616;Q9UG30	SERPINA5	21.352 ± 0.995	21.529 ± 0.787	21.51 ± 0.843	21.641 ± 1.261	+	+	+	+	-0.024069	0.00644344	-0.22071	0.182311											0.177733	0.156244	-0.0197065	0.0167598	0.11157	0.0783484
P05155-2	SERPING1	23.211 ± 0.689	22.875 ± 0.582	22.652 ± 0.663	22.329 ± 0.53	+	+	+	+	-0.0531335	0.0197594	0.135503	0.128435											-0.335303	0.507832	-0.223882	0.31477	-0.546856	1.15838
A0A087X0I2;D6R9Z8;E7ETH0;G3XAM2;O60442;P05156	CFI	21.381 ± 0.833	21.339 ± 0.512	20.726 ± 0.506	20.454 ± 0.566	+	+	+	+	-0.251135	0.195019	0.0597633	0.0549456	+			+		+		2.18367	1.9906	36	-0.0424709	0.0438707	-0.613047	1.51724	-0.884867	2.26114
A8K3E5;P05160;Q5VYL5	F13B	15.463 ± 1.51	16.243 ± 1.115	16.282 ± 1.163	15.563 ± 0.706	+	+	+	+	-0.337421	0.341346	-0.0550296	0.0208078							+				0.780688	0.58642	0.0388179	0.0238133	-0.680339	0.777386
A0A096LNZ9;A0A096LPJ4;P05161;Q5SVA4;Q7Z2G2;Q96GF0	ISG15	16.857 ± 1.302	17.844 ± 1.313	19.269 ± 0.83	19.443 ± 0.758	+	+	+	+	-0.0277021	0.00797471	0.0100592	0.0184819	+				+			3.80016	0.69438	406	0.987452	0.814873	1.42449	1.67375	1.5986	2.00526
B0QYC9;P05162;Q6FGY4	LGALS2	18.726 ± 0.935	19.16 ± 1.341	18.853 ± 0.943	19.1 ± 0.757	+	+	+	+	-0.304723	0.278719	-0.161538	0.111589											0.434036	0.332371	-0.306674	0.218181	-0.0594945	0.0387939
P05164-2	MPO	23.23 ± 0.728	23.179 ± 0.724	23.158 ± 1.27	22.763 ± 0.975	+	+	+	+	0.145777	0.0941362	-0.0455621	0.0146963											-0.050698	0.0501421	-0.0209901	0.0140459	-0.416276	0.457431
B4DKY8;B4DPF9;C9JPQ8;H0Y4B9;H0Y5U0;H0Y798;P05165;Q15979;Q5JTW6;Q5JVH2;Q8WXQ7	PCCA	24.799 ± 0.52	24.99 ± 0.633	24.992 ± 0.678	24.826 ± 0.44	+	+	+	+	-0.292916	0.258422	-0.266864	0.249567											0.191691	0.284855	0.00146031	0.00151832	-0.164648	0.255346
P05166-2	PCCB	24.812 ± 0.568	24.866 ± 0.517	24.642 ± 0.525	24.437 ± 0.354	+	+	+	+	-0.341962	0.350868	-0.187574	0.140713											0.0541825	0.0733435	-0.224	0.393203	-0.428751	1.1351
P05186-3	ALPL	19.566 ± 1.447	19.986 ± 1.423	19.884 ± 1.099	19.228 ± 1.407	+	+	+	+	-0.443688	0.638991	0.00769229	0.0169541											0.420301	0.246208	-0.102055	0.0581203	-0.757945	0.519891
G3V4T5;H0YJS4;P05198	EIF2S1	22.915 ± 0.183	22.982 ± 0.121	22.95 ± 0.182	22.845 ± 0.106	+	+	+	+	0.0358765	0.0188539	-0.166272	0.116662											0.0669668	0.395194	-0.0325003	0.167536	-0.136943	1.52195
P05204;Q0VGD5;Q6FGI5;Q96C64	HMGN2	23.135 ± 0.872	22.104 ± 0.777	22.938 ± 0.771	21.693 ± 1.069	+	+	+	+	-0.0858311	0.0378464	0.247929	0.28667	+							1.85205	0.30187	699	-1.03113	1.59151	0.834097	1.30908	-0.411118	0.40452
P05230-2	FGF1	17.934 ± 1.072	18.752 ± 1.074	19.701 ± 0.332	19.985 ± 0.346	+	+	+	+	0.103996	0.0602384	-0.213609	0.17295	+				+			2.60799	0.56249	500	0.818521	0.825649	0.948187	1.49832	1.23258	2.09681
B2R6M3;E7ESS4;K7EKL8;P05362;Q5NKV7;Q96B50	ICAM1	22.227 ± 0.419	22.419 ± 0.644	22.431 ± 0.335	22.333 ± 0.461	+	+	+	+	0.0930972	0.0525278	0.0964497	0.0876406											0.192651	0.309865	0.0117354	0.015843	-0.0861385	0.117505
H0YDD8;P05387;Q6FG96	RPLP2	22.312 ± 0.639	22.095 ± 0.706	21.437 ± 0.811	20.976 ± 0.7	+	+	+	+	0.0712988	0.038399	-0.0218935	0.000656899	+					+		1.47598	0.72258	390	-0.217775	0.277142	-0.657912	0.976519	-1.11878	2.17696
P05388-2	RPLP0	23.819 ± 0.445	24.065 ± 0.318	23.899 ± 0.484	23.56 ± 0.511	+	+	+	+	0.142144	0.0908994	0.181657	0.185488											0.245687	0.64827	-0.16597	0.365049	-0.50476	1.48839
B2RAB6;P05413;Q5VV93;Q99957;S4R371;S4R3A2	FABP3	23.498 ± 0.587	23.757 ± 0.22	23.468 ± 0.404	23.115 ± 0.449	+	+	+	+	-0.329246	0.324738	0.0313609	0.0330647											0.258943	0.581969	-0.28856	1.00895	-0.641794	2.56326
P05451;P11379;Q4ZG28	REG1A	19.515 ± 1.431	20.347 ± 1.006	19.705 ± 1.504	18.558 ± 1.713	+	+	+	+	-0.256585	0.202605	-0.0218935	0.000656899	+							2.3058	1.6187	74	0.831899	0.698928	-0.641769	0.477926	-1.78897	1.63409
E9PHK0;P05452;Q6FGX6	CLEC3B	20.369 ± 0.58	20.057 ± 0.676	19.354 ± 1.004	18.285 ± 1.223	+	+	+	+	-0.0386013	0.0127932	-0.0443787	0.0139527	+			+		+		4.28425	1.2527	151	-0.312535	0.47127	-0.702713	0.910575	-1.77195	2.5254
E7ERC4;E9PFL9;E9PGX9;P05455;Q15367;Q53XJ4	SSB	23.097 ± 0.149	22.931 ± 0.13	22.768 ± 0.28	22.777 ± 0.173	+	+	+	+	0.135786	0.0853725	-0.0988166	0.0530116											-0.165872	1.48667	-0.163468	0.804718	-0.154071	1.1944
D3DUX1;P05543	SERPINA7	17.398 ± 1.749	16.056 ± 0.796	15.849 ± 1.132	16.03 ± 1.149	+	+	+	+	-0.0667575	0.0268771	-0.091716	0.047332											-1.34192	1.16536	-0.207679	0.169023	-0.0267086	0.0187849
B2RAI1;D3DX34;P05546;Q6IBZ5	SERPIND1	21.426 ± 1.008	20.679 ± 0.87	19.98 ± 0.795	20.103 ± 0.948	+	+	+	+	0.106721	0.062236	-0.0775148	0.0365139											-0.747627	0.870879	-0.698384	0.935834	-0.575785	0.6455
A8K6N2;C9JJP8;C9JNE0;C9JPK5;D3DRX9;D3DRY3;D3DRY4;D3DRY5;E7EQW5;E7ERX5;E7EUI6;E9PLR6;E9PQJ2;H7C4K3;H7C4N8;P05556;P78466;P78467;Q13089;Q13090;Q13091;Q13212;Q14622;Q14647;Q29RW2;Q5T3E4;Q5T3E5;Q5T3E6;Q7Z3V1;Q8WUM6	ITGB1	23.792 ± 0.321	23.96 ± 0.328	24.147 ± 0.211	24.1 ± 0.257	+	+	+	+	0.250227	0.215683	0.0857988	0.0776102											0.167813	0.495945	0.18728	0.707091	0.140141	0.446289
F8VZY9;P05783;Q53G38;Q5U0N8;Q9BW26	KRT18	25.924 ± 0.21	26.01 ± 0.176	26.143 ± 0.148	26.047 ± 0.131	+	+	+	+	0.0994551	0.0569717	0.120118	0.111589											0.0856292	0.406797	0.133177	0.908788	0.0375333	0.196431
P05787-2	KRT8	26.861 ± 0.166	26.935 ± 0.232	27.12 ± 0.199	27.118 ± 0.149	+	+	+	+	0.154859	0.102484	0.172189	0.17295											0.0742264	0.325025	0.184453	0.960418	0.182493	1.08781
B2R696;B7Z9J4;E5RG14;E5RIZ8;P05937	CALB1	24.189 ± 1.116	24.212 ± 1.392	24.111 ± 0.784	24.285 ± 0.858	+	+	+	+	-0.0794732	0.034056	-0.407692	0.539787											0.0225055	0.0123135	-0.101021	0.065172	0.0729387	0.0450862
P05976-2	MYL1	16.043 ± 1.247	16.2 ± 1.301	15.956 ± 0.911	16.155 ± 1.297	+	+	+	+	0.121253	0.0733781	-0.166272	0.116662											0.156796	0.0919502	-0.243349	0.173058	-0.0445544	0.0239829
B2RDS4;M0QZ63;M0R244;P05981	HPN	20.367 ± 1.011	20.673 ± 0.87	20.746 ± 0.737	19.826 ± 0.891	+	+	+	+	-0.0177112	0.00385169	-0.0349113	0.00816338											0.306227	0.278632	0.0724576	0.0655451	-0.847071	1.12588
A0A087WYX9;P05997;P78440;Q13908;Q53WR4;Q59GR4;Q6LDJ5;Q7KZ55;Q86XF6;Q96QB0;Q96QB3	COL5A2	18.472 ± 0.441	18.284 ± 0.937	18.572 ± 0.787	17.975 ± 0.336	+	+	+	+	0.0476839	0.024922	-0.0585799	0.023175											-0.187877	0.210515	0.288031	0.287053	-0.309523	0.404436
A8K762;H0Y5R6;P06132;Q16863;Q16883;Q53YB8;Q53ZP6;Q5T446;Q6IB28;Q9BUZ0	UROD	21.677 ± 0.286	21.739 ± 0.567	21.648 ± 0.317	21.906 ± 0.155	+	+	+	+	-0.113987	0.0563276	-0.247929	0.220586											0.0623448	0.104989	-0.0906897	0.155676	0.167185	0.362032
P06213-2	INSR	19.928 ± 0.339	19.915 ± 0.51	20.158 ± 0.493	19.933 ± 0.387	+	+	+	+	0.0413261	0.0216008	-0.0301775	0.00537372											-0.0129921	0.0209074	0.242694	0.456468	0.0178273	0.027637
P06239-3	LCK	16.61 ± 1.322	16.578 ± 1.398	16.082 ± 1.291	16.289 ± 0.943	+	+	+	+	0.261126	0.232127	0.0349112	0.0356443											-0.0316514	0.016129	-0.49609	0.325182	-0.288379	0.196555
P06241-2	FYN	17.339 ± 1.076	17.02 ± 0.794	16.736 ± 1.064	16.892 ± 0.953	+	+	+	+	0.245686	0.209075	-0.047929	0.016197											-0.318252	0.290815	-0.284085	0.255839	-0.128307	0.11115
P06280;Q6LER7;V9GYN5	GLA	20.956 ± 0.572	21.01 ± 0.428	20.809 ± 0.375	20.946 ± 0.438	+	+	+	+	-0.0231608	0.00606637	-0.34497	0.39238											0.0534964	0.0781389	-0.201063	0.475064	-0.063154	0.110719
P06312	IGKV4-1	21.209 ± 1.361	21.081 ± 1.043	20.77 ± 1.314	19.39 ± 1.809	+	+	+	+	-0.020436	0.00494884	0.0976331	0.0887831											-0.128198	0.0780066	-0.311358	0.216176	-1.69157	1.42026
A0A0A0MS51;A0A0A0MT01;A2A418;A8MUD1;A8MYN7;B7Z373;B7Z5V1;F5H1A8;P06396;Q5T0H8;Q5T0H9;Q5T0I0;Q5T0I1;Q5T0I2;Q8WVV7	GSN	25.479 ± 0.123	25.237 ± 0.257	25.497 ± 0.369	25.692 ± 0.382	+	+	+	+	0.270209	0.246485	-0.0325444	0.00675989											-0.242403	1.51917	0.260565	0.908176	0.455528	1.84608
A8K5E3;P06400;P78499;Q5VW46;Q8IZL4;Q92728	RB1	18.773 ± 0.561	18.741 ± 0.485	18.75 ± 0.562	19.329 ± 0.194	+	+	+	+	0.218438	0.172226	0.166272	0.165339	+							1.31838	0.52061	534	-0.0321758	0.0437871	0.00884366	0.0116142	0.587979	2.17662
P06454-2	PTMA	21.003 ± 0.847	20.642 ± 0.764	20.578 ± 0.511	19.311 ± 0.839	+	+	+	+	0.024069	0.0132102	0.214793	0.233019	+			+		+		3.3279	1.0397	222	-0.361083	0.41367	-0.0645373	0.072962	-1.33166	2.29597
A8K4X0;F8W079;F8W0P7;H0YH81;H0YI37;P06576;Q14283	ATP5F1B	26.476 ± 0.47	26.679 ± 0.447	26.713 ± 0.464	26.531 ± 0.407	+	+	+	+	-0.343778	0.354738	-0.0550296	0.0208078											0.202642	0.407095	0.0345981	0.054779	-0.147717	0.300358
B4DPF3;B4DV20;E9PFN7;O19694;P06681;Q13904	C2	19.463 ± 0.903	18.989 ± 0.885	18.429 ± 0.576	18.74 ± 0.713	+	+	+	+	-0.0177112	0.00385169	0.0242603	0.0280349											-0.473407	0.512245	-0.560912	0.809489	-0.249584	0.263996
D3DV36;P06702;Q6FGA1;Q9NYM0;Q9UCJ1	S100A9	22.278 ± 0.779	22.206 ± 0.896	22.264 ± 0.996	22.512 ± 0.714	+	+	+	+	0.0858311	0.0476306	-0.131953	0.0820124											-0.0718307	0.0622003	0.057548	0.0433509	0.30544	0.334162
D3DV39;P06703;Q5RHS4;R4GN98	S100A6	16.166 ± 2.273	17.666 ± 0.68	17.241 ± 2.526	18.03 ± 1.55	+	+	+	+	-0.0467756	0.0166339	-0.228994	0.193553											1.50036	1.02054	-0.42481	0.18504	0.364219	0.257669
A8MSL6;P06727;Q14CW8;Q6Q787	APOA4	24.065 ± 1.05	24.242 ± 0.996	24.013 ± 1.176	23.226 ± 0.789	+	+	+	+	-0.182107	0.1139	-0.14497	0.0945813	+							1.68418	0.87265	310	0.176296	0.133414	-0.229136	0.167182	-1.01623	1.39689
P06730-2	EIF4E	21.804 ± 0.413	21.932 ± 0.243	21.755 ± 0.2	21.691 ± 0.21	+	+	+	+	-0.020436	0.00494884	-0.0940829	0.0492048											0.127599	0.33379	-0.177369	0.875837	-0.240716	1.28077
B2RD59;K7EM90;K7ERS8;P06733;P22712;Q16704;Q4TUS4;Q53FT9;Q53HR3;Q658M5;Q6GMP2;Q71V37;Q7Z3V6;Q8WU71;Q96GV1;Q9BT62;Q9UCH6;Q9UM55	ENO1	26.182 ± 0.591	26.367 ± 0.208	26.091 ± 0.283	26.067 ± 0.149	+	+	+	+	-0.209355	0.142829	-0.118935	0.0701178											0.184615	0.378094	-0.275484	1.36271	-0.299395	2.2867
P06737-2	PYGL	20.499 ± 0.402	20.347 ± 0.406	20.535 ± 0.422	20.495 ± 0.482	+	+	+	+	-0.00317892	0.00171773	0.187574	0.193553											-0.152966	0.335664	0.188458	0.422278	0.148666	0.287836
P06744-2	GPI	22.781 ± 0.29	22.846 ± 0.429	22.729 ± 0.368	22.877 ± 0.329	+	+	+	+	-0.314714	0.29681	-0.202959	0.159372											0.0656297	0.139525	-0.117564	0.247371	0.0304587	0.0576497
B2RC78;E5RG65;E5RHZ4;E5RIJ0;E5RJ55;E7EW18;E9PIC6;H0YAV8;H0YB29;H0YBJ0;H0YBX1;P06746;Q3KP48;Q6FI34	POLB	15.344 ± 0.753	15.748 ± 1.025	15.976 ± 0.974	15.988 ± 1.345	+	+	+	+	0.220254	0.17454	-0.107101	0.0598714											0.404139	0.41585	0.228468	0.184005	0.239606	0.158263
P06748-2	NPM1	22.395 ± 0.396	22.226 ± 0.246	22.443 ± 0.313	22.495 ± 0.193	+	+	+	+	0.00953679	0.0068228	-0.178107	0.129774											-0.168665	0.49039	0.216446	0.835633	0.268793	1.53792
A0A087WWU8;D3DV71;D6R904;D6RFM2;D6RGJ6;J3KN67;P06753;P12324;Q2QD06;Q5HYB6;Q5VU58;Q5VU59;Q5VU61;Q5VU63;Q5VU66;Q5VU71;Q5VU72;Q8TCG3;Q969Q2;Q9NQH8	TPM3	17.693 ± 1.294	17.421 ± 1.519	17.91 ± 1.267	19.208 ± 0.652	+	+	+	+	0.178474	0.125979	-0.172189	0.123141											-0.271655	0.151199	0.488804	0.30445	1.7867	2.06941
P06753-6	TPM3	24.313 ± 0.626	24.343 ± 0.296	24.391 ± 0.317	24.484 ± 0.312	+	+	+	+	0.233878	0.192533	-0.0822485	0.0400408											0.0299501	0.0436429	0.0480137	0.119771	0.140543	0.430881
P06756-2	ITGAV	22.255 ± 0.581	22.435 ± 0.551	22.693 ± 0.487	22.675 ± 0.572	+	+	+	+	0.157584	0.105061	0.0715976	0.0649282											0.179633	0.270945	0.258611	0.472934	0.240203	0.390665
B2R5T9;E5RHN7;E5RJI0;E5RJZ4;E7EW14;P06858;Q16282;Q16283;Q96FC4	LPL	18.086 ± 0.646	18.244 ± 0.931	18.172 ± 0.865	17.175 ± 0.576	+	+	+	+	-0.141235	0.0770327	-0.0431953	0.0132135	+							1.43915	0.9585	268	0.157983	0.1554	-0.0717938	0.0578378	-1.06813	1.81514
A0A087WTY2;B4DKE7;E7ENH7;H3BP20;H3BQ04;H3BRP6;H3BS10;H3BT62;H3BTD4;H3BU85;H3BVH8;P06865;Q53HS8;Q6AI32	HEXA	22.547 ± 0.317	22.765 ± 0.204	22.544 ± 0.247	22.832 ± 0.195	+	+	+	+	-0.126703	0.0656289	-0.194675	0.149187											0.217632	0.903353	-0.221181	1.1472	0.0676229	0.293745
P07093-2	SERPINE2	19.349 ± 0.565	19.442 ± 0.603	18.845 ± 0.494	18.855 ± 0.565	+	+	+	+	-0.0912806	0.0412048	-0.0573965	0.0223813											0.0930405	0.122178	-0.596769	1.31834	-0.586659	1.19179
B1AQP8;B1AQP9;B2R8N0;P07099;Q5VTJ6;Q9NP75;Q9NPE7;Q9NQU6;Q9NQU7;Q9NQU8;Q9NQU9;Q9NQV0;Q9NQV1;Q9NQV2	EPHX1	25.249 ± 0.288	25.366 ± 0.467	25.148 ± 0.44	25.229 ± 0.44	+	+	+	+	-0.12852	0.0670085	-0.316568	0.335782											0.117405	0.255938	-0.218181	0.453279	-0.137191	0.255895
P07101-2	TH	16.677 ± 0.897	16.546 ± 0.746	15.921 ± 1.952	15.947 ± 0.458	+	+	+	+	0.153043	0.100785	0.00769229	0.0169541											-0.130934	0.121738	-0.624673	0.385119	-0.598819	1.13436
P07108-2	DBI	22.183 ± 0.836	21.893 ± 0.781	20.655 ± 0.737	20.106 ± 0.82	+	+	+	+	-0.215713	0.15013	0.0349112	0.0356443	+			+		+		3.44714	1.1159	195	-0.290357	0.314682	-1.2374	2.24346	-1.78621	3.27023
A8MW49;P07148	FABP1	24.793 ± 1.212	24.951 ± 1.079	24.487 ± 1.172	24.087 ± 1.176	+	+	+	+	-0.226612	0.163162	-0.159172	0.109088											0.157642	0.103727	-0.463558	0.37218	-0.863656	0.829324
A8MW50;C9J7H8;F5H793;P07195	LDHB	25.813 ± 0.476	25.983 ± 0.453	25.544 ± 0.576	25.402 ± 0.477	+	+	+	+	-0.231153	0.168791	-0.128402	0.0787024											0.169528	0.320871	-0.438688	0.949287	-0.580311	1.58919
A0A087X0W2;B9ZVN2;P07196;Q16154;Q8IU72	NEFL	15.254 ± 1.232	15.705 ± 1.077	16.1 ± 0.569	15.667 ± 1.029	+	+	+	+	0.147593	0.0957763	-0.0171598	0.00198333											0.450955	0.348003	0.394227	0.425296	-0.0386416	0.0256937
P07199;Q96EI4	CENPB	16.877 ± 0.672	16.349 ± 0.832	16.826 ± 0.633	17.296 ± 0.982	+	+	+	+	0.14941	0.0974311	-0.00769232	0.00745947											-0.527246	0.733075	0.476504	0.660939	0.946935	1.24914
A0A087WUQ6;E9PAS1;P07203;Q7Z5H1;Q9BW12	GPX1	21.796 ± 0.511	22.578 ± 0.355	23.136 ± 0.276	23.438 ± 0.131	+	+	+	+	0.0286104	0.0153317	-0.0869823	0.0436465	+				+			6.63489	0.3617	655	0.781942	2.49751	0.557964	2.4614	0.860544	4.80782
P07204;Q8IV29;Q9UC32	THBD	18.905 ± 0.433	18.425 ± 0.736	18.598 ± 0.488	18.796 ± 0.342	+	+	+	+	0.181199	0.128864	0.163905	0.162342											-0.480146	0.873109	0.173275	0.230898	0.371419	0.664596
B2R6Y8;P07205;Q9H107	PGK2	16.917 ± 1.441	16.99 ± 1.677	16.396 ± 1.401	18.159 ± 0.996	+	+	+	+	-0.0249773	0.0068228	-0.14142	0.0910853											0.0728421	0.032884	-0.594087	0.34231	1.16922	0.950823
A8KAC9;C9K0R0;D3DN28;G5E9F8;H7BXT0;P07225;Q15518;Q7Z715;Q9UCZ8	PROS1	17.715 ± 0.607	17.511 ± 0.92	16.941 ± 0.75	16.966 ± 1.012	+	+	+	+	0.114896	0.068401	0.240828	0.274627											-0.204498	0.216169	-0.569638	0.707513	-0.544667	0.554756
B2RDQ2;H0Y3Z3;H7BZ94;I3L0S0;I3L1Y5;I3L312;I3L398;I3L3P5;I3L3U6;I3L4M2;I3L514;I3NI03;P07237;P30037;P32079;Q15205;Q6LDE5	P4HB	24.943 ± 0.266	25.183 ± 0.117	24.962 ± 0.239	24.943 ± 0.132	+	+	+	+	0.0558583	0.0293805	-0.292899	0.292807											0.2396	1.45403	-0.221116	1.46514	-0.239764	2.73861
P07305-2	H1-0	20.71 ± 0.397	20.377 ± 0.461	21.338 ± 0.319	20.833 ± 0.248	+	+	+	+	0.0104451	0.00720446	0.0159763	0.0223813	+							2.13734	0.2153	748	-0.333302	0.843823	0.961405	3.59328	0.455744	1.56437
A6NDV8;B2R590;G3V2U7;G3V3F8;G3V597;P07311	ACYP1	18.378 ± 0.497	17.877 ± 0.521	17.425 ± 0.682	17.447 ± 1.002	+	+	+	+	0.210263	0.162051	0.126035	0.117946											-0.500861	1.16011	-0.452036	0.799608	-0.430617	0.524189
P07332-2	FES	18.749 ± 0.608	18.518 ± 0.51	18.553 ± 0.636	19.051 ± 0.611	+	+	+	+	0.111262	0.0656289	0.0964497	0.0876406											-0.230794	0.372014	0.0351279	0.0434963	0.533113	1.10204
C9JH19;F8W787;F8WD96;H7C1V0;P07339;Q6IB57	CTSD	21.82 ± 0.502	21.927 ± 0.557	21.881 ± 0.297	21.996 ± 0.293	+	+	+	+	-0.305631	0.280328	-0.212426	0.171414											0.107174	0.159919	-0.0458081	0.0755855	0.069006	0.118664
H0YKL9;H0YKN4;H0YKS4;H0YKV8;H0YKX9;H0YKZ7;H0YL33;H0YLE2;H0YLV6;H0YM50;H0YMD0;H0YMD9;H0YMM1;H0YMT9;H0YMU9;H0YMW4;H0YN28;H0YN42;H0YN52;H0YNA0;H0YNB8;H0YNP5;P07355;Q567R4;Q6N0B3;Q8TBV2;Q96DD5;Q9UDH8	ANXA2	24.932 ± 0.257	24.76 ± 0.468	24.712 ± 0.554	24.614 ± 0.493	+	+	+	+	0.256585	0.225173	0.167456	0.166847											-0.171459	0.421154	-0.0488279	0.0696827	-0.146261	0.257506
A2RUI4;A2RUI5;P07357;Q13668;Q9H130	C8A	21.205 ± 0.91	20.912 ± 1.056	20.667 ± 1.168	20.603 ± 1.234	+	+	+	+	0.343778	0.389116	-0.0218935	0.000656899											-0.293404	0.251027	-0.244571	0.175771	-0.308358	0.222035
A1L4K7;F5GY80;F5H7G1;P07358	C8B	23.146 ± 0.949	22.922 ± 1.011	22.908 ± 1.206	22.769 ± 1.052	+	+	+	+	0.357402	0.421817	-0.0289941	0.00468709											-0.224682	0.184569	-0.0142307	0.00879378	-0.15235	0.112377
P07360;Q14CT8;Q14CU0;Q5SQ07;Q5SQ08	C8G	19.43 ± 1.215	19.336 ± 1.223	19.744 ± 1.335	19.993 ± 1.185	+	+	+	+	0.358311	0.424082	-0.0183432	0.00131801											-0.0942886	0.0558758	0.407726	0.272082	0.656466	0.531743
E9PIA9;E9PJA6;E9PJJ3;E9PL37;E9PLC9;E9PLX0;E9PMC6;E9PQB3;E9PRM1;E9PSA6;P07384;Q2TTR0;Q6DHV4	CAPN1	24.246 ± 0.25	24.29 ± 0.218	24.342 ± 0.203	24.316 ± 0.215	+	+	+	+	-0.123978	0.0635836	0.452663	0.808212											0.0437791	0.146055	0.0520065	0.201168	0.0261602	0.0900553
P05218;P07437;Q8WUC1;Q9CY33	TUBB	25.097 ± 0.222	25.281 ± 0.164	25.092 ± 0.154	24.517 ± 0.461	+	+	+	+	0.114896	0.068401	-0.123669	0.0743664											0.184271	1.09595	-0.188903	1.48707	-0.764802	3.23234
B2R867;B3KUC8;E5RHI4;O60842;P07451	CA3	18.78 ± 1.96	18.839 ± 1.915	19.683 ± 1.174	19.299 ± 1.119	+	+	+	+	0.192098	0.140782	-0.200592	0.156429											0.0598614	0.0215406	0.843798	0.5143	0.459422	0.24621
P07476;Q5T7P4	IVL	16.114 ± 1.635	16.078 ± 1.161	15.911 ± 0.434	15.65 ± 1.068	+	+	+	+	-0.0613079	0.0239602	-0.0195266	0.000656899											-0.0358008	0.0175341	-0.166882	0.149364	-0.428024	0.341491
P07478	PRSS2	19.433 ± 1.76	19.815 ± 2.312	19.109 ± 1.933	18.688 ± 1.889	+	+	+	+	-0.235695	0.17454	-0.18284	0.135193											0.381728	0.145247	-0.705866	0.285349	-1.12702	0.517634
F8VNV6;F8VNW0;F8VSI3;F8VU58;F8VUF6;F8VWU0;F8VX58;F8VXZ8;H0YI87;H0YIH3;P07585;Q9P0Z0;Q9P0Z1;Q9Y5N8;Q9Y5N9	DCN	25.041 ± 0.38	24.983 ± 0.612	25.004 ± 0.79	24.584 ± 0.896	+	+	+	+	0.276567	0.256908	0.0680473	0.0618783											-0.0577755	0.0841006	0.0206327	0.0203272	-0.39903	0.500324
P07602-2	PSAP	20.138 ± 0.346	20.105 ± 0.336	19.731 ± 0.339	19.162 ± 0.579	+	+	+	+	-0.111262	0.054414	-0.00414203	0.0095843											-0.0331926	0.0713588	-0.373983	1.35876	-0.942665	2.86516
D6REQ8;H0Y9B6;H0Y9M3;H0YA83;P07686;Q5URX0	HEXB	22.403 ± 0.215	22.577 ± 0.265	22.44 ± 0.3	22.698 ± 0.372	+	+	+	+	0.0177112	0.0103414	-0.260947	0.240295											0.17363	0.763517	-0.137088	0.456912	0.121249	0.33222
P07711-3	CTSL	18.766 ± 1.463	18.371 ± 1.207	17.7 ± 1.156	18.141 ± 0.872	+	+	+	+	-0.174841	0.106798	-0.394675	0.506385											-0.395741	0.248356	-0.671045	0.560302	-0.229486	0.174241
I3L3D5;K7EJ44;P07737;Q53Y44	PFN1	25.45 ± 0.351	24.95 ± 0.537	23.5 ± 0.466	23.556 ± 0.571	+	+	+	+	-0.0594914	0.0230087	0.0242603	0.0280349	+		+	+				4.8318	0.6505	433	-0.500334	1.34959	-1.44982	4.31223	-1.39445	3.73379
A4D1N9;C9JH23;P07738	BPGM	20.793 ± 0.32	20.702 ± 0.267	21.969 ± 0.556	22.054 ± 0.633	+	+	+	+	-0.0331517	0.0103414	-0.0183432	0.00131801	+		+	+				4.62936	0.83898	321	-0.0913188	0.263275	1.26753	4.34591	1.35215	4.15785
P07741-2	APRT	24.152 ± 0.44	24.037 ± 0.286	23.123 ± 0.342	23.296 ± 0.138	+	+	+	+	-0.0885559	0.0395128	-0.0207101	0	+							4.30132	0.34783	667	-0.114538	0.261917	-0.914576	4.34064	-0.741083	4.92162
A8K997;E9PSH8;P07766	CD3E	19.153 ± 2.112	19.066 ± 2.455	18.89 ± 2.484	18.551 ± 3.149	+	+	+	+	0.0903724	0.0506689	0.171006	0.171414											-0.087049	0.0266591	-0.175875	0.0512153	-0.515003	0.142267
A0AVA9;B9EGH3;P07814;Q05BP6;Q05DF8;Q5DSM1;Q5H9S5;Q6PD57;Q86X73;V9GYZ6;V9GZ76	EPRS1	23.435 ± 0.1	23.412 ± 0.086	23.494 ± 0.075	23.455 ± 0.217	+	+	+	+	-0.178474	0.110318	-0.128402	0.0787024											-0.0223749	0.195113	0.0820336	1.21526	0.0425272	0.211651
B3KQR5;B3KRR5;E9PCB3;E9PHZ5;E9PID0;E9PIS1;E9PJ67;E9PKQ7;E9PKX0;E9PL32;E9PLY3;E9PNL5;E9PP38;E9PQM1;E9PR00;E9PR54;E9PS78;E9PSG5;P07858;Q503A6;Q96D87;R4GMQ5	CTSB	24.582 ± 0.655	24.799 ± 0.658	24.495 ± 0.65	24.551 ± 0.572	+	+	+	+	-0.123978	0.0635836	-0.247929	0.220586											0.216909	0.284497	-0.304489	0.43443	-0.248389	0.362554
P07900-2	HSP90AA1	26.627 ± 0.168	26.755 ± 0.262	26.488 ± 0.217	26.547 ± 0.289	+	+	+	+	0.125795	0.0770327	-0.308284	0.320325											0.127446	0.574389	-0.266181	1.3574	-0.207261	0.808504
B4E097;E7ET32;F2Z2X9;G3V223;G3V3U5;H0YJL3;P07902;Q14355;Q14356;Q14357;Q14358;Q14359;Q14360;Q14361;Q14363;Q14364;Q14365;Q14369;Q14370;Q14371;Q14372;Q14373;Q14374;Q14375;Q14377;Q14378;Q14380;Q14381;Q14382;Q14383;Q14384;Q14385;Q14386;Q14387;Q14389;Q16766;Q53XK1;Q5VZ81;Q96BY1	GALT	19.635 ± 0.661	19.763 ± 0.668	19.987 ± 0.515	20.401 ± 0.37	+	+	+	+	-0.215713	0.15013	-0.154438	0.104159	+				+			1.74112	0.45461	578	0.128478	0.151935	0.224066	0.332457	0.637749	1.47856
P07910-2	HNRNPC	23.152 ± 0.141	23.067 ± 0.231	23.29 ± 0.217	23.217 ± 0.243	+	+	+	+	0.145777	0.0941362	-0.1	0.053976											-0.0851839	0.41095	0.222883	1.17768	0.150174	0.646033
P07911-3	UMOD	26.349 ± 1.054	26.133 ± 1.054	25.808 ± 1.447	26.246 ± 0.872	+	+	+	+	0.172116	0.11939	-0.101183	0.0549456											-0.215672	0.162108	-0.325015	0.210765	0.113157	0.0870677
A0A087WTF2;A0A087X2B9;B2R4V9;D3DQ18;P07919;Q5TDF6;Q6LDB8;Q9BQ91	UQCRH	22.612 ± 0.93	22.825 ± 0.302	22.672 ± 0.463	22.386 ± 0.598	+	+	+	+	-0.372843	0.421817	-0.0360947	0.00887165											0.212542	0.260755	-0.152654	0.348883	-0.438202	1.06802
C9J296;E7EPA6;E9PCS6;G3XAI2;P07942;Q14D91	LAMB1	23.971 ± 0.172	24.047 ± 0.273	24.19 ± 0.332	23.901 ± 0.239	+	+	+	+	0.237511	0.197526	0.114201	0.105382											0.0762525	0.288835	0.143278	0.442353	-0.145834	0.561137
A6NLB3;D3DUH1;J3QRU1;P07947	YES1	21.297 ± 0.33	21.6 ± 0.452	21.792 ± 0.287	21.855 ± 0.243	+	+	+	+	-0.0267938	0.00758843	-0.251479	0.225869											0.302914	0.829672	0.192495	0.486273	0.255558	0.742787
A0AVQ5;E5RJ37;P07948	LYN	20.464 ± 0.537	20.417 ± 0.581	20.549 ± 0.437	20.543 ± 0.625	+	+	+	+	0.156676	0.104198	0.271598	0.329101											-0.0476604	0.0618885	0.132336	0.211227	0.126505	0.166585
A6NM85;P06468;P07951;Q13894;Q53FM4;Q5TCU3;Q5TCU4;Q5TCU7;Q5TCU8;Q9UH67;U3KQK2	TPM2	22.297 ± 0.809	21.901 ± 0.606	21.609 ± 0.69	21.524 ± 0.535	+	+	+	+	0.312897	0.322934	0.0621302	0.0569004											-0.395689	0.542192	-0.292109	0.416275	-0.377584	0.682667
P07951-2	TPM2	25.787 ± 0.851	25.479 ± 0.526	25.448 ± 0.721	25.588 ± 0.405	+	+	+	+	0.276567	0.256908	-0.0360947	0.00887165											-0.307329	0.398403	-0.0317895	0.0356715	0.10889	0.187185
P07951-3	TPM2	23.999 ± 0.844	23.64 ± 0.709	23.442 ± 0.807	23.4 ± 0.52	+	+	+	+	0.291099	0.281944	-0.0704142	0.031369											-0.359142	0.429125	-0.197978	0.214415	-0.239564	0.343225
P07954-2	FH	24.744 ± 0.85	25.033 ± 0.592	24.901 ± 0.559	24.583 ± 0.334	+	+	+	+	-0.334696	0.335735	-0.163905	0.114113											0.288781	0.353073	-0.131856	0.184352	-0.449181	1.08228
P07992-2	ERCC1	17.099 ± 0.825	17.317 ± 0.707	17.084 ± 0.9	17.135 ± 0.547	+	+	+	+	0.209355	0.160944	-0.056213	0.0215922											0.218494	0.237669	-0.233298	0.241441	-0.182009	0.241186
A8K6H4;A8MZG1;B4E3J7;B9EGH6;P07996;Q15667;Q59E99	THBS1	21.758 ± 0.625	21.587 ± 0.635	20.677 ± 0.82	20.691 ± 0.503	+	+	+	+	0.12307	0.0748299	0.133136	0.125775	+							3.09782	0.46828	568	-0.170972	0.224878	-0.910739	1.58016	-0.896442	2.1304
B2R589;D3DS06;G3V357;P07998;Q16830;Q16869;Q1KHR2;Q6ICS5;Q9UCB4;Q9UCB5	RNASE1	20.154 ± 1.727	20.803 ± 1.06	20.586 ± 1.542	19.778 ± 1.393	+	+	+	+	-0.335604	0.337597	-0.0644971	0.0272132											0.648723	0.419615	-0.217165	0.126324	-1.02531	0.921333
B2R8R2;C9JWU8;D3DVV2;P08034;Q5U0S4	GJB1	16 ± 1.315	15.872 ± 0.547	15.525 ± 0.642	15.572 ± 0.419	+				0.0903724	0.0506689	0.120118	0.111589											-0.128086	0.0953356	-0.346666	NaN	-0.300378	NaN
B1B5Y2;C9J5X1;H0YLE7;H0YMJ5;H0YNR0;H3BSZ8;P08069;Q14CV2;Q9UCC0	IGF1R	18.762 ± 0.325	18.685 ± 0.338	18.735 ± 0.389	18.454 ± 0.345	+	+	+	+	-0.108538	0.0525278	-0.109467	0.0618783											-0.0770116	0.187522	0.0496819	0.10299	-0.231443	0.706816
A0A087WTA8;P02464;P08123;Q13897;Q13997;Q13998;Q14038;Q14057;Q15177;Q15947;Q16480;Q16511;Q7Z5S6;Q9UEB6;Q9UEF9;Q9UM83;Q9UMI1;Q9UML5;Q9UMM6;Q9UPH0	COL1A2	25.382 ± 0.359	25.3 ± 0.609	25.56 ± 0.569	25.395 ± 0.356	+	+	+	+	0.0504087	0.0263844	-0.0266272	0.00332669											-0.0825858	0.1273	0.260089	0.406352	0.0952868	0.149967
P08133-2	ANXA6	24.572 ± 0.348	24.818 ± 0.47	24.383 ± 0.5	24.392 ± 0.388	+	+	+	+	0.116712	0.0698066	-0.102367	0.0559204											0.245376	0.593943	-0.434305	1.02293	-0.425267	1.16491
B3KSW1;E9PLA2;E9PN11;E9PQH6;P08134;Q5JR05;Q5JR06;Q5JR07;Q5JR08;Q6ICN3	RHOC	16.182 ± 1.187	16.316 ± 1.179	17.232 ± 1.036	16.448 ± 0.989	+	+	+	+	0.095822	0.054414	-0.0207101	0											0.134731	0.0845668	0.915251	0.916543	0.131701	0.0903379
P08138-2	NGFR	17.629 ± 0.983	17.813 ± 0.922	17.301 ± 0.682	17.862 ± 0.782	+	+	+	+	0.118529	0.0712253	0.02071	0.0255839											0.184056	0.1517	-0.512303	0.644015	0.0490556	0.0408337
P08174-2	CD55	21.33 ± 0.687	21.281 ± 0.905	21.407 ± 0.733	21.016 ± 0.979	+	+	+	+	0.300182	0.298498	0.0798816	0.0722313											-0.0486829	0.0432111	0.125967	0.116801	-0.264811	0.234182
A8K294;B5AK60;E7EWT8;P08183;Q12755;Q14812	ABCB1	21.631 ± 0.479	21.673 ± 0.839	21.668 ± 0.921	21.661 ± 0.517	+	+	+	+	-0.365577	0.404085	-0.00177516	0.0110227											0.0417707	0.0436332	-0.00428581	0.00332415	-0.0112422	0.0111248
A8K456;P08185;Q7Z2Q9	SERPINA6	17.568 ± 1.789	17.021 ± 1.35	16.547 ± 0.717	16.404 ± 0.759	+	+	+	+	-0.0876476	0.0389545	0.219527	0.240295											-0.547319	0.300119	-0.473754	0.402833	-0.617574	0.555342
P08195-2	SLC3A2	23.368 ± 0.464	23.51 ± 0.337	23.548 ± 0.594	23.469 ± 0.363	+	+	+	+	-0.215713	0.15013	-0.121302	0.0722313											0.142217	0.306031	0.0379381	0.0568581	-0.0409889	0.0870655
B4E1F6;E9PCV0;F2Z3L6;F8WBK6;P08236;Q549U0;Q96CL9	GUSB	20.56 ± 0.356	20.661 ± 0.483	20.473 ± 0.457	20.534 ± 0.436	+	+	+	+	-0.0158946	0.00313148	-0.191124	0.144921											0.100909	0.192758	-0.188058	0.359828	-0.127244	0.230013
F8VNX2;F8VNZ1;F8VP00;F8VSF5;F8VSF7;F8VSL1;F8VTQ3;F8VTT5;F8VUB8;F8VVE3;F8VW30;F8VX13;F8VYK8;F8VZ53;F8VZI0;F8VZQ1;F8W1J8;H0YHB8;H0YIS9;J3KNX3;P08237;Q16814;Q16815;Q6ZTT1	PFKM	22.768 ± 0.276	22.867 ± 0.318	22.618 ± 0.273	22.561 ± 0.228	+	+	+	+	-0.215713	0.15013	-0.268047	0.251446											0.0994177	0.288302	-0.24944	0.943294	-0.306407	1.36081
B2R5P0;P08238;Q5T9W7;Q9NQW0;Q9NTK6	HSP90AB1	25.951 ± 0.128	25.956 ± 0.123	25.787 ± 0.266	25.886 ± 0.098	+	+	+	+	-0.010445	0.00102409	-0.0846154	0.0418338											0.00471139	0.0263084	-0.168266	0.896335	-0.0699544	0.640283
P08240-2	SRPRA	21.239 ± 0.217	20.846 ± 0.319	20.596 ± 0.407	20.315 ± 0.206	+	+	+	+	-0.0186194	0.00421515	0.140237	0.133828	+					+		2.97216	0.27666	715	-0.392668	1.91605	-0.2503	0.715873	-0.530919	2.84067
P08243-2	ASNS	20.312 ± 0.498	19.931 ± 0.507	19.927 ± 0.774	20.453 ± 0.432	+	+	+	+	-0.0404178	0.0136296	-0.270414	0.255227											-0.380925	0.819116	-0.00407457	0.00425953	0.521689	1.35871
P08246;P09649;Q6B0D9;Q6LDP5	ELANE	20.841 ± 0.877	20.712 ± 0.958	20.558 ± 0.944	20.05 ± 1.271	+	+	+	+	0.0667575	0.0356638	0.0372781	0.0373883											-0.129459	0.106709	-0.153699	0.124202	-0.661476	0.586104
P08253-2	MMP2	19.283 ± 1.074	19.181 ± 0.84	17.945 ± 2.002	18.717 ± 1.18	+	+	+	+	0.361944	0.433252	0.0857988	0.0776102											-0.10237	0.0783935	-1.23613	0.88731	-0.463551	0.419496
B2R8B8;E9PKX2;H7C139;P08254;Q3B7S0;Q6GRF8	MMP3	16.868 ± 0.951	15.507 ± 1.937	16.484 ± 1.485	16.616 ± 1.335	+	+	+	+	0.30109	0.300194	-0.0408284	0.0117486											-1.36048	1.01681	0.976629	0.557961	1.10871	0.690832
P08263;Q14750;Q5GHF8;Q5SZC1	GSTA1	24.329 ± 1.095	24.354 ± 1.333	24.096 ± 1.263	24.761 ± 1.022	+	+	+	+	-0.11762	0.0589223	-0.311834	0.326893											0.0248842	0.0141095	-0.258331	0.156955	0.406641	0.296952
M0R1V4;P08294;Q5U781;Q6FHA2	SOD3	21.858 ± 0.452	21.759 ± 0.488	19.89 ± 0.801	19.743 ± 0.748	+	+	+	+	0.114896	0.068401	0.047929	0.0454792	+		+	+		+		6.12487	1.1883	168	-0.099117	0.167723	-1.86947	4.21252	-2.01602	4.77162
P08319-2	ADH4	16.652 ± 1.498	16.538 ± 1.361	17.087 ± 1.415	16.938 ± 1.064	+	+	+	+	0.225704	0.181601	-0.168639	0.119235											-0.113384	0.0573136	0.548451	0.353916	0.399104	0.280619
P08397-2	HMBS	18.707 ± 0.836	17.993 ± 1.676	18.334 ± 0.702	19.443 ± 0.273	+	+	+	+	-0.0912806	0.0412048	-0.239645	0.208526											-0.714092	0.524251	0.340643	0.218843	1.45017	1.52378
A0A087WWM7;A8K6U6;C9IYX7;C9J7X4;C9J9X7;C9JDZ3;C9JR96;D3DNJ9;P08473;Q3KQS6;Q3MIX4	MME	24.956 ± 0.586	25.202 ± 0.495	24.959 ± 0.588	24.631 ± 0.421	+	+	+	+	-0.19119	0.123131	-0.185207	0.13794											0.246387	0.421378	-0.243864	0.414879	-0.571205	1.58271
P08493-2	MGP	21.837 ± 0.572	21.596 ± 0.973	20.343 ± 1.409	19.83 ± 1.105	+	+	+	+	0.0967303	0.0550488	0.0680473	0.0618783	+			+		+		2.64176	1.108	199	-0.24103	0.25539	-1.25295	1.24047	-1.76596	2.35813
A0A087WWY0;P08519;Q5VTD7;Q9UD88	LPA	18.17 ± 1.354	18.508 ± 0.607	18.408 ± 0.712	18.205 ± 0.779	+	+	+	+	0.27475	0.253898	0.101183	0.0922449											0.337795	0.275631	-0.0999773	0.115267	-0.302864	0.397747
P08559-2	PDHA1	24.422 ± 0.693	24.623 ± 0.56	24.65 ± 0.5	24.357 ± 0.432	+	+	+	+	-0.43188	0.596025	-0.0597633	0.0239733											0.200931	0.272746	0.0274417	0.0366181	-0.265809	0.514593
B2R9E8;P08567;Q53SU8;Q6FGM8;Q6FGQ1;Q8WV81	PLEK	16.644 ± 1.341	16.955 ± 1.461	16.963 ± 1.336	17.241 ± 0.96	+	+	+	+	0.197548	0.146974	0.0798816	0.0722313											0.310884	0.177662	0.00856626	0.00418466	0.286049	0.186625
D6RD81;D6RFL4;E7EVL5;P08571;Q53XT5;Q96FR6;Q96L99;Q9UNS3	CD14	16.964 ± 1.862	17.563 ± 0.818	17.853 ± 1.071	18.219 ± 1.027	+	+	+	+	0.178474	0.125979	0.124852	0.116662											0.599203	0.378052	0.289946	0.257519	0.655987	0.745701
A0A087WY39;A2A352;P08572;Q14052;Q548C3;Q5VZA9;Q66K23	COL4A2	24.935 ± 0.401	25.035 ± 0.543	25.162 ± 0.666	24.743 ± 0.444	+	+	+	+	0.186649	0.134747	0.0656805	0.0598714											0.100338	0.16721	0.126976	0.165988	-0.292796	0.58957
P08574;Q5U062;Q6FHS7	CYC1	23.809 ± 0.534	24.079 ± 0.375	24.178 ± 0.462	24.106 ± 0.395	+	+	+	+	-0.313806	0.295129	-0.148521	0.0981291	+			+				1.31336	0.20629	752	0.269089	0.580216	0.098989	0.190347	1.02704	1.35048
P08575-10	PTPRC	20.251 ± 0.98	19.953 ± 1.212	20.116 ± 1.019	20.198 ± 1.031	+	+	+	+	0.257493	0.226552	0.188757	0.195187											-0.297111	0.223022	0.162038	0.109833	0.244482	0.173597
B2R7J3;D3DW21;P08579;Q9UJD4	SNRPB2	18.726 ± 0.623	19.357 ± 0.511	20.012 ± 0.256	20.086 ± 0.16	+	+	+	+	0.020436	0.0115566	0.113018	0.104159	+				+			4.07802	0.26272	726	0.631116	1.35883	0.654798	2.22672	0.729283	2.75367
P08581-2	MET	18.883 ± 0.542	18.71 ± 0.86	17.988 ± 0.698	18.176 ± 0.886	+	+	+	+	0.0812897	0.0446661	-0.301183	0.307436	+										-0.173192	0.19565	-0.721565	1.06214	-0.534325	0.617724
B2R534;E9PGV7;P08590;Q9NRS8	MYL3	24.884 ± 0.644	25.159 ± 0.183	25.148 ± 0.24	25.204 ± 0.296	+	+	+	+	0.292916	0.285197	-0.116568	0.0680259											0.27541	0.577706	-0.0111511	0.0370687	0.0446968	0.141465
A0A0D9SG88;A5PL14;P08603;P78435;Q14570;Q2TAZ5;Q38G77;Q5TFM2;Q5TFM3;Q8N708;Q9NU86	CFH	23.039 ± 0.859	23.048 ± 0.841	22.316 ± 1.379	21.626 ± 1.14	+	+	+	+	-0.160309	0.0933216	0.056213	0.0520522	+							2.19055	1.0323	227	0.00943446	0.00762081	-0.732056	0.655848	-1.42218	1.88168
P08621-2	SNRNP70	20.827 ± 0.528	19.79 ± 1.229	19.24 ± 0.468	18.828 ± 0.663	+	+	+	+	-0.00772024	0	0.0159763	0.0223813	+					+		2.06528	0.37823	644	-1.03762	1.34082	-0.549263	0.589734	-0.961789	1.14405
P08631-2	HCK	20.017 ± 0.907	19.905 ± 1.138	19.863 ± 0.965	19.98 ± 0.897	+	+	+	+	0.180291	0.127898	0.192308	0.200135											-0.112273	0.0807346	-0.0416636	0.0277278	0.0749695	0.0527132
A2N6W9;C9JC71;H0Y755;M9MML0;P08637;Q53FJ0;Q53FL6;Q5EBR4;Q65ZM6;Q6PIJ0	FCGR3A	19.658 ± 1.305	20.25 ± 1.222	19.577 ± 0.698	19.225 ± 0.464	+	+	+	+	-0.00136239	0.00242018	0.369822	0.549177											0.592269	0.437999	-0.672561	0.70323	-1.02476	1.3595
B4E3F4;H0YHL9;H0YIV7;P08648;Q96HA5	ITGA5	21.346 ± 0.63	21.552 ± 0.469	21.756 ± 0.458	21.762 ± 0.6	+	+	+	+	0.322888	0.343233	0.0786982	0.0711718											0.206389	0.328377	0.203763	0.404171	0.209816	0.347978
P08651-2	NFIC	21.488 ± 0.403	21.494 ± 0.412	21.324 ± 0.355	21.523 ± 0.29	+	+	+	+	0.189373	0.137745	0.131953	0.124455											0.00638843	0.0108076	-0.170089	0.407486	0.0286198	0.0581612
B0YJC2;B0YJC4;B0YJC5;D3DRU4;P08670;Q15867;Q15868;Q15869;Q548L2;Q5JVS8;Q6LER9;Q8N850;Q96ML2;Q9NTM3	VIM	26.949 ± 0.412	26.925 ± 0.54	27.102 ± 0.644	27.092 ± 0.468	+	+	+	+	0.391008	0.513618	0.0680473	0.0618783											-0.0242827	0.0357911	0.176801	0.250781	0.166622	0.283728
B4E1B7;P08697;Q8N5U7;Q9UCG2;Q9UCG3	SERPINF2	20.532 ± 1.017	20.241 ± 0.698	19.899 ± 0.968	19.639 ± 1.013	+	+	+	+	0.258401	0.227937	0.0491124	0.0464031											-0.290603	0.287419	-0.342371	0.365861	-0.601974	0.725918
A0A075B716;B2R4U4;H0YN73;H0YN88;P08708	RPS17	19.997 ± 0.473	19.843 ± 0.495	18.67 ± 0.481	18.666 ± 0.198	+	+	+	+	-0.0567666	0.0216008	-0.0739645	0.0339197	+		+	+		+		4.73436	0.64244	439	-0.153501	0.27071	-1.17304	3.55275	-1.17736	4.66777
P08709-2	F7	17.707 ± 0.756	16.598 ± 1.157	16.608 ± 1.36	15.854 ± 1.1	+	+	+	+	-0.0449591	0.0157633	0.00887572	0.0177158											-1.10933	1.40369	0.0103087	0.00559455	-0.743867	0.680469
B2R874;C9JM50;K7EMS3;P08727;Q5XG83;Q6NW33;Q7L5M9;Q96A53;Q96FV1;Q9BYF9;Q9P1Y4	KRT19	25.212 ± 0.304	25.068 ± 0.44	25.27 ± 0.508	24.896 ± 0.438	+	+	+	+	0.252044	0.218366	0.0952663	0.0865037											-0.144387	0.339179	0.201829	0.387123	-0.171958	0.350266
P08729;Q92676;Q9BUD8;Q9Y3R7	KRT7	24.132 ± 0.597	23.978 ± 0.669	24.382 ± 0.789	24.133 ± 0.63	+	+	+	+	0.299273	0.29681	0.194675	0.203469											-0.153385	0.196541	0.403566	0.539928	0.154929	0.193191
P08754;P17539;Q5TZX1	GNAI3	18.395 ± 0.491	18.612 ± 0.475	18.097 ± 0.798	18.678 ± 0.249	+	+	+	+	-0.0277021	0.00797471	0.0195266	0.0247762											0.217833	0.417116	-0.514955	0.856543	0.0653658	0.133342
D3DNW7;D6RBE9;D6RBL5;D6RCN3;E9PHT9;P08758;Q6FHB3;Q6FI16;Q8WV69;Q9UDH9	ANXA5	24.879 ± 0.353	24.797 ± 0.429	24.636 ± 0.5	24.633 ± 0.468	+	+	+	+	0.21753	0.171076	-0.238462	0.206833											-0.0817647	0.165267	-0.161611	0.301957	-0.164147	0.322046
A8K488;K7ENV3;K7ENW6;P08779;P30654;Q16402;Q9UBG8	KRT16	18.825 ± 2.397	17.761 ± 1.162	18.488 ± 1.551	18.103 ± 2.454	+	+	+	+	-0.143052	0.0785182	0.192308	0.200135											-1.06374	0.556383	0.726771	0.512956	0.341758	0.138388
A4D2F4;C9J6H2;C9JXF9;D3DVL9;P08833;Q8IYP5	IGFBP1	17.192 ± 1.844	17.27 ± 1.906	16.719 ± 2.288	15.395 ± 1.51	+	+	+	+	-0.0286103	0.00836332	-0.0230769	0.00131801											0.0777531	0.0291436	-0.550256	0.215094	-1.87447	1.32983
B2RA47;P08842	STS	18.511 ± 0.877	18.715 ± 0.229	18.555 ± 0.726	18.529 ± 0.595	+	+	+	+	0.0331517	0.0175144	0.153254	0.149187											0.203313	0.270868	-0.159323	0.249397	-0.185435	0.372372
A0A0C4DG17;C9J9K3;F8WD59;P08865;P11085;P12030;Q16471;Q6IPD1;Q6IPD2;Q6NSD1;Q6NXQ8;Q86VC0	RPSA	22.859 ± 0.23	22.848 ± 0.105	22.703 ± 0.203	22.784 ± 0.25	+	+	+	+	0.174841	0.12219	-0.172189	0.123141											-0.0104418	0.0415316	-0.145539	1.02953	-0.0644996	0.290603
P08962-2	CD63	18.529 ± 1.625	19.793 ± 1.048	20.896 ± 0.553	21.07 ± 0.991	+	+	+	+	0.051317	0.0268771	-0.039645	0.0110227	+				+			1.95774	0.42662	610	1.2642	1.06709	1.10307	1.70585	1.27729	1.59769
D6RBQ5;D6RC14;E7ETU7;E9PF06;H0Y9G6;P09001;Q6IBT2	MRPL3	19.226 ± 0.609	18.933 ± 0.867	19.47 ± 0.747	19.245 ± 0.744	+	+	+	+	-0.329246	0.324738	-0.0431953	0.0132135											-0.292855	0.349206	0.536152	0.685224	0.311302	0.343001
M0QXK2;M0QZG7;M0R0G9;M0R221;M0R268;M0R2B8;P09012	SNRPA	20.855 ± 0.709	21.218 ± 0.445	20.926 ± 0.62	21.18 ± 0.353	+	+	+	+	-0.000454123	0.00277472	-0.361538	0.428144											0.363232	0.619837	-0.2924	0.5273	-0.0380223	0.0692465
P09038-1	FGF2	19.017 ± 0.415	18.904 ± 0.523	19.209 ± 0.72	19.253 ± 0.422	+	+	+	+	0.366485	0.444971	-0.000591729	0.0117486											-0.113326	0.194826	0.304861	0.45744	0.348896	0.784965
P09104-2	ENO2	19.434 ± 0.385	19.042 ± 0.44	18.833 ± 0.83	19.214 ± 0.537	+	+	+	+	0.0867393	0.0482323	-0.039645	0.0110227											-0.391238	1.10209	-0.209787	0.269283	0.17135	0.30399
P09105;Q13723;Q1W6G5	HBQ1	15.692 ± 1.206	15.726 ± 0.555	16.072 ± 1.735	16.149 ± 0.988	+		+	+	0.177566	0.125025	0.00887572	0.0177158											0.0336845	0.0251118	0.346124	0.222298	0.423356	0.51084
B4DVF4;C9JDE9;F2Z2Q6;F2Z3P7;G5E935;H0Y4D4;H7C131;P09110;Q96CA6	ACAA1	22.955 ± 1.014	23.199 ± 0.68	22.616 ± 0.645	22.124 ± 0.648	+	+	+	+	-0.251135	0.195019	-0.181657	0.133828	+							1.65714	0.84103	320	0.244389	0.236385	-0.583204	0.999275	-1.07538	2.22538
A0A087WWU9;A0A087WYR0;B2R4E9;D6RCQ5;P09132;Q05D77;Q96FG6	SRP19	17.13 ± 0.75	17.623 ± 0.634	17.284 ± 1.025	17.176 ± 0.287	+	+	+	+	0.199364	0.149074	0.136686	0.129774											0.492278	0.749457	-0.338799	0.356828	-0.447153	1.04315
P09172;Q5T381;Q5T382;Q96AG2	DBH	17.483 ± 0.52	16.332 ± 1.463	16.829 ± 1.427	16.831 ± 0.688	+	+	+	+	0.113079	0.0670085	-0.0976331	0.0520522											-1.15041	1.26109	0.496357	0.29805	0.498849	0.400496
P09210;Q12759;Q16491;Q9NTY6	GSTA2	24.14 ± 1.473	24.59 ± 1.23	23.694 ± 1.33	23.953 ± 1.499	+	+	+	+	-0.0930972	0.042347	-0.185207	0.13794											0.449875	0.285659	-0.895901	0.736017	-0.637126	0.433621
A0A087X243;A0A087X2E9;A8MX94;O00460;P09211;Q15690;Q5TZY3	GSTP1	23.842 ± 0.474	23.916 ± 0.465	23.614 ± 0.542	23.636 ± 0.598	+	+	+	+	0.0295186	0.0157633	-0.14497	0.0945813											0.0745161	0.121636	-0.301767	0.598219	-0.279809	0.503297
A0A0A0MRR7;P09234;Q5TAL2;Q5TAL3	SNRPC	19.489 ± 0.794	19.353 ± 0.567	19.891 ± 0.681	20.307 ± 0.44	+	+	+	+	0.0149864	0.00914751	-0.056213	0.0215922											-0.13622	0.155662	0.53803	0.966519	0.954226	2.67688
P09237;Q9BTK9	MMP7	22.425 ± 1.634	21.797 ± 1.65	22.074 ± 1.944	22.82 ± 1.699	+	+	+	+	0.32743	0.352799	-0.00532546	0.00887165											-0.627686	0.339778	0.276054	0.116941	1.0223	0.615487
A0A087X1S7;P09326;Q5U055;Q8MGR0	CD48	17.997 ± 0.886	17.506 ± 1.834	17.191 ± 1.728	17.301 ± 1.691	+	+	+	+	0.152134	0.0999408	0.135503	0.128435											-0.490466	0.294993	-0.315417	0.137509	-0.205591	0.0866825
B2R9A7;B4DV78;C9J2B5;H7C0B6;P09327;Q53S11;Q96AC8	VIL1	24.281 ± 0.395	24.313 ± 0.342	24.16 ± 0.417	24.244 ± 0.412	+	+	+	+	-0.207539	0.140782	-0.381657	0.474527											0.0323026	0.0636931	-0.153491	0.362769	-0.0686002	0.141209
B2R5E8;F8WCQ5;F8WEI7;P09382;Q9UDK5	LGALS1	17.083 ± 1.35	17.461 ± 1.944	19.073 ± 1.093	18.291 ± 1.826	+	+	+	+	0.0131699	0.00836332	-0.0195266	0.000656899											0.37888	0.18202	1.61103	1.21977	0.8299	0.404974
P09417-2	QDPR	22.748 ± 0.446	23.122 ± 0.483	23.118 ± 0.585	23.191 ± 0.389	+	+	+	+	-0.0585831	0.0225368	-0.400592	0.521371											0.374029	0.886858	-0.00399804	0.00510266	0.0685923	0.119772
A5D8W9;P09429;Q14321;Q5T7C3;Q5T7C4;Q6IBE1	HMGB1	23.584 ± 0.233	23.607 ± 0.269	23.698 ± 0.186	23.949 ± 0.156	+	+	+	+	0.123978	0.0755608	-0.109467	0.0618783											0.0223386	0.0646281	0.0917723	0.35553	0.341968	2.11379
A0A0A0MQT0;A0A0A0MTB9;A8K2Q0;B7Z7A0;E7EWV0;F2Z2F2;H0YAK8;P09455;Q6FGX8	RBP1	19.462 ± 0.545	19.494 ± 0.733	19.55 ± 0.491	19.836 ± 0.579	+	+	+	+	0.195731	0.144893	-0.0940829	0.0492048											0.0313203	0.03428	0.0566406	0.0662843	0.342491	0.498903
O75571;P09467;Q53F94;Q5VZC3;Q96E46	FBP1	23.296 ± 0.703	23.389 ± 0.993	23.169 ± 0.665	23.575 ± 0.71	+	+	+	+	-0.0358765	0.0115566	-0.245562	0.217103											0.0934985	0.0804082	-0.220702	0.215068	0.185719	0.171666
P09471-2	GNAO1	19.965 ± 0.491	20.11 ± 0.538	19.954 ± 0.632	19.961 ± 0.448	+	+	+	+	0.417348	0.599215	-0.0715976	0.0322145											0.145212	0.235122	-0.156227	0.219763	-0.148896	0.254007
D3DQH9;E5RJA5;E5RK62;F5GY03;F5H4E2;P09486;Q6IBK4	SPARC	19.766 ± 0.557	19.674 ± 0.69	19.579 ± 0.455	19.596 ± 0.535	+	+	+	+	-0.00862851	0.000339189	-0.219527	0.180733											-0.0918386	0.111341	-0.095736	0.126044	-0.0782151	0.0948865
P09488-2	GSTM1	19.218 ± 2.931	19.653 ± 2.294	19.867 ± 1.701	19.582 ± 2.583	+	+	+	+	-0.0594914	0.0230087	-0.0526627	0.0192526											0.435798	0.127597	0.21378	0.0781265	-0.0715559	0.0204006
P09493-3	TPM1	22.73 ± 0.664	22.408 ± 0.643	22.203 ± 0.754	21.944 ± 0.4	+	+	+	+	0.195731	0.144893	0.0715976	0.0649282											-0.322384	0.467538	-0.204974	0.245708	-0.463892	0.978039
P09493-5	TPM1	22.289 ± 0.55	22.298 ± 0.377	22.259 ± 0.365	22.58 ± 0.422	+	+	+	+	0.137602	0.0869339	-0.180473	0.132471											0.00954103	0.0140021	-0.0398643	0.0793984	0.281493	0.741729
P09493-7	TPM1	22.588 ± 0.907	22.324 ± 0.639	22.66 ± 0.893	22.896 ± 0.475	+	+	+	+	0.355586	0.41732	-0.18284	0.135193											-0.264358	0.29108	0.336302	0.396784	0.572551	1.21135
P09493-9	TPM1	25.45 ± 0.669	25.332 ± 0.447	25.096 ± 0.558	25.182 ± 0.292	+	+	+	+	0.329246	0.356687	-0.0786982	0.0373883											-0.118017	0.164539	-0.235888	0.43605	-0.150393	0.357437
P09496-2	CLTA	23.126 ± 0.545	23.187 ± 0.344	23.05 ± 0.457	23.4 ± 0.18	+	+	+	+	-0.169391	0.101633	-0.166272	0.116662											0.0613086	0.101437	-0.136936	0.293258	0.213292	0.846971
P09497-2	CLTB	22.625 ± 0.985	23.053 ± 0.289	22.587 ± 0.236	22.994 ± 0.427	+	+	+	+	-0.104905	0.0500553	-0.221893	0.183896											0.427407	0.587401	-0.466147	2.47995	-0.05913	0.12469
B4DDF9;P09525;Q6P452;Q96F33;Q9BWK1	ANXA4	25.436 ± 0.199	25.538 ± 0.201	25.372 ± 0.219	25.499 ± 0.207	+	+	+	+	0.1703	0.117544	-0.247929	0.220586											0.101325	0.484287	-0.165302	0.859326	-0.038846	0.14941
P09525-2	ANXA4	16.032 ± 1.066	15.675 ± 0.656	15.259 ± 0.853	15.963 ± 0.86	+			+	-0.024069	0.00644344	-0.14142	0.0910853											-0.357189	0.363458	-0.415771	NaN	0.288132	0.333681
P09543-2	CNP	24.431 ± 0.319	24.337 ± 0.334	24.272 ± 0.293	24.245 ± 0.261	+	+	+	+	-0.165758	0.098264	-0.240828	0.210226											-0.0946553	0.243112	-0.0651104	0.164561	-0.0913396	0.258128
B1AHA8;P09601	HMOX1	20.656 ± 1.051	20.812 ± 0.694	20.781 ± 0.693	20.798 ± 0.531	+	+	+	+	-0.135786	0.0726571	-0.388757	0.491718											0.155613	0.135566	-0.0304673	0.0309319	-0.0137341	0.0153893
B5A957;E5RH16;E5RII0;E5RJ14;P09619;Q8N5L4	PDGFRB	21.729 ± 0.581	21.679 ± 0.685	21.619 ± 0.582	21.835 ± 0.601	+	+	+	+	0.426431	0.632162	0.0964497	0.0876406											-0.0497074	0.0565876	-0.0605171	0.0697255	0.156052	0.19683
B2R5X0;B4DHG0;B4DT69;E9PEX6;F2Z2E3;F8WDM5;F8WDY5;P09622;Q14131;Q14167;Q59EV8;Q8WTS4	DLD	23.333 ± 0.903	23.32 ± 0.902	22.925 ± 0.795	23.457 ± 0.576	+	+	+	+	-0.142143	0.0777738	-0.283432	0.276612											-0.0134494	0.0102614	-0.394519	0.432897	0.137721	0.141832
P09651-2	HNRNPA1	24.612 ± 0.167	24.367 ± 0.214	24.397 ± 0.184	24.429 ± 0.233	+	+	+	+	-0.162125	0.0949544	0.00177513	0.0132135											-0.244686	1.63395	0.0303493	0.115963	0.0623054	0.231847
B2R5I6;H0YKK0;H0YLR3;H0YMA0;P09661;Q8TBD2	SNRPA1	21.072 ± 0.474	20.91 ± 0.442	21.01 ± 0.635	21.239 ± 0.305	+	+	+	+	0.0603996	0.0319508	-0.0372781	0.0095843											-0.161616	0.307766	0.100151	0.142802	0.328828	0.977614
A0A087X0D5;A0A0B4J217;B2RBK0;E9PKT6;E9PN60;E9PN84;P09668;Q96NY6;Q9BUM7	CTSH	24.664 ± 0.966	24.638 ± 0.889	24.148 ± 1.055	23.525 ± 0.768	+	+	+	+	-0.233878	0.172226	-0.189941	0.143512	+					+		2.65537	0.82287	333	-0.0260599	0.0195309	-0.489748	0.478166	-1.11359	1.74606
B2R4D7;P09669	COX6C	24.962 ± 0.583	25.081 ± 1.085	24.904 ± 0.716	25.396 ± 0.612	+	+	+	+	-0.202997	0.135742	-0.200592	0.156429											0.119644	0.103762	-0.177599	0.151812	0.314552	0.312638
P09758;Q15658;Q6FG48;Q7Z7Q4;Q96QD2	TACSTD2	20.769 ± 0.345	20.783 ± 0.534	20.747 ± 0.633	20.642 ± 0.367	+	+	+	+	0.262943	0.23495	-0.109467	0.0618783											0.0144126	0.0223633	-0.035944	0.0437749	-0.14095	0.260707
A0A087X232;B5MCV4;C9IZP8;C9JY52;D3DUT4;F5H7T4;F8WCZ6;H0Y5D1;P09871;Q9UCU7;Q9UCU8;Q9UCU9;Q9UCV0;Q9UCV1;Q9UCV2;Q9UCV3;Q9UCV4;Q9UCV5;Q9UM14	C1S	20.488 ± 0.729	20.294 ± 0.95	19.563 ± 1.227	18.819 ± 0.818	+	+	+	+	-0.144868	0.0800173	0.0928994	0.0842468	+			+		+		2.4508	2.0857	30	-0.193172	0.183594	-0.731551	0.690942	-1.47544	2.30287
B1ANJ4;P09874;Q5VX84;Q5VX85;Q8IUZ9	PARP1	21.705 ± 0.145	21.59 ± 0.298	21.541 ± 0.324	21.439 ± 0.25	+	+	+	+	0.148501	0.0966018	0.13432	0.127102											-0.114621	0.462197	-0.0490282	0.120625	-0.151412	0.537731
A0A087X279;P09913;Q5T767	IFIT2	19.318 ± 0.258	19.299 ± 0.387	19.322 ± 0.417	19.096 ± 0.527	+	+	+	+	-0.22752	0.164279	0.0573964	0.0530116											-0.0188828	0.0408494	0.023212	0.0410525	-0.203176	0.40402
P09914-2	IFIT1	19.935 ± 0.318	19.886 ± 0.395	19.926 ± 0.362	19.799 ± 0.401	+	+	+	+	-0.36921	0.412866	0.199408	0.210226											-0.0488384	0.102763	0.0404255	0.0787939	-0.0873165	0.17554
P09917-2	ALOX5	19.968 ± 0.88	19.682 ± 1.102	19.777 ± 0.964	19.759 ± 0.943	+	+	+	+	0.268392	0.243564	0.0869822	0.0787024											-0.28584	0.239956	0.0953455	0.0672838	0.0767064	0.053923
D6R956;D6R974;D6RE83;D6RF53;D6RJD9;P09936;Q4W5K6;Q71UM0	UCHL1	21.148 ± 0.919	21.584 ± 0.834	21.243 ± 0.784	21.264 ± 0.656	+	+	+	+	-0.0640327	0.0254069	-0.330769	0.363364											0.435342	0.471221	-0.340773	0.383024	-0.319549	0.388723
P09960-2	LTA4H	21.422 ± 0.371	21.27 ± 0.332	20.951 ± 0.327	20.541 ± 0.413	+	+	+	+	-0.134877	0.0719396	-0.180473	0.132471	+					+		2.12863	0.50041	547	-0.152152	0.395926	-0.319125	1.13366	-0.729736	2.78786
P09960-4	LTA4H	23.705 ± 0.26	23.611 ± 0.277	23.47 ± 0.366	23.197 ± 0.228	+	+	+	+	-0.324705	0.315797	-0.129586	0.0798002											-0.0944102	0.306065	-0.140482	0.396383	-0.414165	2.24437
A8MVZ9;B2R5R3;C9J8F3;J3KSV6;J3QKK1;J3QKP5;K7EKH5;P09972;Q3SYL3;Q6FH94;Q6P0L5	ALDOC	21.36 ± 0.321	21.208 ± 0.192	21.184 ± 0.622	21.132 ± 0.352	+	+	+	+	0.197548	0.146974	-0.181657	0.133828											-0.15185	0.569591	-0.0247891	0.0382267	-0.0768421	0.224794
A6H8M8;A6NHJ5;A7E2V2;B0QZR6;B0V2C8;B2RUT6;B7ZVZ6;P01028;P0C0L4;P78445;Q13160;Q13906;Q14033;Q14835;Q4LE82;Q5JNX2;Q5JQM8;Q6P4R1;Q6U2E5;Q6U2E8;Q6U2F0;Q6U2F3;Q6U2F4;Q6U2F6;Q6U2F8;Q6U2G0;Q96EG2;Q96SA8;Q9NPK5;Q9UIP5	C4A	19.966 ± 0.805	19.893 ± 0.423	19.873 ± 0.524	19.561 ± 0.454	+	+	+	+	0.0313352	0.0166339	0.0857988	0.0776102											-0.0733252	0.0846374	-0.0194185	0.0286505	-0.331848	0.816444
A2BHY4;P01028;P0C0L5;P78445;Q13160;Q13906;Q14033;Q14835;Q6U2E9;Q6U2G1;Q6U2I5;Q6U2L1;Q6U2L7;Q6U2L9;Q6U2M5;Q6VCV8;Q96SA7;Q9NPK5;Q9UIP5	C4B	22.603 ± 0.483	22.481 ± 0.346	22.294 ± 0.558	22.074 ± 0.344	+	+	+	+	-0.0676657	0.0273725	0.0988166	0.0899314											-0.12241	0.244384	-0.187006	0.36216	-0.406195	1.47189
B2RD56;P0C0S5;P17317;Q6I9U0	H2AZ1	18.951 ± 1.501	19.369 ± 1.385	20.318 ± 0.895	19.916 ± 1.554	+	+	+	+	0.0812897	0.0446661	-0.0881657	0.0445604											0.417718	0.242468	0.948596	0.899145	0.547021	0.32818
A6NF90;C9JLC0;D3DXB5;P0C2W1	FBXO45	17.055 ± 0.682	16.668 ± 0.504	16.703 ± 0.909	17.774 ± 0.688	+	+	+	+	0.242053	0.203888	-0.0230769	0.00131801				+					1.0689	212	-0.386773	0.662164	0.0342739	0.0329136	1.10565	2.59668
A8MTI6;P0C7M7	ACSM4	21.438 ± 1.008	21.756 ± 1.069	21.893 ± 1.07	21.346 ± 0.865	+	+	+	+	-0.318347	0.303608	-0.0349113	0.00816338											0.317477	0.258831	0.13689	0.0960016	-0.410256	0.383984
P0C7P0	CISD3	16.59 ± 1.434	16.774 ± 1.396	16.092 ± 1.348	18.166 ± 0.812	+	+	+	+	-0.0449591	0.0157633	-0.237278	0.205147											0.184541	0.097976	-0.681611	0.471913	1.39232	1.54221
P0C7P4	UQCRFS1P1	21.728 ± 0.597	22.189 ± 0.805	22.376 ± 0.559	22.834 ± 0.717	+	+	+	+	-0.148501	0.0830566	-0.295266	0.296943	+				+			1.31527	0.37536	646	0.460989	0.669173	0.187636	0.224241	0.64575	0.949906
P0C7T5	ATXN1L	16.546 ± 0.751	16.662 ± 0.951	16.784 ± 0.94	16.512 ± 0.523	+	+	+	+	0.281108	0.264547	0.064497	0.0588759											0.115568	0.101701	0.122285	0.0971122	-0.149621	0.153397
A5D6V5;B5MC20;C9K0I3;O95712;P0C870;Q59GF9;Q8TB10;Q9UKV7	JMJD7	18.365 ± 0.702	17.439 ± 0.551	17.553 ± 0.563	18.238 ± 0.458	+	+	+	+	-0.160309	0.0933216	-0.0644971	0.0272132	+							2.03154	0.93439	278	-0.926037	1.9643	0.114361	0.162614	0.798715	2.15096
O60665;P0CG29;P30712;Q6IPV7;Q9HD76	GSTT2	18.172 ± 1.703	18.145 ± 1.669	17.451 ± 1.473	15.993 ± 1.365	+	+	+	+	-0.233878	0.172226	0.0893491	0.0809035	+					+		3.74043	1.6705	68	-0.0275002	0.0112452	-0.693433	0.405454	-2.15198	1.86822
A0A087X092;A0A0D9SFE8;P0CG38	POTEI	19.595 ± 1.16	19.494 ± 1.031	19.266 ± 0.837	18.799 ± 0.587	+	+	+	+	0.0467757	0.0244398	-0.295266	0.296943											-0.101685	0.0677187	-0.2274	0.196869	-0.694809	0.921348
A0A0D9SG26;P0CJ78	ZNF865	16.782 ± 0.739	16.773 ± 0.787	17.075 ± 1.143	17.851 ± 0.119	+	+	+	+	0.0858311	0.0476306	-0.194675	0.149187									0.85715	317	-0.00935233	0.00841738	0.302368	0.261474	1.07855	2.7365
P0DI81-3	TRAPPC2	20.163 ± 0.356	20.324 ± 0.316	20.208 ± 0.417	20.349 ± 0.35	+	+	+	+	-0.231153	0.168791	-0.131953	0.0820124											0.161482	0.451642	-0.116461	0.268534	0.0244982	0.052954
F8VYC4;H7C1V8;P0C839;P0DJD0;Q68DN6;Q6V1X0	RGPD1	15.879 ± 0.711	15.444 ± 0.835	15.657 ± 1.462	16.306 ± 1.231			+	+	0.171208	0.118465	-0.0514793	0.0184819											-0.43461	NaN	0.212556	0.138807	0.862326	0.908768
E9PR14;G3V1D9;G3XAK9;P02735;P02736;P02737;P0DJI9;Q16730;Q16834;Q16835;Q16879;Q3KRB3;Q6FG67;Q96QN0;Q9UCK9;Q9UCL0	SAA2	20.873 ± 1.003	21.001 ± 1.033	19.559 ± 1.687	18.484 ± 1.826	+	+	+	+	-0.339237	0.345129	-0.121302	0.0722313	+			+				4.27274	1.8168	50	0.128202	0.0942983	-1.44154	1.2338	-2.5168	2.35952
P0DMM9-3	SULT1A3	18.525 ± 0.547	17.75 ± 0.946	16.915 ± 1.011	16.284 ± 1.333	+	+	+	+	0.0258856	0.0140515	-0.00650889	0.00816338	+					+		2.6918	0.81227	337	-0.774954	1.18955	-0.835672	0.958792	-1.4664	1.625
B4E3B6;P08107;P0DMV8;P0DMV9;P19790;Q5JQI4;Q5SP17;Q9UQL9;Q9UQM0	HSPA1A	25.373 ± 0.292	25.462 ± 0.344	25.283 ± 0.326	25.53 ± 0.214	+	+	+	+	0.159401	0.106798	-0.309467	0.322505											0.088654	0.23143	-0.179128	0.519023	0.0685067	0.194231
P0DN76	U2AF1L5	21.501 ± 0.313	21.687 ± 0.105	22.152 ± 0.061	22.119 ± 0.138	+	+	+	+	0.0540418	0.0283711	0.0668639	0.0608723											0.185786	0.87386	0.465279	7.48855	0.431909	5.2345
P0DP01	IGHV1-8	17.674 ± 2.559	16.854 ± 1.764	17.192 ± 1.939	16.439 ± 1.916	+	+	+	+	0.00317894	0.00421515	0.22071	0.242133											-0.820938	0.330316	0.338995	0.142694	-0.41437	0.180771
P0DP23	CALM1	25.25 ± 0.908	25.095 ± 0.611	24.74 ± 0.225	25.073 ± 0.276	+	+	+	+	0.0594914	0.0314313	-0.256213	0.233019											-0.155049	0.158146	-0.355241	0.837639	-0.0222628	0.0331262
P0DPB6	POLR1D	19.742 ± 0.422	20.082 ± 0.473	19.883 ± 0.372	20.208 ± 0.248	+	+	+	+	0.0295186	0.0157633	-0.278698	0.268719											0.34011	0.820056	-0.198893	0.437392	0.12681	0.290337
P0DTE1	IGHV3-38-3	16.714 ± 1.982	16.143 ± 0.621	15.889 ± 1.436	16.193 ± 1.745	+	+	+	+	0.127611	0.0785182	0.160355	0.157897											-0.570385	0.346494	-0.254967	0.185888	0.0497274	0.0266212
P10082-2	PYY	19.049 ± 0.602	19.056 ± 0.801	19.064 ± 0.702	18.795 ± 0.434	+	+	+	+	-0.470027	0.748317	-0.109467	0.0618783											0.0064404	0.00622938	0.00801635	0.00730343	-0.26074	0.364462
B0YJ14;P10109;Q53YD6	FDX1	18.58 ± 1.21	18.508 ± 1.623	18.596 ± 0.847	18.35 ± 0.678	+	+	+	+	-0.331971	0.330199	-0.105917	0.0588759											-0.0728594	0.0360396	0.0885659	0.0490843	-0.157714	0.0950153
P10155-3	RO60	22.313 ± 0.17	22.232 ± 0.126	22.295 ± 0.21	22.151 ± 0.161	+	+	+	+	0.0749319	0.0406379	-0.0621302	0.0255839											-0.0809472	0.526815	0.0626273	0.316944	-0.0809934	0.5514
I3L0S5;I3L2V9;I3L3L3;P10253;Q09GN4;Q14351;Q16302;Q8IWE7	GAA	21.839 ± 0.454	21.931 ± 0.322	21.748 ± 0.329	21.912 ± 0.464	+	+	+	+	0.200272	0.15013	-0.288166	0.284641											0.0926907	0.190666	-0.183102	0.553932	-0.0190575	0.0337115
P10301;Q6FH12	RRAS	22.442 ± 0.45	22.811 ± 0.501	22.749 ± 0.501	22.522 ± 0.382	+	+	+	+	0.200272	0.15013	0.250296	0.290753											0.369217	0.844768	-0.0618463	0.0923239	-0.288959	0.666585
A0A087WWL9;A2AEA2;F8W9Z8;O78061;O78083;P10321;Q29631;Q29652;Q29867;Q29990;Q95463;Q95603;Q9MY31;Q9TQP9	HLA-C	24.727 ± 0.463	24.785 ± 0.469	24.595 ± 0.485	24.764 ± 0.413	+	+	+	+	0.0567666	0.0298891	0.111834	0.102941											0.057817	0.0928006	-0.189267	0.356087	-0.0203445	0.0324911
A6NIT1;P07557;P10398;Q5H9B2;Q5H9B3;Q96II5	ARAF	20.888 ± 0.224	20.85 ± 0.294	20.829 ± 0.206	20.644 ± 0.245	+	+	+	+	-0.378292	0.435573	0.0443787	0.0427377											-0.038723	0.112825	-0.0210512	0.0601603	-0.205865	0.822887
P10412;Q4VB25	H1-4	26.81 ± 0.393	26.161 ± 0.449	26.34 ± 0.459	26.245 ± 0.328	+	+	+	+	-0.172116	0.104198	-0.0857988	0.0427377											-0.649241	2.087	0.178964	0.353038	0.0843813	0.171256
P10451-4	SPP1	21.315 ± 1.435	21.189 ± 0.557	19.246 ± 0.451	19.83 ± 0.927	+	+	+	+	-0.0894641	0.040074	-0.0692308	0.0305284	+		+	+				2.79596	0.58493	479	-0.126342	0.0862896	-1.94332	5.65198	-1.35925	2.49939
P10451-5	SPP1	20.59 ± 0.367	19.877 ± 1.009	18.22 ± 1.776	17.175 ± 1.437	+	+	+	+	-0.0449591	0.0157633	0.142604	0.136563	+			+		+		3.592	1.6706	67	-0.713434	1.09017	-1.65689	1.4231	-2.70181	3.17708
E9PEJ4;E9PKC7;H0YDD4;P10515;Q16783;Q53EP3	DLAT	22.921 ± 0.434	22.995 ± 0.458	23.133 ± 0.409	22.89 ± 0.346	+	+	+	+	-0.391916	0.471801	0.039645	0.0391517											0.0740998	0.128043	0.138162	0.27162	-0.104749	0.211806
P10586-2	PTPRF	19.983 ± 0.194	19.844 ± 0.273	19.537 ± 0.384	19.6 ± 0.208	+	+	+	+	-0.0404178	0.0136296	-0.0893491	0.0454792											-0.139484	0.587802	-0.306606	1.06118	-0.243913	1.19499
B2RC68;M0R175;P10588;Q5XGA0;Q6P586;Q9BUE8	NR2F6	18.963 ± 0.191	18.613 ± 0.789	18.897 ± 0.401	19.018 ± 0.378	+	+	+	+	-0.0122616	0.00171773	-0.0846154	0.0418338											-0.350477	0.616067	0.283825	0.420721	0.404766	0.674607
F1DAL9;P10589	NR2F1	16.734 ± 0.437	16.291 ± 0.651	15.964 ± 0.754	16.875 ± 0.536	+	+	+	+	0.196639	0.145931	0.0254438	0.0288613											-0.44257	0.876818	-0.327308	0.433542	0.583422	1.15156
B1ALW1;O60744;P10599;Q53X69;Q96KI3;Q9UDG5	TXN	23.852 ± 0.732	24.16 ± 0.453	24.194 ± 0.41	24.298 ± 0.346	+	+	+	+	-0.196639	0.128864	-0.295266	0.296943											0.308246	0.483845	0.0335953	0.0561945	0.137706	0.296374
P10606;Q53YB7;Q96J18;Q99610	COX5B	25.698 ± 0.845	25.796 ± 0.43	25.694 ± 0.541	25.426 ± 0.508	+	+	+	+	-0.389192	0.464336	-0.126036	0.0765235											0.0977793	0.110794	-0.101396	0.164705	-0.370049	0.860271
P10619-2	CTSA	21.771 ± 0.564	21.758 ± 0.412	21.014 ± 0.927	20.744 ± 1.104	+	+	+	+	-0.246594	0.188842	-0.0183432	0.00131801											-0.0131092	0.0184535	-0.743012	1.24234	-1.01401	1.53863
P10620-2	MGST1	22.456 ± 0.54	22.596 ± 0.521	22.343 ± 0.66	22.678 ± 0.522	+	+	+	+	-0.0930972	0.042347	-0.123669	0.0743664											0.140006	0.21768	-0.252547	0.387182	0.0819385	0.120394
P10636;P18518;Q14799;Q15549;Q15550;Q15551;Q1RMF6;Q53YB1;Q5CZI7;Q5XWF0;Q6QT54;Q9UDJ3;Q9UMH0;Q9UQ96	MAPT	20.383 ± 1.06	20.121 ± 0.992	20.827 ± 0.915	20.882 ± 1.037	+	+	+	+	-0.235695	0.17454	0.0266272	0.0296925	+							1.38044	0.53545	521	-0.261888	0.209091	0.706211	0.793149	0.760846	0.807196
P10643;Q6P3T5;Q92489	C7	21.724 ± 0.949	21.609 ± 1.032	21.75 ± 1.202	21.595 ± 1.066	+	+	+	+	0.330154	0.358644	0.0905325	0.0820124											-0.1147	0.0860355	0.140747	0.0941078	-0.0142229	0.00932951
K7EID3;K7EIE5;K7EJ40;K7EK41;K7EKR1;K7EM13;K7EMU2;K7EMZ6;K7EPB2;K7EPR5;K7EQK3;K7ER48;P10644;Q567S7;X6RAV4	PRKAR1A	20.479 ± 0.372	20.647 ± 0.437	20.565 ± 0.314	20.31 ± 0.371	+	+	+	+	-0.254768	0.200055	0.0952663	0.0865037											0.168045	0.375621	-0.0820498	0.172109	-0.336659	0.924516
P10721-2	KIT	15.854 ± 0.801	16.5 ± 0.734	16.257 ± 0.674	15.599 ± 0.767	+	+	+	+	0.0358765	0.0188539	0.136686	0.129774											0.645661	0.939595	-0.242871	0.299542	-0.90088	1.51057
H7BZT7;P10768;Q5TBU8;Q5TBV0;Q5TBV2;Q9BVJ2;U3KQT1;X6RA14	ESD	20.815 ± 1.038	20.77 ± 0.849	19.517 ± 1.237	19.799 ± 1.369	+	+	+	+	-0.0867393	0.038399	0.122485	0.114113											-0.0453703	0.0337902	-1.25316	1.47887	-0.971084	0.957645
B2R5M6;B7Z712;C9J0S9;C9JCQ4;C9JL19;C9JL25;E7ESH4;E7EXB4;F8WBB1;P10809;Q38L19;Q9UCR6	HSPD1	25.669 ± 0.647	25.814 ± 0.463	25.7 ± 0.524	25.628 ± 0.336	+	+	+	+	-0.346503	0.36061	-0.236095	0.203469											0.144799	0.211381	-0.113758	0.185524	-0.186587	0.429806
P10909-2	CLU	24.572 ± 0.606	24.539 ± 0.768	24.693 ± 1.071	24.805 ± 0.995	+	+	+	+	0.398274	0.535884	0.0491124	0.0464031											-0.0327938	0.0334705	0.153849	0.127164	0.266297	0.252826
B0QZ61;P11021;Q2EF78;Q9NPF1;Q9UK02	HSPA5	25.269 ± 0.218	25.398 ± 0.18	25.219 ± 0.307	25.225 ± 0.219	+	+	+	+	0.272025	0.249431	-0.285799	0.28061											0.128595	0.658903	-0.179165	0.753822	-0.173108	0.973932
P11047;Q5VYE7;R4GNC7	LAMC1	23.948 ± 0.257	24.054 ± 0.481	24.387 ± 0.566	23.86 ± 0.43	+	+	+	+	0.157584	0.105061	0.0846154	0.0765235											0.106613	0.23002	0.332597	0.646207	-0.194153	0.388272
B7Z6U3;B7Z7D2;E9PCI1;E9PHY0;E9PKW9;E9PP23;E9PQW9;E9PQY3;P11117;Q561W5;Q9BTU7	ACP2	22.144 ± 0.297	22.142 ± 0.371	22.024 ± 0.156	22.24 ± 0.26	+	+	+	+	-0.0667575	0.0268771	-0.142604	0.0922449											-0.00171447	0.00348625	-0.117496	0.373674	0.097578	0.257708
P11137-3	MAP2	21.971 ± 0.406	21.701 ± 0.857	22.282 ± 0.469	22.268 ± 0.452	+	+	+	+	-0.251135	0.195019	0.0384615	0.0382675											-0.270719	0.363387	0.581224	0.940686	0.56731	0.920488
A8K7Q2;E9PI65;E9PK54;E9PKE3;E9PLF4;E9PM13;E9PN25;E9PN89;E9PNE6;E9PPY6;E9PQK7;E9PQQ4;E9PS65;P11142;Q9H3R6	HSPA8	26.38 ± 0.223	26.454 ± 0.16	26.365 ± 0.204	26.3 ± 0.136	+	+	+	+	-0.133969	0.0712253	-0.275148	0.262888											0.0740719	0.338448	-0.0897815	0.463479	-0.154522	1.24902
A2RUB4;A8K9B6;E7EUJ1;E7EUK6;O43571;P11150;P78529;Q99465	LIPC	19.538 ± 1.499	20.286 ± 0.372	20.518 ± 0.623	20.325 ± 0.435	+	+	+	+	0.0431426	0.0225368	0.13787	0.131119											0.747585	0.715198	0.232808	0.420558	0.0393929	0.0713961
A0A0C4DH64;A8K481;B2R936;B7Z547;C9J0E8;F8W8V8;F8WBJ2;P11168;Q9UCW9	SLC2A2	21.471 ± 0.496	21.801 ± 0.75	21.663 ± 0.928	21.556 ± 0.589	+	+	+	+	-0.157584	0.0908994	-0.181657	0.133828											0.329569	0.498366	-0.137289	0.125127	-0.244592	0.318599
B2R606;D3DUU6;F5GYR5;F5GYX0;P11169;Q6I9U2;Q9UG15	SLC2A3	15.528 ± 1.08	15.269 ± 1.334	15.532 ± 0.575	15.052 ± 1.418	+	+	+	+	-0.133969	0.0712253	0.0337278	0.0347796											-0.259016	0.170038	0.263686	0.21067	-0.216407	0.120395
P11171-2	EPB41	20.801 ± 0.619	20.984 ± 0.673	21.669 ± 0.72	21.46 ± 0.825	+	+	+	+	0.0349682	0.0184049	0.0715976	0.0649282											0.182472	0.235549	0.68506	1.15838	0.476144	0.644529
B5LY68;B5LY72;E9PFD2;F2Z303;F2Z3P2;F8WDG4;O00758;O00759;O00760;P11172;Q16862;Q9H3Q2;Q9UG49	UMPS	19.909 ± 0.454	19.887 ± 0.59	20.006 ± 0.334	20.11 ± 0.422	+	+	+	+	-0.115804	0.0576188	-0.113018	0.0649282											-0.0217049	0.028971	0.118876	0.20213	0.222361	0.396937
P11172-2	UMPS	17.11 ± 1.992	18.916 ± 2.279	18.689 ± 1.653	18.689 ± 2.425	+	+	+	+	-0.099455	0.046436	-0.0633136	0.0263962											1.8062	0.944709	-0.227039	0.0846593	-0.227003	0.0706912
P11177-2	PDHB	24.896 ± 0.761	25.034 ± 0.554	25.243 ± 0.484	24.915 ± 0.416	+	+	+	+	-0.459128	0.700579	-0.0633136	0.0263962											0.137972	0.164462	0.208735	0.361044	-0.119354	0.198272
B2R811;P11182;Q5VVL7;Q5VVL8	DBT	24.007 ± 0.498	24.189 ± 0.366	24.343 ± 0.539	23.979 ± 0.229	+	+	+	+	-0.319255	0.305326	0.0775148	0.0701178											0.181813	0.377481	0.154292	0.289062	-0.209721	0.718846
P11215-2	ITGAM	20.014 ± 0.854	19.701 ± 1.087	19.638 ± 0.911	19.576 ± 1.033	+	+	+	+	0.16485	0.112101	0.140237	0.133828											-0.312801	0.273599	-0.0627606	0.0447063	-0.125594	0.0881857
H0Y4Z6;P11216;Q96AK1;Q9NPX8	PYGB	23.092 ± 0.208	23.065 ± 0.168	22.921 ± 0.201	22.742 ± 0.244	+	+	+	+	0.0358765	0.0188539	-0.233728	0.200135											-0.0271468	0.109065	-0.144129	0.848024	-0.322863	2.09378
A0AVK1;A6NDY6;P11217	PYGM	18.914 ± 0.724	18.894 ± 0.725	18.229 ± 1.137	18.651 ± 0.656	+	+	+	+	0.302906	0.303608	0.0550296	0.051098											-0.0193973	0.0186205	-0.665305	0.733628	-0.243344	0.307124
P11226;Q4VB12;Q4VB13;Q4VB14;Q5SQS3;Q86SI4;Q96KE4;Q96TF7;Q96TF8;Q96TF9	MBL2	17.127 ± 1.841	17.756 ± 1.621	17.524 ± 1.192	16.579 ± 0.949	+	+	+	+	0.00136241	0.00349046	-0.0136095	0.00400476											0.629276	0.318697	-0.23225	0.125572	-1.17725	1.00837
A4D1W3;C9JPE8;H7C3P7;P11233	RALA	21.225 ± 0.235	21.332 ± 0.12	21.339 ± 0.16	21.082 ± 0.095	+	+	+	+	-0.0168029	0.00349046	-0.0242604	0.00198333											0.107254	0.571052	0.00716806	0.0359941	-0.249682	3.40739
P11234-2	RALB	21.808 ± 0.396	22.018 ± 0.296	22.104 ± 0.358	21.785 ± 0.306	+	+	+	+	-0.297457	0.266094	0.012426	0.0200279											0.210064	0.603369	0.0857298	0.214991	-0.233367	0.843917
E7EWF9;O43637;O60654;O60655;P11245;Q13146;Q16697;Q2MLE4;Q2MLF5;Q2MLG8;Q2MLJ6;Q2MLK4;Q2MLK6;Q2MLN7;Q6LET4;Q86XS0;Q86XS1;Q96KY8;Q96T64;Q96T65;Q9H220	NAT2	15.85 ± 0.895	15.931 ± 0.686	15.883 ± 0.64	16.191 ± 1.152	+	+	+	+	0.0749319	0.0406379	-0.012426	0.00468709											0.0811403	0.0748559	-0.0483818	0.0525052	0.259982	0.227602
A9UF01;E9PGP5;H0Y554;P11274;P78501;Q12842;Q4LE80;Q6NZI3	BCR	20.274 ± 0.589	20.115 ± 0.775	20.356 ± 0.468	20.269 ± 0.643	+	+	+	+	-0.205722	0.138753	0.0869822	0.0787024											-0.15879	0.186112	0.240384	0.332568	0.153522	0.172066
P11277-2	SPTB	20.37 ± 0.278	20.616 ± 0.287	24.523 ± 0.899	24.197 ± 0.925	+	+	+	+	0.0694823	0.0372965	0.0408284	0.0400408	+		+	+				9.50882	0.04638	820	0.246707	0.989376	3.90618	7.8925	3.58096	7.27012
B4DWL3;P11279;Q8WU33;Q96I40;Q9BRD2;Q9NP13	LAMP1	22.024 ± 0.575	22.3 ± 0.278	22.166 ± 0.311	22.051 ± 0.496	+	+	+	+	-0.05495	0.020675	0.0195266	0.0247762											0.275573	0.614951	-0.133514	0.419565	-0.248253	0.625004
P11310-2	ACADM	25.843 ± 0.775	26.062 ± 0.749	25.694 ± 0.675	25.368 ± 0.409	+	+	+	+	-0.31653	0.300194	-0.108284	0.0608723	+							1.31862	0.56319	499	0.219207	0.240812	-0.367942	0.495444	-0.694066	1.42782
P11362-14	FGFR1	16.377 ± 1.273	16.057 ± 0.909	15.69 ± 1.098	15.616 ± 1.004	+	+	+	+	0.296549	0.29179	0.0242603	0.0280349											-0.320057	0.242654	-0.3669	0.320146	-0.441167	0.428928
A8KA78;E1P5W3;O43256;P11387;Q12855;Q12856;Q15610;Q5TFY3;Q9UJN0	TOP1	20.38 ± 0.227	20.157 ± 0.325	20.352 ± 0.296	19.952 ± 0.2	+	+	+	+	0.0676658	0.0362052	0.21716	0.236641											-0.222578	0.869209	0.194747	0.636789	-0.205277	0.822409
P11413-2	G6PD	22.716 ± 0.263	22.824 ± 0.118	22.677 ± 0.248	22.787 ± 0.238	+	+	+	+	0.230245	0.187623	-0.114201	0.0659554											0.107905	0.512862	-0.147349	0.821338	-0.0369215	0.154579
F8WB70;F8WCT8;P11441;Q5HY80;Q5HY81	UBL4A	20.407 ± 0.558	20.351 ± 0.501	20.425 ± 0.455	20.723 ± 0.362	+	+	+	+	-0.187557	0.11939	-0.188757	0.142109											-0.0559916	0.0779164	0.0739994	0.118245	0.372946	0.958124
P11474-2	ESRRA	16.747 ± 0.72	16.402 ± 0.89	17.006 ± 0.458	17.056 ± 0.946	+	+	+	+	-0.0222525	0.00569158	-0.269231	0.253332											-0.345461	0.389686	0.604473	0.959879	0.65385	0.753633
B4DN00;E9PRE7;E9PS68;P11498;Q16705	PC	25.287 ± 0.666	25.503 ± 0.696	25.388 ± 0.863	25.232 ± 0.564	+	+	+	+	-0.412807	0.533048	-0.083432	0.0409348											0.215516	0.269939	-0.114913	0.111435	-0.270882	0.390593
P11532-11	DMD	20.282 ± 0.694	20.012 ± 0.473	19.957 ± 0.795	20.14 ± 0.514	+	+	+	+	0.298365	0.295129	0.178106	0.180733											-0.27031	0.422283	-0.0553448	0.061427	0.127974	0.212926
P11532-15	DMD	16.874 ± 1.3	16.922 ± 1.22	16.965 ± 1.043	15.898 ± 0.966	+	+	+	+	0.0122616	0.00797471	0.0621302	0.0569004											0.0480615	0.02673	0.042715	0.0263757	-1.02481	1.07745
B2R5Y2;F5H2F4;G3V2B8;P11586;Q86VC9;Q9BVP5;V9GY75;V9GYY3;V9GZ32;V9GZ78	MTHFD1	23.256 ± 0.733	23.492 ± 0.596	23.326 ± 0.429	23.277 ± 0.419	+	+	+	+	-0.255677	0.201327	-0.102367	0.0559204											0.236102	0.308561	-0.165792	0.272878	-0.215343	0.379827
P11678;Q4TVP3	EPX	16.711 ± 1.239	16.926 ± 2.036	16.551 ± 1.794	17.167 ± 1.572	+	+	+	+	-0.0313351	0.00954312	0.0538461	0.0501489											0.215479	0.0958768	-0.374981	0.153792	0.240923	0.0996616
P11717;Q7Z7G9;Q96PT5;S4R328	IGF2R	21.365 ± 0.376	21.461 ± 0.308	21.519 ± 0.144	21.239 ± 0.281	+	+	+	+	-0.0613079	0.0239602	-0.0704142	0.031369											0.0952981	0.230439	0.0582612	0.196554	-0.222091	0.81089
D6R9G2;D6RAY0;D6RD54;D6RFE4;H0YAG8;P11766;Q6FHR2	ADH5	24.057 ± 0.371	24.197 ± 0.283	24.149 ± 0.46	23.708 ± 0.456	+	+	+	+	-0.22752	0.164279	-0.121302	0.0722313											0.139623	0.38607	-0.0472164	0.0924333	-0.488406	1.65739
B2R9A0;B4DNF9;F8VTV8;F8VWX7;F8VXD2;F8VYH9;F8VYY1;F8VZ13;F8VZ51;F8VZZ0;F8W1L8;O00576;P11802;Q6FG61;Q96BE9	CDK4	19.797 ± 0.951	19.375 ± 0.855	20.426 ± 0.335	20.369 ± 0.404	+	+	+	+	0.0522253	0.0273725	-0.0988166	0.0530116											-0.421776	0.435789	1.05055	2.22355	0.99398	1.99676
P11836-2	MS4A1	16.579 ± 1.578	16.754 ± 0.876	16.186 ± 1.487	16.681 ± 1.167	+	+	+	+	0.193006	0.141803	0.239645	0.272649											0.175293	0.103692	-0.567598	0.434181	-0.073236	0.0510343
P11908-2	PRPS2	16.369 ± 1.633	16.38 ± 1.273	17.043 ± 1.2	16.318 ± 1.172	+	+	+	+	-0.095822	0.044082	-0.116568	0.0680259											0.0115306	0.00539453	0.662434	0.519771	-0.0625182	0.0361939
P11940-2	PABPC1	24.241 ± 0.251	24.354 ± 0.102	24.408 ± 0.205	24.512 ± 0.071	+	+	+	+	0.12852	0.079266	-0.0668639	0.0288613											0.113111	0.588672	0.0545299	0.291372	0.158653	2.53476
B2R897;D3DW02;P12004	PCNA	22.016 ± 0.31	21.841 ± 0.366	20.566 ± 0.517	20.466 ± 1.066	+	+	+	+	0.0313352	0.0166339	-0.162722	0.112848	+		+	+		+		2.72897	0.77986	356	-0.174342	0.492907	-1.27587	4.25419	-1.37584	2.41129
B2R500;O43714;P12074;Q32Q37	COX6A1	19.711 ± 1.262	20.162 ± 1.289	20.642 ± 0.578	21.219 ± 0.859	+	+	+	+	-0.144868	0.0800173	-0.22426	0.187086											0.451219	0.309018	0.479805	0.452239	1.05746	1.13112
B3KWE1;B4DDD8;B4DHQ1;B4DY73;B4E1C5;D6REN6;D6RF05;E7ETE2;J3KNE5;P12081	HARS	21.917 ± 0.205	22.199 ± 0.14	21.856 ± 0.27	21.949 ± 0.121	+	+	+	+	-0.00408718	0.00136982	-0.207692	0.165339											0.281082	2.18809	-0.342075	2.1722	-0.249593	2.71636
P12104;Q2NKJ1	FABP2	15.516 ± 1.118	15.95 ± 1.859	16.218 ± 1.326	16.08 ± 1.145	+	+	+	+	0.225704	0.181601	-0.1	0.053976											0.433595	0.235959	0.268669	0.128295	0.130788	0.0615436
A0A087X0S5;O00117;O00118;P12109;Q14040;Q14041;Q16258;Q7Z645;Q9BSA8	COL6A1	25.139 ± 0.68	25.03 ± 0.743	25.476 ± 0.818	25.454 ± 0.722	+	+	+	+	0.310173	0.317569	0.0538461	0.0501489											-0.108369	0.116206	0.445396	0.563197	0.423978	0.574385
C9JH44;H7C0M5;P12110;Q13909;Q13910;Q13911;Q14048;Q14049;Q16259;Q16597;Q6P0Q1;Q9UML3;Q9Y4S8	COL6A2	25.798 ± 0.533	25.689 ± 0.617	25.876 ± 0.682	25.827 ± 0.575	+	+	+	+	0.30109	0.300194	0.0455621	0.0436465											-0.108968	0.148139	0.187881	0.24216	0.138546	0.187504
P12110-2	COL6A2	18.919 ± 0.528	18.926 ± 0.92	19.97 ± 0.809	19.647 ± 0.773	+	+	+	+	0.213896	0.166525	0.0680473	0.0618783	+							1.74817	0.32324	688	0.00734878	0.00671974	1.0438	1.51779	0.720283	0.950324
A8MT30;B4E3U5;B7ZMJ7;C9JNG9;E7ENL6;E9PFQ6;E9PGQ9;I3L392;P12111;Q16501;Q53QF4;Q53QF6	COL6A3	26.249 ± 0.487	26.166 ± 0.61	26.404 ± 0.687	26.41 ± 0.64	+	+	+	+	0.275658	0.2554	0.0349112	0.0356443											-0.0833414	0.115096	0.238431	0.323073	0.244149	0.3489
P12111-4	COL6A3	18.923 ± 0.556	16.757 ± 1.507	16.507 ± 1.262	16.845 ± 1.561	+	+	+	+	0.218438	0.172226	0.0526627	0.0492048	+							2.98923	0.78112	354	-2.16584	2.72095	-0.250103	0.140053	0.0885564	0.0410878
D3DP59;P12235;V9GYG0	SLC25A4	22.538 ± 0.75	22.248 ± 0.546	20.625 ± 0.618	20.456 ± 0.843	+	+	+	+	-0.0967302	0.0446661	0.160355	0.157897	+		+	+		+		4.32696	1.0089	247	-0.289395	0.406476	-1.62332	4.15967	-1.79209	3.74984
A0A0A0MRJ7;A8K6E8;P12259;Q14285;Q2EHR5;Q5R346;Q5R347;Q6UPU6;Q8WWQ6	F5	16.076 ± 1.14	16.058 ± 0.766	16.1 ± 1.462	16.047 ± 0.773	+	+	+	+	0.0640327	0.034056	0.13432	0.127102											-0.0182222	0.0129652	0.0419565	0.0251659	-0.0103245	0.00923333
E7ETK5;H0Y4R1;P12268;Q6LEF3	IMPDH2	19.852 ± 0.292	20.127 ± 0.246	20.251 ± 0.317	20.257 ± 0.326	+	+	+	+	0.2802	0.263006	-0.0538462	0.0200279											0.274862	1.21623	0.124368	0.403151	0.130384	0.418513
P12270;Q15624;Q15655;Q5SWX9;Q5SWY0;Q99968	TPR	21.532 ± 0.1	21.472 ± 0.161	21.561 ± 0.189	21.44 ± 0.189	+	+	+	+	0.1703	0.117544	0.146154	0.140713											-0.0598304	0.412381	0.0892119	0.486411	-0.0320413	0.142523
A8K236;B2R5R4;G3V2I1;G3V461;G3V4N7;H0YJG0;H0YJJ7;H0YJK0;P12277;Q2LE07;Q6FG40;Q9UC66	CKB	23.319 ± 0.517	23.203 ± 0.663	23.556 ± 0.547	23.44 ± 0.421	+	+	+	+	-0.272934	0.226552	-0.0360947	0.00887165											-0.116574	0.154405	0.353196	0.577801	0.236656	0.388814
C9JSN8;P12314;P12315;Q5QNW7;Q92495;Q92663	FCGR1A	20.511 ± 0.834	20.558 ± 0.812	20.477 ± 0.745	20.381 ± 0.884	+	+	+	+	0.006812	0.00569158	0.30355	0.39238											0.0475242	0.0410775	-0.080888	0.0764676	-0.176889	0.165424
P12318-2	FCGR2A	17.937 ± 0.894	17.697 ± 0.843	18.137 ± 0.952	18.51 ± 1.102	+	+	+	+	-0.0149864	0.00277472	0.218343	0.238464											-0.239635	0.229234	0.439774	0.46266	0.812715	0.921446
B2R9W6;D6RA82;D6RAZ8;D6RCA8;D6RFG5;D6RFJ9;P12429;Q6LET2	ANXA3	22.218 ± 0.318	22.188 ± 0.272	22.147 ± 0.519	22.152 ± 0.314	+	+	+	+	0.351044	0.406265	-0.0254438	0.00265289											-0.0305679	0.0760941	-0.0406284	0.0719843	-0.0351632	0.0892879
B4DIT8;B7ZA09;F8WCN3;P12532;Q0VAM3;Q32NF6;Q53FC4	CKMT1A	21.949 ± 0.866	22.252 ± 0.512	22.626 ± 0.685	21.996 ± 0.627	+	+	+	+	-0.330154	0.32655	-0.0514793	0.0184819	+							1.7218	0.42077	614	0.303498	0.389584	0.373558	0.625837	-0.255827	0.413185
P12544-2	GZMA	18.434 ± 0.908	17.664 ± 1.491	18.127 ± 1.35	18.237 ± 0.941	+	+	+	+	0.157584	0.105061	-0.0289941	0.00468709											-0.769716	0.63297	0.463571	0.279823	0.572729	0.427379
B4DP47;E7EW46;F5GXU9;H0YH20;H0YH31;M0R0C8;P12694;Q16034;Q16472	BCKDHA	23.131 ± 0.885	23.288 ± 0.689	23.335 ± 0.61	22.99 ± 0.589	+	+	+	+	-0.389192	0.464336	-0.171006	0.121833											0.157483	0.156655	0.0465662	0.0514842	-0.298686	0.435306
P12724;Q4VBC1;Q8WTP7;Q8WZ62;Q9GZN9	RNASE3	17.332 ± 1.028	17.274 ± 2.151	17.731 ± 1.131	16.881 ± 1.182	+	+	+	+	-0.161217	0.0941362	0.127219	0.119235											-0.0576428	0.0239038	0.45733	0.219761	-0.392728	0.181902
P12814-3	ACTN1	23.835 ± 0.57	23.715 ± 0.502	23.627 ± 0.549	23.688 ± 0.5	+	+	+	+	0.418256	0.602423	0.0763313	0.0690691											-0.120037	0.179407	-0.0880449	0.129198	-0.0265639	0.037589
A0A0A0MSN4;B0LPF0;B4DXI3;E7EU16;J3KRH5;J3KRQ0;J3KS28;J3KSQ5;J3KTB8;J3KTH9;J3QKZ3;J3QLR4;J3QRX8;J3QSC7;P12821;P22966;Q53YX9;Q59GY8;Q7M4L4	ACE	23.064 ± 0.658	23.175 ± 0.664	23.07 ± 0.979	22.979 ± 0.779	+	+	+	+	-0.283833	0.243564	-0.173373	0.124455											0.111257	0.129991	-0.105109	0.0940856	-0.196656	0.22523
D3DXJ7;I3L1K6;I3L1R3;I3L3U1;I3L4B1;I3L532;P11783;P12829	MYL4	17.028 ± 1.312	17.725 ± 0.743	17.141 ± 0.836	17.38 ± 1.235	+	+	+	+	0.0849228	0.0470318	-0.136686	0.0865037											0.697445	0.673854	-0.584528	0.7918	-0.344945	0.292777
P12830-2	CDH1	21.733 ± 0.417	21.98 ± 0.464	22.251 ± 0.533	22.212 ± 0.47	+	+	+	+	-0.375568	0.428645	0.0443787	0.0427377	+							1.31838	0.051526	816	0.247141	0.550788	0.270996	0.52875	0.231676	0.471606
P12931-2	SRC	19.587 ± 0.583	19.719 ± 0.894	20.515 ± 0.515	20.482 ± 0.501	+	+	+	+	0.0213442	0.0119664	-0.167456	0.117946	+							1.43523	0.39662	629	0.132253	0.135991	0.796119	1.33217	0.763333	1.27126
A8K3Z1;A8K416;A8K696;A8MX47;B4DDB7;B4DGJ1;E9PCE8;K7ES25;P12955;Q8TBN9;Q9BT75;V9GY89;V9GYE4;V9GYL0	PEPD	23.439 ± 0.409	23.599 ± 0.602	23.293 ± 0.51	23.361 ± 0.425	+	+	+	+	-0.0658492	0.0263844	-0.392308	0.50048											0.159717	0.263557	-0.305743	0.535102	-0.237772	0.423687
B1AHC8;B1AHC9;F5H1I8;P12956;Q6FG89;Q9UCQ2;Q9UCQ3	XRCC6	23.287 ± 0.242	23.063 ± 0.25	23.109 ± 0.189	23.299 ± 0.253	+	+	+	+	0.207539	0.158744	-0.0230769	0.00131801											-0.224289	1.04678	0.0459862	0.164555	0.236791	1.09256
A8K3X5;C9JZ81;H7C0H9;P13010;Q0Z7V0;Q4VBQ5;Q53HH7;Q7M4N0;Q9UCQ0;Q9UCQ1	XRCC5	23.391 ± 0.1	23.491 ± 0.187	23.795 ± 0.208	23.941 ± 0.209	+	+	+	+	0.129428	0.0800173	-0.0526627	0.0192526											0.100118	0.691129	0.303935	2.08411	0.450075	3.33525
P13051-2	UNG	20.592 ± 0.599	20.823 ± 0.792	20.942 ± 0.441	20.895 ± 0.331	+	+	+	+	-0.271117	0.2238	-0.231361	0.196829											0.231285	0.283261	0.119245	0.145377	0.0717144	0.0879555
B2R4J2;D3DUM7;H3BN72;H3BNI5;H3BNV9;H3BPG0;H3BPR4;P13073;Q6P666;Q86WV2	COX4I1	25.349 ± 0.631	25.4 ± 0.592	25.824 ± 0.579	25.733 ± 0.448	+	+	+	+	-0.334696	0.335735	-0.204142	0.160854											0.0504568	0.0598056	0.424861	0.772565	0.333457	0.648754
H7C4H7;H7C5B0;P13196	ALAS1	17.229 ± 1.23	17.437 ± 0.827	17.603 ± 0.653	17.541 ± 0.921	+	+	+	+	-0.177566	0.109432	-0.22426	0.187086											0.207749	0.156292	0.166949	0.179938	0.104954	0.0894537
A8K4X5;D3DTF0;H0YCG2;P13473;Q16641;Q6Q3G8;Q96J30;Q99534;Q9UD93	LAMP2	17.164 ± 1.249	17.559 ± 1.597	17.231 ± 1.446	16.325 ± 1.022	+	+	+	+	0.120345	0.0726571	0.0514793	0.0482659											0.395481	0.22918	-0.328208	0.171865	-1.23394	1.06042
P13489;Q8IZK8;Q96FD7;Q9BQ80;Q9UDK6	RNH1	24.205 ± 0.129	24.298 ± 0.125	24.215 ± 0.187	24.18 ± 0.158	+	+	+	+	0.0349682	0.0184049	0.0100592	0.0184819											0.0927033	0.781435	-0.0834935	0.507409	-0.11795	0.924461
H3BNP7;H3BPX1;H3BPZ7;H3BR52;H3BT77;P13498;Q14090;Q9BR72	CYBA	20.025 ± 0.722	20.055 ± 0.617	20.027 ± 0.568	19.859 ± 0.724	+	+	+	+	-0.000454123	0.00277472	0.308284	0.402383											0.0293374	0.0307737	-0.0279784	0.0333202	-0.195406	0.243818
P13591-1	NCAM1	19.442 ± 0.577	19.201 ± 0.583	19.111 ± 0.659	18.94 ± 0.547	+	+	+	+	0.41099	0.577267	0.115385	0.106612											-0.240481	0.37565	-0.0901961	0.110008	-0.260707	0.429513
J3KSR9;J3QKR4;J3QQR8;J3QQX6;J3QRQ1;J3QRT5;P13598;Q14600	ICAM2	18.192 ± 0.462	18.018 ± 0.537	17.656 ± 0.438	17.245 ± 0.455	+	+	+	+	0.0994551	0.0569717	-0.0775148	0.0365139	+					+		2.12859	0.51982	535	-0.173505	0.301229	-0.362113	0.791831	-0.773391	2.112
D6RGZ6;E9PF17;P13611;P20754;Q13010;Q13189;Q15123;Q86W61;Q9UCL9;Q9UNW5	VCAN	21.471 ± 0.95	21.201 ± 1.19	21.261 ± 1.327	21.951 ± 0.911	+	+	+	+	0.391008	0.513618	0.0349112	0.0356443											-0.269464	0.204394	0.0595686	0.0333628	0.750216	0.747589
D3DPG4;E7EP60;P13612;Q7Z4L6	ITGA4	18.411 ± 0.553	18.181 ± 1.194	18.147 ± 1.092	17.802 ± 1.113	+	+	+	+	0.146685	0.0949544	0.117751	0.109088											-0.230248	0.201798	-0.0343094	0.0208948	-0.378603	0.282009
B2RMP5;D6W618;M0R0I6;P13639;Q58J86	EEF2	24.711 ± 0.092	24.878 ± 0.071	24.738 ± 0.075	24.714 ± 0.133	+	+	+	+	0.119437	0.0719396	-0.162722	0.112848											0.166708	2.92447	-0.140313	2.73251	-0.16458	2.09244
P13645;Q14664;Q8N175	KRT10	18.827 ± 2.47	17.959 ± 1.242	18.94 ± 1.12	18.707 ± 2.032	+	+	+	+	-0.118529	0.0595788	0.160355	0.157897											-0.868235	0.409621	0.981346	0.923356	0.748081	0.409624
F8VU69;F8VV57;F8W0C6;H0YI76;H0YIN9;P13647;Q6PI71;Q6UBJ0;Q8TA91	KRT5	16.386 ± 1.737	16.023 ± 1.082	16.18 ± 0.838	15.239 ± 0.959	+	+	+	+	0.109446	0.0642622	-0.251479	0.225869											-0.362724	0.204828	0.157552	0.125212	-0.78415	0.831994
A8K4K6;C9JMN9;P13667;Q549T6	PDIA4	23.45 ± 0.211	23.479 ± 0.248	23.18 ± 0.412	23.058 ± 0.412	+	+	+	+	0.21753	0.171076	-0.0349113	0.00816338											0.0291903	0.0949848	-0.299178	0.997708	-0.421315	1.57406
C9JC72;C9JX36;P13671	C6	21.266 ± 0.868	21.43 ± 0.992	21.463 ± 1.237	21.3 ± 0.967	+	+	+	+	0.399183	0.538735	-0.0218935	0.000656899											0.163819	0.136418	0.0334282	0.020778	-0.130174	0.100051
P13674-2	P4HA1	21.153 ± 0.373	21.218 ± 0.461	21.312 ± 0.457	21.275 ± 0.452	+	+	+	+	0.414623	0.589701	0.143787	0.13794											0.0650814	0.118636	0.0941989	0.162545	0.0575533	0.0943578
A8K3V2;K7EIP0;K7EJD9;K7ES19;K7ESF2;P13686;Q2TAB1;Q6IAS6;Q9UCJ5;Q9UCJ6;Q9UCJ7	ACP5	16.004 ± 1.505	16.563 ± 0.994	16.658 ± 0.649	16.401 ± 1.234	+	+	+	+	-0.153951	0.0877199	-0.321302	0.344821											0.559923	0.403798	0.0947989	0.0837778	-0.162546	0.11016
P13688-10	CEACAM1	20.485 ± 1.259	20.815 ± 0.606	20.824 ± 1.149	19.584 ± 1.074	+	+	+	+	-0.0949137	0.0435008	0.181657	0.185488											0.330342	0.288507	0.0083456	0.00622977	-1.23147	1.86904
A0A0B4J2C3;B2R7E5;E9PJF7;H0YCX0;J3KPG2;P13693;Q5W0H4;Q6YLS2;Q7Z4J4;Q8TBK7;Q96EE2;Q9UC70	TPT1	22.197 ± 0.558	22.044 ± 0.663	22.161 ± 0.206	22.412 ± 0.281	+	+	+	+	-0.0258855	0.00720446	-0.221893	0.183896											-0.152575	0.203356	0.117028	0.193297	0.368201	0.769676
P13716-2	ALAD	22.074 ± 0.637	22.475 ± 0.626	22.514 ± 0.442	22.366 ± 0.651	+	+	+	+	-0.135786	0.0726571	-0.205325	0.162342											0.401375	0.648828	0.0382602	0.0507361	-0.1093	0.132337
D3DT47;P13726;Q6FHG2;Q86WH4	F3	18.431 ± 0.567	18.558 ± 0.489	18.878 ± 0.676	18.061 ± 1.231	+	+	+	+	-0.0504087	0.0184049	-0.302367	0.309562											0.126595	0.193853	0.320339	0.529125	-0.496656	0.513248
P13727-2	PRG2	15.97 ± 0.964	15.952 ± 1.336	15.627 ± 1.018	15.399 ± 0.914	+	+	+	+	0.103088	0.0595788	0.42071	0.698385											-0.0180283	0.0106658	-0.32485	0.226976	-0.553285	0.45588
P13747;Q30169;Q9BT83;Q9GIY7;Q9GIY8	HLA-E	21.108 ± 0.412	21.347 ± 0.548	21.147 ± 0.377	20.937 ± 0.754	+	+	+	+	-0.00681198	0.000339189	-0.0467456	0.0154444											0.239259	0.467851	-0.200127	0.388089	-0.410148	0.631448
B0S863;O78042;P13762;P79664;Q29889;Q30163;Q6TLK6;Q860N4;Q861F3;Q8WLT9;Q9BS54	HLA-DRB4	16.018 ± 1.81	16.909 ± 2.476	16.942 ± 2.622	15.844 ± 1.609	+	+	+	+	0.198456	0.148022	-0.00769232	0.00745947											0.891312	0.371702	0.0328553	0.00885991	-1.06498	0.488099
B0V0Y0;P13765;Q29746;Q29825;Q6FHC2	HLA-DOB	16.26 ± 1.073	15.349 ± 1.916	15.827 ± 1.993	16.108 ± 1.958	+	+	+	+	0.310173	0.317569	0.0467455	0.0445604											-0.91086	0.584484	0.478205	0.199116	0.758904	0.35037
B2R613;B4DUA0;P13796;Q5TBN3;Q5TBN4;Q5TBN5	LCP1	22.799 ± 0.553	22.554 ± 0.847	22.498 ± 1.002	22.759 ± 0.929	+	+	+	+	0.303815	0.305326	0.165089	0.163837											-0.245392	0.297783	-0.0560157	0.0430591	0.205789	0.186762
P13797-2	PLS3	23.108 ± 0.191	23.216 ± 0.123	23.034 ± 0.189	23.191 ± 0.174	+	+	+	+	0.202089	0.152256	-0.0644971	0.0272132											0.107937	0.699218	-0.181992	1.41262	-0.0250807	0.128565
C9JIF9;C9JLK2;F8WBC4;F8WEH5;H0YFE5;H7C1U0;H7C273;H7C393;P13798;Q9BQ33;Q9P0Y2	APEH	23.842 ± 0.36	23.972 ± 0.348	24.018 ± 0.347	23.988 ± 0.226	+	+	+	+	-0.276567	0.232127	0.02071	0.0255839											0.129951	0.32311	0.0462773	0.100255	0.01668	0.0404161
B4DT43;H0YK49;H0YKF0;H0YL12;H0YL83;H0YLU7;H0YM12;H0YMU8;H0YNX6;H3BV91;J3KN60;P13804;Q53XN3	ETFA	23.242 ± 0.828	23.546 ± 0.557	23.45 ± 0.508	23.192 ± 0.292	+	+	+	+	-0.36376	0.399757	-0.102367	0.0559204											0.304156	0.394411	-0.0962749	0.140757	-0.354591	0.876099
P13805-2	TNNT1	17.842 ± 1.589	17.283 ± 1.794	17.236 ± 1.662	16.812 ± 1.985	+	+	+	+	0.137602	0.0869339	-0.0940829	0.0492048											-0.558758	0.283775	-0.0471565	0.0189603	-0.471082	0.203269
P13807-2	GYS1	19.963 ± 0.515	20.277 ± 0.69	20.324 ± 0.626	20.204 ± 0.323	+	+	+	+	-0.356494	0.38285	-0.0266272	0.00332669											0.313834	0.494854	0.0470726	0.0513796	-0.0732477	0.102527
P13861-2	PRKAR2A	22.16 ± 0.284	22.43 ± 0.296	22.429 ± 0.344	22.126 ± 0.191	+	+	+	+	-0.0458674	0.0161974	0.135503	0.128435							+				0.270512	1.07992	-0.000871897	0.00185373	-0.304343	1.5474
B2R7E2;B7Z4Q9;B7ZA69;P13866	SLC5A1	21.439 ± 1.009	21.028 ± 1.637	20.034 ± 2.48	20.813 ± 2.014	+	+	+	+	-0.269301	0.221072	-0.250296	0.2241											-0.410609	0.255335	-0.993488	0.443201	-0.214679	0.0870289
B4DUI6;B4DUM6;D3DTL2;E5RG95;E5RGZ4;E5RI09;E5RJH5;E7ENK8;K7EKN2;K7EP84;K7EPM1;P13929;Q96AE2	ENO3	19.341 ± 1.437	19.702 ± 0.893	19.183 ± 0.969	19.355 ± 0.914	+	+	+	+	0.0676658	0.0362052	-0.0491124	0.0169541											0.360878	0.255055	-0.518907	0.546808	-0.346989	0.341947
A6NNS5;P13984;Q5W0H3	GTF2F2	20.123 ± 0.33	20.141 ± 0.264	19.995 ± 0.397	20.188 ± 0.26	+	+	+	+	0.0640327	0.034056	-0.207692	0.165339											0.0175185	0.0417696	-0.145919	0.396624	0.0473652	0.140768
P13987-2	CD59	20.22 ± 0.945	20.715 ± 0.545	20.121 ± 0.983	19.718 ± 0.962	+	+	+	+	-0.124886	0.0642622	0.17929	0.182311											0.494933	0.656965	-0.594205	0.80406	-0.997583	1.63721
K7EJZ6;K7ELI4;K7EP29;K7ES43;P13994;Q9BQ72	CCDC130	15.851 ± 1.093	15.661 ± 0.653	15.962 ± 0.761	15.75 ± 0.974	+	+	+	+	0.113987	0.0677031	-0.039645	0.0110227											-0.189799	0.167734	0.300691	0.386479	0.0885421	0.0788308
B8ZZU9;B9A062;F8WF06;F8WF89;P13995;Q53G90;Q53GV5;Q53S36;Q7Z650	MTHFD2	18.571 ± 0.862	18.986 ± 0.498	18.942 ± 0.931	18.861 ± 0.448	+	+	+	+	0.351953	0.408454	-0.0988166	0.0530116											0.41481	0.587885	-0.0440617	0.0420608	-0.125027	0.217647
A5Z1R8;B2R4S3;P14174;Q2V4Y5;Q6FHV0	MIF	23.328 ± 1.362	23.385 ± 1.119	22.905 ± 0.547	24.077 ± 0.779	+	+	+	+	-0.0622162	0.0244398	-0.0704142	0.031369											0.0574021	0.0324952	-0.480072	0.53174	0.692168	0.761857
A0A087WWY2;E7EU04;F5GXV3;F5GZ45;F5H3Z4;F5H4Z6;F5H5L8;J3KQP4;J3KR13;P14207;Q05CA5;Q6GTE8	FOLR2	21.593 ± 1.066	21.255 ± 1.043	20.665 ± 1.263	20.718 ± 0.672	+	+	+	+	-0.0485922	0.0175144	0.244379	0.28061											-0.338029	0.274125	-0.590148	0.48752	-0.537156	0.617954
P14209-3	CD99	18.972 ± 1.229	19.017 ± 1.541	18.559 ± 1.528	18.673 ± 1.329	+	+	+	+	0.0622162	0.0329979	0.107101	0.0981291											0.0451541	0.0226136	-0.458058	0.251814	-0.344791	0.194397
P14210-3	HGF	18.452 ± 0.966	18.407 ± 0.988	16.932 ± 1.222	17.428 ± 1.19	+	+	+	+	0.0749319	0.0406379	0.152071	0.147759	+							1.68939	0.41213	622	-0.0455699	0.0329054	-1.47494	1.72488	-0.978455	1.02131
B2R6X4;P14222;Q59F57;Q86WX7	PRF1	15.992 ± 0.665	15.583 ± 0.458	15.271 ± 0.814	15.561 ± 0.524	+		+	+	0.0467757	0.0244398	0.25858	0.30532											-0.409785	0.761653	-0.311259	0.441279	-0.0220087	0.031522
P14314-2	PRKCSH	22.96 ± 0.245	23.081 ± 0.173	23.168 ± 0.158	23.097 ± 0.07	+	+	+	+	0.0440509	0.0230087	-0.0431953	0.0132135											0.121004	0.562722	0.0869548	0.504823	0.0164652	0.0931349
B4DQ69;E7EVW7;F8WDD5;F8WEZ6;P14317;Q53Y93;Q6IBK9;Q9UDK0	HCLS1	18.444 ± 0.815	18.068 ± 1.38	18.906 ± 1.283	19.095 ± 1.12	+	+	+	+	0.163942	0.111207	0.250296	0.290753											-0.375811	0.285643	0.838156	0.640093	1.0263	0.903901
P14324-2	FDPS	22.946 ± 0.34	22.995 ± 0.33	22.498 ± 0.479	22.536 ± 0.383	+	+	+	+	-0.106721	0.0512855	-0.185207	0.13794	+							2.36201	0.27035	722	0.0490282	0.111281	-0.497419	1.52587	-0.458842	1.65081
B2R800;F8VR29;F8VU13;F8VVI6;F8W111;H0YHG6;H0YHN7;P14384;Q9H2K9	CPM	20.775 ± 0.855	21.032 ± 0.867	21.065 ± 0.494	20.742 ± 0.778	+	+	+	+	0.157584	0.105061	0.111834	0.102941							+				0.257269	0.252138	0.033272	0.0332962	-0.289659	0.306936
B2R5E1;D6R9C3;D6RA35;D6RGV5;D6RIE3;H0UI06;H0Y8S6;P14406;Q3MIH5;Q5TF59;Q6FGI2	COX7A2	23.795 ± 0.688	24.142 ± 0.526	24.314 ± 0.481	24.041 ± 0.661	+	+	+	+	-0.252044	0.19627	-0.304734	0.31384											0.346421	0.557547	0.172005	0.295709	-0.100726	0.130111
P14543;Q14942;Q59FL2;Q5TAF2;Q5TAF3;Q86XD7	NID1	24.808 ± 0.428	24.785 ± 0.41	24.994 ± 0.664	24.577 ± 0.518	+	+	+	+	0.30109	0.300194	0.105917	0.0969407											-0.0230269	0.0390111	0.208749	0.335253	-0.207785	0.410241
A8KAL8;D3DQ04;P14550;Q5T621;Q6IAZ4;V9GYG2;V9GYP9	AKR1A1	24.515 ± 0.829	24.781 ± 0.507	24.999 ± 0.692	24.889 ± 0.376	+	+	+	+	-0.173933	0.105928	0.0278106	0.0305284											0.266296	0.3457	0.218339	0.315736	0.107534	0.195625
A8K5I7;P14555;Q6DN24;Q6IBD9;Q9UCD2	PLA2G2A	17.931 ± 1.335	18.164 ± 1.897	18.996 ± 1.377	18.475 ± 1.802	+	+	+	+	0.176658	0.124076	0.242012	0.276612											0.233649	0.107937	0.831395	0.477765	0.311243	0.129856
A6NFK3;B2R5N8;B3KRY0;B4DFX8;B4DNK4;B4DUU6;H3BN34;H3BQ34;H3BQZ3;H3BR70;H3BT25;H3BTJ2;H3BTN5;H3BU13;H3BUW1;P14618;P14786;Q53GK4;Q96E76;Q9BWB5;Q9UCV6;Q9UPF2	PKM	25.763 ± 0.176	25.76 ± 0.141	25.586 ± 0.201	25.505 ± 0.265	+	+	+	+	-0.0504087	0.0184049	-0.0633136	0.0263962											-0.00340843	0.0148286	-0.173813	1.18692	-0.25545	1.5182
P14618-2	PKM	15.334 ± 1.159	15.776 ± 1.331	15.985 ± 0.779	14.646 ± 0.926	+	+	+	+	0.0485922	0.0254069	0.167456	0.166847											0.442012	0.30946	0.208749	0.15019	-1.13043	1.16253
E9PF46;F8WA34;P14621;U3KPX1;U3KPX8;U3KQ09;U3KQ94;U3KQL2	ACYP2	17.573 ± 0.716	17.803 ± 0.44	17.618 ± 0.454	17.387 ± 0.566	+	+	+	+	-0.147593	0.0822916	-0.153254	0.102941											0.230655	0.345993	-0.184987	0.374867	-0.415899	0.909878
F8VPC7;F8W026;H0YIV0;P14625;Q96A97;Q96GW1	HSP90B1	25.601 ± 0.175	25.674 ± 0.201	25.588 ± 0.24	25.512 ± 0.232	+	+	+	+	0.211172	0.163162	-0.116568	0.0680259											0.0737734	0.349673	-0.0861809	0.34698	-0.162522	0.806218
F8VSA2;F8W1I5;P14649	MYL6B	19.399 ± 0.697	19.743 ± 0.352	19.758 ± 0.456	19.683 ± 0.492	+	+	+	+	0.174841	0.12219	-0.0846154	0.0418338											0.343943	0.632252	0.0148664	0.0255675	-0.0603654	0.106817
P14678-2	SNRPB	23.318 ± 0.253	23.524 ± 0.201	23.387 ± 0.606	23.335 ± 0.246	+	+	+	+	0.0149864	0.00914751	-0.165089	0.115385											0.205808	1.03016	-0.136946	0.256761	-0.189332	0.941252
B2R721;B7ZAU2;D3DR35;P14735;Q5T5N2;Q5T5N3;R4GN65	IDE	20.488 ± 0.167	20.557 ± 0.297	20.404 ± 0.262	20.338 ± 0.189	+	+	+	+	-0.131244	0.0691022	-0.126036	0.0765235											0.0686345	0.238237	-0.152871	0.532489	-0.218902	0.998618
B8ZZ73;B8ZZW4;B9A040;C9J3W8;C9J686;C9JQ36;C9JW84;C9JWB2;F8WF92;H7BZM5;P14778;Q587I7	IL1R1	15.653 ± 0.362	15.807 ± 1.583	16.727 ± 2.054	16.619 ± 2.213		+	+	+	0.12852	0.079266	0.189941	0.196829											0.154093	0.101104	0.920053	0.478089	0.812253	0.384422
B2R7V9;P14780;Q3LR70;Q8N725;Q9H4Z1;Q9UCJ9;Q9UCL1;Q9UDK2	MMP9	17.046 ± 1.477	16.665 ± 1.402	16.722 ± 1.539	16.716 ± 1.686	+	+	+	+	0.0322434	0.0170729	0.251479	0.292807											-0.381058	0.21837	0.0565568	0.026951	0.0510051	0.0229765
B2R5C9;K7EQD3;P14854;Q6IBL4	COX6B1	23.298 ± 0.852	23.322 ± 1.289	23.627 ± 0.609	24.136 ± 0.543	+	+	+	+	-0.178474	0.110318	-0.17929	0.131119											0.024231	0.0153638	0.30494	0.255909	0.813177	0.912703
P14859-2	POU2F1	18.638 ± 0.503	18.654 ± 0.536	18.576 ± 0.596	17.627 ± 1.433	+	+	+	+	0.0213442	0.0119664	-0.108284	0.0608723											0.0159729	0.0214171	-0.0775957	0.103298	-1.02736	1.10575
A6ND69;A6NIT8;B4DVF8;E9PFT3;M0QXS5;M0QYL7;M0R1W6;P14866;Q9H3P3	HNRNPL	22.928 ± 0.379	22.95 ± 0.332	23.252 ± 0.237	23.21 ± 0.249	+	+	+	+	-0.0567666	0.0216008	0.0112426	0.0192526											0.0223343	0.0448215	0.301887	1.26027	0.259765	1.00733
A8K3J2;C9J7S3;C9JLC1;C9JQM9;D3DP77;H7BZ35;H7C278;P14868;Q2TNI3;Q32Q69;Q53HV4;Q53YC5;Q68CR9;Q9BW52	DARS1	22.571 ± 0.074	22.635 ± 0.069	22.626 ± 0.124	22.581 ± 0.13	+	+	+	+	-0.0812897	0.0351251	-0.25858	0.236641											0.0631866	1.00633	-0.00850129	0.0617097	-0.0535679	0.49435
A0A0B4J250;A0A0B4J257;B2R7I5;F8VV35;F8VVT2;F8W152;P14920;Q16758;Q8N6R2	DAO	22.395 ± 0.964	23.092 ± 0.969	22.894 ± 0.917	23.394 ± 0.76	+	+	+	+	-0.051317	0.0188539	-0.307101	0.318154	+							1.46051	0.11827	790	0.697513	0.767072	-0.198416	0.167286	0.301703	0.301245
C9J826;C9JK18;C9JKY1;C9JPI2;C9JTX4;K7ERP3;P14923;Q15093;Q15151;Q7L3S5;Q86W21;Q9BWC4;Q9HCX9	JUP	22.821 ± 0.318	22.727 ± 0.4	22.754 ± 0.479	22.486 ± 0.202	+	+	+	+	-0.30109	0.272352	0.162722	0.160854											-0.0936656	0.21296	0.026607	0.0430003	-0.240895	0.822082
P14927-2	UQCRB	23.765 ± 0.873	24.135 ± 0.598	23.953 ± 0.529	24.029 ± 0.472	+	+	+	+	-0.31653	0.300194	-0.168639	0.119235											0.369872	0.469089	-0.181563	0.275359	-0.105484	0.154094
A4D1T4;B6HY61;B6HY62;B6HY63;B6HY64;B6HY65;B6HY66;H7C4S5;H7C560;H7C5K3;P15056;Q13878;Q3MIN6;Q9UDP8;Q9Y6T3	BRAF	18.324 ± 0.358	17.75 ± 1.353	18.458 ± 0.671	18.207 ± 0.64	+	+	+	+	-0.00953678	0.000680552	-0.214793	0.174493											-0.57406	0.575858	0.707836	0.685489	0.457556	0.395796
A4D1M1;C9JQ63;C9JUF9;C9JUZ4;P15085;Q53XU0;Q9BS67;Q9UCF2;S4R433	CPA1	18.482 ± 2.094	19.525 ± 1.587	19.921 ± 1.477	18.023 ± 2.202	+	+	+	+	-0.304723	0.278719	-0.0644971	0.0272132											1.04365	0.552769	0.395548	0.211944	-1.50241	0.854865
C9J5C4;C9JUX7;C9JXS3;O60834;P15086;Q53XJ0;Q96BQ8	CPB1	17.204 ± 1.561	17.343 ± 1.547	17.195 ± 2.052	16.465 ± 1.8	+	+	+	+	-0.25931	0.206471	-0.14497	0.0945813											0.139591	0.0655155	-0.147793	0.0589338	-0.87853	0.504727
P15088;Q96E94	CPA3	21.018 ± 1.247	20.787 ± 1.361	21.023 ± 1.482	21.511 ± 1.2	+	+	+	+	0.287466	0.275521	0.200592	0.211934											-0.230931	0.137433	0.236355	0.128048	0.72429	0.556013
E5RIR0;P15090;Q6IBA1	FABP4	20.948 ± 0.426	20.766 ± 0.657	19.962 ± 1.351	19.565 ± 1.286	+	+	+	+	-0.0785649	0.0335256	-0.0420118	0.0124788	+					+		1.7399	0.76257	365	-0.181874	0.282549	-0.803232	0.815942	-1.20101	1.47035
A0A087WYJ1;P15104;Q499Y9;Q5T9Z1;Q7Z3W4;Q8IZ17	GLUL	19.886 ± 0.444	19.973 ± 0.755	20.393 ± 0.647	20.357 ± 0.418	+	+	+	+	0.214805	0.167656	0.165089	0.163837											0.0872481	0.106608	0.419461	0.597564	0.383527	0.639437
B2R8N3;E9PCX2;E9PEF9;P15121;Q5U031;Q6FGA4;Q6ICP2;Q9BS21;Q9UCI9	AKR1B1	22.185 ± 0.467	22.268 ± 0.46	22.294 ± 0.373	22.081 ± 0.52	+	+	+	+	0.143052	0.0917032	-0.047929	0.016197											0.0832143	0.139761	0.0262291	0.0447451	-0.186979	0.338277
H0YKT6;H0YLZ8;H0YM04;H0YMC1;P15144;Q16728;Q6GT90;Q8IUK3;Q8IVH3;Q9UCE0	ANPEP	25.905 ± 0.567	26.199 ± 0.546	26.138 ± 0.828	25.908 ± 0.549	+	+	+	+	-0.359219	0.389116	-0.0467456	0.0154444											0.29406	0.510737	-0.0611043	0.0634	-0.290891	0.514315
P15151-2	PVR	21.138 ± 0.375	21.099 ± 0.523	21.197 ± 0.224	21.35 ± 0.21	+	+	+	+	0.350136	0.404085	0.0136095	0.0208078											-0.0392053	0.0626603	0.0982985	0.199048	0.251454	0.643363
B1AP58;B1AP59;P15169	CPN1	17.395 ± 1.473	16.678 ± 1.403	15.984 ± 1.236	16.267 ± 1.062	+	+	+	+	0.266576	0.240668	-0.101183	0.0549456											-0.716263	0.473406	-0.694063	0.506439	-0.411484	0.284751
P15170-2	GSPT1	21.669 ± 0.16	21.692 ± 0.275	21.58 ± 0.282	21.561 ± 0.155	+	+	+	+	-0.125795	0.0649439	-0.152071	0.101729											0.0228021	0.0746237	-0.11176	0.360871	-0.130699	0.583683
P15259	PGAM2	16.096 ± 1.048	16.445 ± 1.011	16.555 ± 0.871	16.86 ± 0.962	+	+	+	+	-0.177566	0.109432	-0.283432	0.276612											0.349222	0.293597	0.109681	0.086428	0.414942	0.382503
B4DFT7;E1P587;F5H5M7;P15260;Q53Y96;Q5TFC9;Q5TFD1	IFNGR1	14.615 ± 0.673	14.846 ± 1.272	14.943 ± 0.995	14.903 ± 0.904	+	+	+	+	0.00862853	0.00644344	0.0964497	0.0876406											0.231435	0.183013	0.0965941	0.0614672	0.0568931	0.0365332
P15289-2	ARSA	21.138 ± 0.697	21.221 ± 0.717	21.061 ± 0.656	21.296 ± 0.394	+	+	+	+	0.0177112	0.0103414	-0.430178	0.601389											0.0828736	0.0871961	-0.160491	0.188612	0.074513	0.0966094
P15291-2	B4GALT1	20.84 ± 0.331	20.907 ± 0.404	20.798 ± 0.402	20.484 ± 0.421	+	+	+	+	0.235695	0.195019	-0.0964497	0.051098											0.0667093	0.140778	-0.108651	0.223346	-0.423078	1.22645
P15309-2	ACP3	19.397 ± 0.242	19.119 ± 0.527	18.825 ± 0.603	18.924 ± 0.665	+	+	+	+	0.0449591	0.0234832	-0.139053	0.0887831											-0.277443	0.704162	-0.294306	0.500072	-0.194719	0.278218
E1P5A8;E7EQR4;P15311;P23714;Q4VX75;Q96CU8;Q9NSJ4	EZR	25.247 ± 0.505	25.303 ± 0.505	25.195 ± 0.439	25.249 ± 0.362	+	+	+	+	-0.313806	0.295129	-0.126036	0.0765235											0.0559592	0.0820187	-0.10856	0.184664	-0.0539615	0.0916932
C9J5E3;C9JL73;C9JNS9;C9JTN0;C9JZ02;P15313;Q53FY0;Q6P4H6	ATP6V1B1	23.147 ± 0.69	23.271 ± 0.635	23.457 ± 0.71	22.961 ± 0.625	+	+	+	+	-0.427339	0.580349	-0.039645	0.0110227											0.123579	0.145784	0.186496	0.230303	-0.309577	0.465464
P15328;Q53EW2;Q6FGT8;Q6LC90;Q9UCT2	FOLR1	20.621 ± 0.487	20.674 ± 0.619	20.133 ± 1.069	19.279 ± 0.93	+	+	+	+	-0.39555	0.481934	-0.111834	0.0639063	+			+				2.5295	1.0773	209	0.0532091	0.0699661	-0.541429	0.628059	-1.3956	2.48192
P15336-2	ATF2	16.131 ± 1.292	15.261 ± 1.207	15.881 ± 0.837	16.268 ± 0.776	+	+	+	+	0.0676658	0.0362052	-0.260947	0.240295											-0.870163	0.731491	0.620654	0.598962	1.00774	1.1745
A0A087WTB8;B2R970;P15374;Q5TBK7;Q5TBK8;Q6IBE9	UCHL3	20.205 ± 0.609	19.619 ± 0.475	18.303 ± 0.886	17.605 ± 0.957	+	+	+	+	-0.131244	0.0691022	0.0301775	0.0322145	+			+		+		4.01128	1.2065	163	-0.586254	1.30255	-1.31577	2.62623	-2.0147	3.97735
P15428-5	HPGD	19.523 ± 0.777	19.622 ± 0.624	19.308 ± 1.003	19.243 ± 0.565	+	+	+	+	-0.246594	0.188842	-0.205325	0.162342											0.0986214	0.105903	-0.313605	0.332514	-0.378935	0.650234
P15498-2	VAV1	17.907 ± 0.513	17.404 ± 0.932	17.177 ± 1.474	17.61 ± 0.971	+	+	+	+	0.0358765	0.0188539	0.143787	0.13794											-0.503376	0.693966	-0.226468	0.143337	0.206524	0.17333
P15502-10	ELN	17.891 ± 1.007	17.359 ± 0.775	18.189 ± 1.151	17.367 ± 0.569	+	+	+	+	0.297457	0.293456	-0.0467456	0.0154444											-0.532503	0.592292	0.830332	0.947864	0.00825667	0.0083471
P15529-16	CD46	20.568 ± 1.011	20.933 ± 0.203	20.908 ± 0.536	20.481 ± 0.56	+	+	+	+	-0.278383	0.23495	0.0988166	0.0899314											0.36525	0.47713	-0.0255187	0.0450461	-0.452591	1.30395
C9K028;E5RHP0;E7ERL0;P15531;Q6FGK3;Q86XQ2;Q9UDJ6	NME1	22.412 ± 0.502	22.689 ± 0.328	22.624 ± 0.162	22.694 ± 0.244	+	+	+	+	-0.162125	0.0949544	-0.381657	0.474527											0.276807	0.672372	-0.0650659	0.205908	0.00481081	0.0114854
B2R5Y9;B4DLR8;B4DNM7;B7ZAD1;H3BNV2;H3BRK3;P15559;Q86UK1	NQO1	20.765 ± 2.244	20.888 ± 2.267	20.098 ± 2.445	20.85 ± 2.319	+	+	+	+	0.0894641	0.0500553	-0.46568	0.709915											0.122199	0.0384569	-0.789065	0.288898	-0.0375265	0.011283
P15586-2	GNS	22.834 ± 0.409	22.946 ± 0.461	22.633 ± 0.386	22.504 ± 0.317	+	+	+	+	-0.0631244	0.024922	-0.22071	0.182311	+							1.52765	0.32753	681	0.112301	0.211549	-0.313252	0.788232	-0.441797	1.37316
P15735-2	PHKG2	19.994 ± 0.249	19.924 ± 0.541	19.642 ± 0.402	19.793 ± 0.376	+	+	+	+	-0.306539	0.281944	-0.336686	0.375276											-0.0705225	0.129303	-0.281751	0.590846	-0.130733	0.23392
B2RC20;E5RHC4;P15848;Q8N322;Q9UDI9	ARSB	20.3 ± 0.575	20.537 ± 0.767	20.288 ± 0.661	20.237 ± 0.456	+	+	+	+	-0.152134	0.0861514	-0.131953	0.0820124											0.237651	0.305873	-0.249083	0.302761	-0.299884	0.44626
B2R5G0;D3DU82;E9PM36;E9PMM9;E9PPT0;E9PQD7;H0YE27;H0YEN5;H3BNG3;I3L404;P15880;Q3MIB1	RPS2	22.773 ± 0.326	22.816 ± 0.222	22.958 ± 0.165	22.703 ± 0.341	+	+	+	+	-0.0340599	0.0107441	0.129586	0.121833											0.0429935	0.11776	0.141764	0.769316	-0.113263	0.351966
P15884-10	TCF4	17.144 ± 0.86	16.604 ± 1.191	16.865 ± 0.942	16.279 ± 0.928	+	+	+	+	0.0358765	0.0188539	-0.0940829	0.0492048											-0.540606	0.500842	0.261028	0.197702	-0.325031	0.257776
A8KA14;B2R513;C9IYS8;C9J6X5;C9JAT4;C9JFM4;C9JH16;C9JI90;C9JKG0;C9JPG6;C9JR47;C9JTR0;C9JVK7;C9K0R8;D3DNV3;H7C472;P15907	ST6GAL1	18.967 ± 0.742	18.92 ± 0.77	18.894 ± 0.736	18.874 ± 0.77	+	+	+	+	-0.0776567	0.0329979	0.41716	0.687013											-0.0471766	0.0445659	-0.0256197	0.0237828	-0.0457475	0.0423509
B2RTT2;D7RX09;O75993;P15924;Q14189;Q9UHN4	DSP	22.147 ± 0.236	22.154 ± 0.313	22.262 ± 0.454	22.118 ± 0.178	+	+	+	+	-0.277475	0.233535	-0.114201	0.0659554											0.00677776	0.0169768	0.108432	0.231675	-0.0355489	0.105639
P15927-2	RPA2	21.693 ± 0.351	21.927 ± 0.449	22.219 ± 0.471	22.575 ± 0.319	+	+	+	+	0.100363	0.0576188	-0.140237	0.0899314	+				+			1.63451	0.41309	620	0.234501	0.578115	0.292086	0.647641	0.648253	2.302
P15941-11	MUC1	22.532 ± 0.625	22.645 ± 0.42	23.024 ± 0.503	22.993 ± 0.483	+	+	+	+	0.21753	0.171076	0.072781	0.0659554											0.112401	0.168054	0.379309	0.907137	0.348401	0.835997
D6R9Z7;P15954;Q6NR81	COX7C	21.978 ± 0.624	22.676 ± 0.637	22.899 ± 0.856	22.498 ± 0.765	+	+	+	+	-0.287466	0.249431	-0.0846154	0.0418338											0.697785	1.35631	0.223372	0.249281	-0.177878	0.206691
B4DFW2;K7EIX4;P16035;Q16121;Q93006;Q9UDF7	TIMP2	18.168 ± 1.882	18.614 ± 1.11	18.453 ± 1.416	18.108 ± 1.281	+	+	+	+	-0.0740236	0.0309146	0.174556	0.176042											0.445748	0.241796	-0.160392	0.0943999	-0.505419	0.38379
B0ZBF0;P16066;Q5SR08;Q6P4Q3	NPR1	17.968 ± 0.97	17.839 ± 0.437	18.073 ± 0.416	18.043 ± 0.334	+	+	+	+	0.0703906	0.0378464	-0.0928994	0.0482659											-0.128551	0.132205	0.233392	0.534089	0.203957	0.505203
P16070-10	CD44	22.397 ± 0.825	22.219 ± 0.9	21.987 ± 0.703	22.124 ± 0.783	+	+	+	+	0.312897	0.322934	0.1	0.0910853											-0.178156	0.163637	-0.232444	0.24126	-0.0951757	0.0836859
A2A2U4;B2R492;P16083;Q5TD04;Q5TD05;Q5TD07;U3KQG7	NQO2	21.748 ± 1.006	21.711 ± 0.95	21.272 ± 0.799	21.787 ± 0.56	+	+	+	+	-0.180291	0.112101	-0.0727811	0.0330647											-0.0372264	0.0266749	-0.438947	0.475895	0.0756261	0.0710865
F6VVT6;P16109;Q5R341;Q5R342;Q5R344;Q5R345;Q5R348;Q5R349;Q8IVD1	SELP	16.029 ± 0.6	15.862 ± 0.804	15.809 ± 0.994	15.422 ± 0.614	+	+	+	+	0.297457	0.293456	0.131953	0.124455											-0.167216	0.190655	-0.0524921	0.0413274	-0.439797	0.621174
P16112-2	ACAN	20.372 ± 0.839	20.026 ± 0.475	20.25 ± 0.98	20.531 ± 0.409	+	+	+	+	0.36376	0.437905	0.0254438	0.0288613											-0.345674	0.484528	0.223862	0.244028	0.504493	1.40749
P16144-2	ITGB4	21.217 ± 0.445	21.206 ± 0.532	21.351 ± 0.564	21.472 ± 0.582	+	+	+	+	0.178474	0.125979	-0.0491124	0.0169541											-0.0105433	0.0148764	0.144064	0.216411	0.265718	0.447489
A8MTM1;B2RBZ7;B4DFK7;E9PQ63;P16152;Q3LHW8	CBR1	25.003 ± 0.64	25.149 ± 0.439	24.932 ± 0.352	25.006 ± 0.308	+	+	+	+	-0.0794732	0.034056	-0.463314	0.70221											0.145835	0.219379	-0.217317	0.532582	-0.143036	0.333909
P16157-12	ANK1	18.856 ± 1.521	18.798 ± 0.551	21.467 ± 0.891	21.195 ± 0.916	+	+	+	+	0.000454142	0.00313148	0.107101	0.0981291	+		+	+				3.00562	1.3337	131	-0.057884	0.0358187	2.6687	5.34517	2.39652	4.739
E9PE82;P16219;P78331	ACADS	24.155 ± 0.68	24.203 ± 0.615	23.702 ± 0.515	23.328 ± 0.545	+	+	+	+	-0.250227	0.193773	-0.231361	0.196829	+							3.92118	0.63328	444	0.0482416	0.0536365	-0.5011	1.00444	-0.875648	2.03184
P16220-1	CREB1	20.623 ± 0.22	20.176 ± 0.783	19.672 ± 0.819	19.789 ± 0.526	+	+	+	+	0.175749	0.123131	0.0289941	0.031369											-0.447401	0.848328	-0.503508	0.63975	-0.386572	0.575804
B2RE69;D6RDX0;D6RG11;D6RIG5;D6RJH0;E9PBH0;P16234;Q6P4H5;Q96KZ7;Q9UD28	PDGFRA	19.934 ± 0.819	19.801 ± 0.645	19.897 ± 0.601	19.536 ± 0.609	+	+	+	+	0.292916	0.285197	0.17574	0.177599											-0.133314	0.140904	0.0963066	0.118055	-0.265548	0.385464
P16260;Q8N2U1;V9GY06;V9GYA5;V9GYB8;V9GZ24	SLC25A16	17.306 ± 0.54	17.219 ± 1.185	17.231 ± 1.535	17.506 ± 1.024	+	+	+	+	-0.293824	0.259944	-0.247929	0.220586											-0.0865068	0.0687056	0.0119336	0.00596372	0.287077	0.21303
B2R7H8;B7Z6B0;C9J4G9;C9J539;C9JF15;C9JWX1;E7EQ29;F8WEN1;F8WF40;P16278;P16279	GLB1	21.759 ± 0.548	21.903 ± 0.275	21.687 ± 0.237	21.786 ± 0.264	+	+	+	+	0.148501	0.0966018	-0.194675	0.149187											0.144138	0.286713	-0.215527	0.938367	-0.116573	0.396074
P16284-6	PECAM1	22.522 ± 0.635	22.544 ± 0.359	22.748 ± 0.272	22.36 ± 0.332	+	+	+	+	0.0703906	0.0378464	0.156805	0.153512											0.0218363	0.0297686	0.204443	0.656551	-0.184129	0.515891
P16298-4	PPP3CB	17.256 ± 0.788	17.464 ± 0.811	17.888 ± 0.812	18.158 ± 0.682	+	+	+	+	0.162125	0.109432	0.0775148	0.0701178											0.20772	0.213628	0.424119	0.503815	0.694386	1.07042
B7Z751;C9J0K5;C9J869;C9JAB9;C9JVV5;C9K098;D3DNE3;H7C5C7;P16333	NCK1	20.109 ± 0.296	20.066 ± 0.328	19.855 ± 0.304	20.237 ± 0.215	+	+	+	+	0.0549501	0.0288745	-0.13787	0.0876406											-0.0431387	0.104252	-0.210741	0.689824	0.171138	0.623397
P16383-2	GCFC2	17.638 ± 0.8	17.516 ± 1.233	17.759 ± 1.363	16.794 ± 1.153	+	+	+	+	0.020436	0.0115566	-0.000591729	0.0117486											-0.121777	0.0871851	0.243585	0.146703	-0.721384	0.607584
P16401;Q14529;Q3MJ42	H1-5	24.251 ± 0.489	23.756 ± 0.758	23.762 ± 0.381	23.833 ± 0.58	+	+	+	+	-0.0631244	0.024922	0.114201	0.105382											-0.494498	0.843895	0.00613952	0.0070243	0.076735	0.0844015
B5MCA4;C9JKY3;P16422;P18180;Q6FG26;Q6FG49;Q96C47;Q9UCD0	EPCAM	22.176 ± 0.605	22.301 ± 0.348	22.355 ± 0.449	22.174 ± 0.384	+	+	+	+	-0.302906	0.275521	0.0112426	0.0192526											0.125241	0.207847	0.0538256	0.10096	-0.127855	0.30382
C9JDE2;C9JQ78;C9JU80;E7EMD0;E7EWU0;H0Y4R2;P16435;Q16455;Q197M5;Q8N181;Q9H3M8;Q9UDT3	POR	23.339 ± 0.428	23.469 ± 0.57	23.443 ± 0.334	23.701 ± 0.354	+	+	+	+	0.146685	0.0949544	-0.302367	0.309562											0.12957	0.211004	-0.0251729	0.0382563	0.232342	0.463458
P16442	ABO	17.636 ± 1.63	17.458 ± 1.993	17.57 ± 1.761	17.908 ± 1.643	+	+	+	+	-0.114896	0.0569717	0.0325444	0.0339197											-0.177591	0.0715406	0.111101	0.0420924	0.449861	0.200742
D3DX80;H3BP43;H3BQS5;P16444;Q96AK2	DPEP1	25.007 ± 0.973	25.27 ± 1.219	25.539 ± 1.336	25.231 ± 1.094	+	+	+	+	-0.386467	0.456983	0.0455621	0.0436465											0.26263	0.193035	0.269809	0.167813	-0.0383656	0.0231395
P16452-2	EPB42	15.922 ± 0.642	15.166 ± 0.832	21.149 ± 0.977	20.688 ± 1.101	+		+	+	0.0195277	0.0111491	0.0431953	0.0418338	+		+	+				10.9566	3.3023	7	-0.755512	1.2122	5.98303	8.56074	5.52152	7.70564
A0A0D9SEV4;B2RCR4;B4DSQ2;D6RAF9;H2FLB8;P16591	FER	20.277 ± 0.294	19.831 ± 0.519	20.236 ± 0.334	20.045 ± 0.449	+	+	+	+	0.037693	0.0197594	-0.0325444	0.00675989											-0.446314	1.27773	0.404653	1.07062	0.214319	0.406638
P16615-2	ATP2A2	22.882 ± 0.338	23.029 ± 0.144	22.845 ± 0.554	22.86 ± 0.242	+	+	+	+	-0.202997	0.135742	-0.102367	0.0559204											0.147392	0.559543	-0.184368	0.423215	-0.169465	0.95555
A0A087X084;B2R810;D6RH08;E9PBP8;P16662;Q6GTW0	UGT2B7	24.335 ± 0.701	24.63 ± 0.522	24.614 ± 0.677	24.308 ± 0.44	+	+	+	+	-0.107629	0.0519051	-0.0467456	0.0154444							+				0.295417	0.44922	-0.0163202	0.0187662	-0.322131	0.691225
P16671-3	CD36	19.899 ± 0.54	20.772 ± 0.638	19.953 ± 1.024	19.879 ± 0.775	+	+	+	+	-0.16485	0.0974311	0.0254438	0.0288613											0.87325	1.98195	-0.819806	1.12436	-0.893547	1.60992
A0A0A0MRF9;D3DUL3;H3BMT7;H3BPZ3;H3BQV5;P16885;Q3ZTS2;Q59H45;Q969T5	PLCG2	22.375 ± 0.375	22.464 ± 0.367	22.635 ± 0.402	22.255 ± 0.341	+	+	+	+	-0.364668	0.401916	-0.105917	0.0588759											0.0889134	0.194634	0.171009	0.410052	-0.208822	0.588505
B2R9X1;D3DW95;H0YLC7;H3BNP8;P16930;Q53XA7	FAH	24.069 ± 0.452	24.307 ± 0.629	23.984 ± 0.577	24.442 ± 0.393	+	+	+	+	0.0322434	0.0170729	-0.328402	0.35867											0.237685	0.397751	-0.32282	0.518296	0.134569	0.21032
A2A2D0;A2A2D1;B2R4E7;B7Z8N4;D3DPJ5;P16949	STMN1	19.819 ± 0.78	19.388 ± 0.415	19.154 ± 0.353	19.171 ± 0.47	+	+	+	+	-0.133061	0.0705143	0.0633136	0.0578855											-0.431239	0.723501	-0.233459	0.609479	-0.216397	0.461266
K7EPL1;K7EPZ8;K7EQP8;O14754;P17028;Q53YE4;Q6ICR5;Q8IZN4	ZNF24	18.666 ± 0.416	18.472 ± 0.546	18.829 ± 0.253	18.629 ± 0.644	+	+	+	+	0.00499547	0.00494884	-0.0633136	0.0263962											-0.193752	0.358831	0.356365	0.936099	0.156589	0.216114
A4D294;B3KRF7;C9JRM9;E9PC66;P17029;P52745;Q2M1U1;Q8TBW5;Q8TEK7	ZKSCAN1	16.765 ± 0.705	16.435 ± 1.163	16.343 ± 0.783	17.787 ± 1.284	+	+	+	+	0.187557	0.135742	-0.111834	0.0639063											-0.330282	0.298049	-0.0920662	0.0678531	1.35158	1.35129
P17050	NAGA	21.888 ± 0.477	21.769 ± 0.578	21.137 ± 0.337	21.489 ± 0.511	+	+	+	+	0.101272	0.058269	-0.136686	0.0865037	+							1.49957	0.025463	828	-0.119378	0.18102	-0.631951	1.73857	-0.279582	0.491239
P17066;Q1HBA8;Q8IYK7;Q9BT95	HSPA6	19.7 ± 0.723	18.752 ± 1.245	19.224 ± 0.609	19.429 ± 2.322	+	+	+	+	0.0367847	0.0193054	-0.107101	0.0598714											-0.94783	1.07719	0.471658	0.453417	0.676611	0.3191
B2R6R7;B7Z7E9;P17174;Q5VW80	GOT1	24.974 ± 0.458	24.987 ± 0.665	24.938 ± 0.62	25.093 ± 0.348	+	+	+	+	-0.311989	0.29179	-0.0857988	0.0427377											0.0135784	0.0164913	-0.0494046	0.0554929	0.105907	0.157488
A0A0D9SFX6;A0A0D9SGE1;A2A2A1;A2A2A2;B2RCY2;H0Y738;P17213;Q1ZZU8;Q5JRW0;Q8IW58;Q9BYZ9;Q9H1L2;Q9H1M8;Q9H203;Q9UCT4;Q9UD65	BPI	15.936 ± 1.248	16.381 ± 1.003	16.541 ± 1.716	16.1 ± 1.222	+	+	+	+	0.190282	0.138753	-0.109467	0.0618783											0.445649	0.352327	0.159875	0.0844167	-0.281916	0.206373
B5BU22;J3KN97;J3KRN5;P17252;Q15137;Q32M72;Q96RE4	PRKCA	22.268 ± 0.243	22.257 ± 0.223	22.225 ± 0.373	22.159 ± 0.262	+	+	+	+	-0.0785649	0.0335256	-0.0763314	0.0356443											-0.0108051	0.0326929	-0.0322595	0.0773406	-0.0981402	0.363474
P17275;Q96GH3	JUNB	17.529 ± 0.393	17.422 ± 0.747	17.311 ± 0.696	17.767 ± 0.918	+	+	+	+	-0.0785649	0.0335256	-0.115385	0.066988											-0.107247	0.139876	-0.110941	0.117389	0.34574	0.37411
D6R9H3;D6RG08;E7EMF1;E7ESP4;E9PB77;P17301;Q14595	ITGA2	20.556 ± 0.558	20.693 ± 0.364	20.757 ± 0.247	20.075 ± 0.315	+	+	+	+	-0.0304269	0.00914751	0.109467	0.100523											0.137434	0.245022	0.0644481	0.164456	-0.618353	2.56869
B2R5U9;P17302;Q6FHU1;Q9Y5I8	GJA1	17.569 ± 0.848	17.671 ± 0.688	18.089 ± 0.657	17.988 ± 0.586	+	+	+	+	0.21753	0.171076	0.172189	0.17295											0.101475	0.0988444	0.417931	0.629952	0.317266	0.471759
P17342-2	NPR3	18.195 ± 0.573	17.95 ± 0.815	18.066 ± 0.457	18.081 ± 0.819	+	+	+	+	0.184832	0.132769	-0.0112426	0.00537372											-0.24522	0.302991	0.116646	0.137145	0.1312	0.123305
P17405-4	SMPD1	20.324 ± 0.673	20.557 ± 0.703	20.171 ± 1.042	20.131 ± 1.257	+	+	+	+	-0.492734	0.861735	-0.114201	0.0659554											0.233148	0.293151	-0.385804	0.397841	-0.426118	0.380253
P17480-2	UBTF	21.879 ± 0.288	21.798 ± 0.189	21.932 ± 0.228	21.935 ± 0.194	+	+	+	+	0.0331517	0.0175144	-0.133136	0.0831268											-0.0808094	0.286118	0.133173	0.650225	0.13631	0.754138
D6R998;D6RHV3;P17540;Q6ICS8;Q8N1E1	CKMT2	20.659 ± 1.092	20.877 ± 0.789	20.928 ± 0.821	20.526 ± 0.813	+	+	+	+	-0.461853	0.712158	-0.0230769	0.00131801											0.217875	0.18412	0.0510786	0.0453458	-0.350577	0.402122
M0R3B8;P17568;Q6ICN9;Q9UI16	NDUFB7	22.009 ± 0.79	22.308 ± 0.546	22.303 ± 0.728	21.915 ± 0.704	+	+	+	+	-0.34832	0.36457	-0.165089	0.115385											0.299031	0.405371	-0.00434732	0.00462291	-0.392694	0.632566
P17612-2	PRKACA	23.11 ± 0.162	23.17 ± 0.131	23.215 ± 0.223	23.172 ± 0.108	+	+	+	+	-0.333787	0.333881	0.245562	0.282621											0.0600965	0.367832	0.0448697	0.199935	0.00217462	0.0125257
A6NDG7;B7ZA96;C9JWY7;E7ES58;P17655;Q16738;Q6PJT3;Q8WU26;Q9HBB1	CAPN2	22.985 ± 0.179	22.951 ± 0.195	22.807 ± 0.155	23.026 ± 0.124	+	+	+	+	0.0531335	0.0278705	-0.13787	0.0876406											-0.0348208	0.145147	-0.14337	0.899508	0.0758953	0.432436
P17661;Q15787;Q549R7;Q549R8;Q549R9;Q8IZR1;Q8IZR6;Q8NES2;Q8NEU6;Q8TAC4;Q8TCX2;Q8TD99;Q9UHN5;Q9UJ80	DES	21.597 ± 1.238	20.829 ± 1.607	21.449 ± 1.295	21.033 ± 0.773	+	+	+	+	0.113987	0.0677031	0.230178	0.25713											-0.76774	0.519318	0.619858	0.387368	0.203369	0.123914
P17676-2	CEBPB	18.212 ± 0.915	18.036 ± 0.685	17.816 ± 1.47	18.589 ± 0.622	+	+	+	+	0.288374	0.277117	0.0514793	0.0482659											-0.175915	0.173959	-0.220464	0.150907	0.552446	0.944861
P17693-5	HLA-G	17.347 ± 2.539	16.239 ± 0.516	17.696 ± 2.596	17.474 ± 2.695	+		+	+	0.125795	0.0770327	-0.0431953	0.0132135											-1.10798	0.608269	1.45701	0.848544	1.2346	0.650007
P17706-2	PTPN2	19.956 ± 0.409	19.938 ± 0.263	20.148 ± 0.304	20.277 ± 0.229	+	+	+	+	0.0940055	0.0531535	0.0786982	0.0711718											-0.0175304	0.0360978	0.210027	0.79167	0.338418	1.79808
B4DR64;D3DPW1;P17812;Q5VW67;Q96GK6	CTPS1	20.187 ± 0.219	20.089 ± 0.479	20.367 ± 0.18	20.314 ± 0.232	+	+	+	+	-0.0340599	0.0107441	0.0325444	0.0339197											-0.0986485	0.218462	0.278055	0.8339	0.225658	0.601325
P17813-2	ENG	21.533 ± 0.655	21.442 ± 0.71	21.486 ± 0.497	21.335 ± 0.623	+	+	+	+	0.307448	0.312276	0.0786982	0.0711718											-0.091675	0.101147	0.044708	0.0525381	-0.106265	0.122026
B4DLW8;B5BU21;D3DU32;E7ETL9;J3KRX8;J3KRZ1;J3KTA4;J3KTQ4;J3QKN9;J3QLG9;J3QR02;J3QR62;J3QRN5;J3QRQ7;J3QS79;J3QS97;J3QSF1;K7EKV0;O75681;P17844;Q53Y61;X6RLV5	DDX5	23.054 ± 0.349	23.059 ± 0.201	23.135 ± 0.216	22.903 ± 0.196	+	+	+	+	-0.0258855	0.00720446	-0.188757	0.142109											0.0051198	0.0124208	0.0751648	0.316245	-0.156405	0.863802
F8WEU2;P17858;Q96A64;Q96IH4;Q9BR91	PFKL	23.344 ± 0.205	23.519 ± 0.269	23.211 ± 0.186	23.26 ± 0.223	+	+	+	+	-0.0558583	0.0211367	-0.205325	0.162342											0.175047	0.780696	-0.307743	1.72913	-0.25903	1.25927
E9PDY4;E9PQN4;H0YE06;P17927;Q16744;Q16745;Q5SR43;Q5SR44;Q5SR45;Q9UQV2	CR1	20.411 ± 0.359	20.382 ± 0.41	20.524 ± 0.553	20.295 ± 0.522	+	+	+	+	0.00590373	0.00531908	-0.22426	0.187086											-0.0287292	0.0537061	0.142222	0.245259	-0.0871053	0.145003
B2RC38;G3V3R6;G3V407;P17931;Q16005;Q6IBA7;Q96J47	LGALS3	22.494 ± 0.734	22.37 ± 0.304	21.667 ± 0.692	20.981 ± 0.702	+	+	+	+	-0.0131698	0.00206785	-0.102367	0.0559204	+			+		+		3.18599	0.97235	260	-0.124697	0.177998	-0.702933	1.70324	-1.38859	3.81819
A3E342;A3E344;A8KA71;B0LPF1;B2BF46;B2BF47;B2BF48;B3FR89;B5A923;F5H5L6;H9N1E7;H9N1E8;O60722;P16057;P17948;Q12954	FLT1	19.434 ± 0.59	19.355 ± 0.304	18.944 ± 0.715	18.388 ± 0.508	+	+	+	+	0.0949137	0.0537822	0.0976331	0.0887831	+					+		3.19172	0.70232	402	-0.0784185	0.128851	-0.411599	0.806583	-0.96704	3.4025
B2R8V1;E9PKD5;E9PLG2;E9PM69;E9PMD8;E9PMW0;E9PN50;E9PS45;P17980;Q3B757;Q3B865;Q53HU5;Q6GPG8;Q6IBS1;Q96HD3;R4GNH3	PSMC3	22.973 ± 0.537	23.197 ± 0.317	23.28 ± 0.133	23.264 ± 0.116	+	+	+	+	-0.1703	0.102484	-0.181657	0.133828											0.224144	0.485974	0.0831664	0.296915	0.0673814	0.235851
E1P5B2;E7EQR6;E7ERF2;F5GYL4;F5GZ03;F5GZI8;F5H136;F5H282;F5H676;F5H726;F5H7Y1;P17987;Q15556;Q5TCM3	TCP1	23.112 ± 0.115	23.403 ± 0.128	23.392 ± 0.225	23.154 ± 0.184	+	+	+	+	-0.113987	0.0563276	-0.0704142	0.031369											0.290597	3.53034	-0.010462	0.0405903	-0.248578	2.13333
B4DSN5;P18031;Q5TGD8;Q9BQV9;Q9NQQ4	PTPN1	21.748 ± 0.398	21.654 ± 0.254	21.829 ± 0.229	21.813 ± 0.23	+	+	+	+	0.100363	0.0576188	-0.0230769	0.00131801											-0.0940924	0.235186	0.174416	0.765723	0.158481	0.672924
C9JMY1;C9JW52;H7C1H0;P18065;Q14619;Q9UCL3	IGFBP2	15.814 ± 1.876	16.452 ± 2.057	16.616 ± 1.592	15.486 ± 0.587	+	+	+	+	-0.166667	0.0991005	0.201775	0.21365											0.638796	0.278312	0.163969	0.0649756	-0.966748	0.65364
A8MX75;B4E0F6;E7EVE9;K7EIT8;K7EKF3;K7ENL1;P18074;Q2TB78;Q2YDY2;Q7KZU6;Q8N721	ERCC2	18.002 ± 0.386	18.16 ± 0.579	18.096 ± 0.35	18.295 ± 0.355	+	+	+	+	0.0431426	0.0225368	0.072781	0.0659554											0.158187	0.275357	-0.0647833	0.10214	0.134124	0.232622
C9K025;F8WB72;F8WBS5;P18077;Q08ES9;Q9BVN7	RPL35A	20.424 ± 0.252	20.106 ± 0.452	20.357 ± 0.328	20.476 ± 0.224	+	+	+	+	-0.0322434	0.00994108	-0.174556	0.125775											-0.317925	0.98161	0.250949	0.648473	0.37028	1.24497
B0LPF8;B2RD70;F8WBG2;H7C4W1;H7C580;H7C5U2;P18084;V9GYD8;V9GYZ1;V9GZ57	ITGB5	20.268 ± 0.509	20.316 ± 0.528	20.455 ± 0.384	20.626 ± 0.426	+	+	+	+	0.236603	0.19627	0.129586	0.121833											0.0475221	0.0669637	0.139751	0.256274	0.310193	0.664416
B2R7J7;C9J6P1;C9JAK5;C9JPM4;F8WDB3;P18085;P21371;U3KQF2	ARF4	24.482 ± 0.139	24.467 ± 0.192	24.359 ± 0.278	24.484 ± 0.267	+	+	+	+	0.194823	0.143858	-0.285799	0.28061											-0.0146446	0.0634732	-0.108181	0.419655	0.016819	0.0519895
A8K504;A8MUD9;C9JIJ5;C9JZ88;P18124;Q15289;Q3KQU0;Q5I0X1;Q6IBM9	RPL7	23.893 ± 0.345	23.995 ± 0.33	24.014 ± 0.199	23.808 ± 0.195	+	+	+	+	-0.00590371	0.000680552	0.0266272	0.0296925											0.102568	0.257202	0.0183074	0.0482051	-0.187115	0.724045
P18146	EGR1	16.9 ± 1.65	16.486 ± 0.977	16.974 ± 1.338	16.694 ± 1.558	+	+	+	+	0.0549501	0.0288745	0.118935	0.110336											-0.414314	0.258826	0.488572	0.378449	0.208633	0.123144
P18206-2	VCL	25.001 ± 0.258	25.067 ± 0.296	25.038 ± 0.397	24.876 ± 0.356	+	+	+	+	0.382834	0.48967	0.0372781	0.0373883											0.066134	0.193119	-0.0288594	0.0597513	-0.191075	0.580454
A0A087WTS0;G3V323;G3V4J6;H0YJK8;P18283;Q6PJ52;Q8WWI7;Q9NRP9	GPX2	17.734 ± 1.624	18.466 ± 1.105	18.475 ± 1.203	18.747 ± 0.807	+	+	+	+	-0.354678	0.378721	-0.155621	0.105382											0.731798	0.508823	0.00950217	0.00563531	0.281796	0.244479
B2R938;O43438;P18428;Q92672;Q9H403;Q9UD66	LBP	22.102 ± 0.82	22.073 ± 0.752	21.113 ± 0.823	21.319 ± 1.091	+	+	+	+	0.115804	0.0691022	-0.231361	0.196829	+							2.25745	0.36986	649	-0.0297971	0.0265564	-0.959779	1.53916	-0.753114	0.885189
P18433-6	PTPRA	20.29 ± 0.332	20.185 ± 0.28	20.101 ± 0.254	19.947 ± 0.233	+	+	+	+	-0.0440509	0.0153317	-0.0869823	0.0436465											-0.105221	0.297331	-0.0846233	0.270632	-0.23855	1.07094
A8K4E7;F5H5R8;O15159;O15300;P18440;Q546N1;Q96TE9	NAT1	18.998 ± 0.427	18.587 ± 0.758	18.587 ± 0.467	19.228 ± 0.19	+	+	+	+	-0.0367847	0.0119664	-0.167456	0.117946											-0.410984	0.693223	0.000303268	0.000328175	0.641499	1.44592
P18564-2	ITGB6	19.462 ± 1.391	19.491 ± 1.576	19.304 ± 1.322	20.017 ± 0.679	+	+	+	+	0.368302	0.44974	0.0786982	0.0711718											0.0289495	0.0134635	-0.187285	0.0966389	0.526422	0.397784
P18577-10	RHCE	15.54 ± 0.895	15.489 ± 0.964	18.387 ± 1.948	17.998 ± 1.914			+	+	0.105813	0.061567	-0.0349113	0.00816338	+			+				2.4195	1.363	124	-0.0513444	NaN	2.89746	2.68406	2.5084	2.28795
P18583-5	SON	21.324 ± 0.313	20.807 ± 0.567	21.022 ± 0.575	21.16 ± 0.279	+	+	+	+	0.14941	0.0974311	0.107101	0.0981291											-0.517449	1.39595	0.215189	0.334158	0.353116	0.865576
P18615-3	NELFE	19.033 ± 0.746	17.816 ± 1.644	18.518 ± 0.914	19.122 ± 0.568	+	+	+	+	0.00227067	0.00385169	0.00650886	0.016197											-1.21718	1.11188	0.701729	0.509571	1.30542	1.28287
P18621-3	RPL17	21.36 ± 0.569	21.33 ± 0.973	22.084 ± 0.714	22.382 ± 0.414	+	+	+	+	-0.142143	0.0777738	-0.0692308	0.0305284	+							2.36201	0.70874	398	-0.0304039	0.0267564	0.75441	1.00529	1.05239	1.86253
P18669;Q9BWC0	PGAM1	24.478 ± 0.327	24.592 ± 0.396	24.524 ± 0.247	24.549 ± 0.206	+	+	+	+	-0.252044	0.19627	-0.277515	0.266767											0.113816	0.266946	-0.0676789	0.162312	-0.0431626	0.103115
P18754-2	RCC1	20.291 ± 0.241	20.123 ± 0.372	20.333 ± 0.472	19.997 ± 0.444	+	+	+	+	0.169391	0.116627	0.111834	0.102941											-0.167738	0.518925	0.21056	0.470182	-0.125885	0.2606
D6W523;E9PHH3;F8WCX9;H7C1K4;P18827;Q53QV0;Q546D3;Q96HB7	SDC1	20.326 ± 0.879	20.529 ± 0.904	20.508 ± 1.043	19.703 ± 0.683	+	+	+	+	-0.196639	0.128864	-0.0278107	0.00400476	+							1.34643	0.77492	359	0.203255	0.1835	-0.0214379	0.0152124	-0.82618	1.23544
P18847-2	ATF3	15.597 ± 0.736	15.447 ± 0.732	15.221 ± 0.671	17.575 ± 1.654			+	+	0.0358765	0.0188539	0.00769229	0.0169541	+			+				2.04971	0.38304	639	-0.150349	NaN	-0.225634	0.275027	2.12823	2.30232
F5H8D7;M0QYS5;M0QZ96;M0R0D2;M0R1U8;P18887;Q6IBS4;Q9HCB1	XRCC1	17.22 ± 0.886	17.084 ± 1.059	17.303 ± 0.765	16.796 ± 0.715	+	+	+	+	0.00953679	0.0068228	-0.205325	0.162342											-0.136618	0.105856	0.219665	0.192615	-0.287762	0.272089
A8MT21;B3KQY1;B3KRA2;C9JTG5;E0CX14;K7EMX0;K7EQK9;P19012;Q53XV8;Q9BUG4	KRT15	24.235 ± 0.749	23.605 ± 2.662	24.384 ± 0.457	24.507 ± 0.531	+	+	+	+	0.284741	0.270777	0.264497	0.315993											-0.63014	0.275999	0.779233	0.368407	0.902394	0.440081
P19021-2	PAM	17.806 ± 0.467	17.801 ± 0.293	17.47 ± 0.72	17.661 ± 0.176	+	+	+	+	0.212988	0.1654	-0.129586	0.0798002											-0.00517178	0.00912738	-0.330648	0.604227	-0.139613	0.573667
A8MWK3;B0YIY6;C9J126;C9J8J8;C9JMH2;P19022;Q14923;Q8N173	CDH2	21.251 ± 0.614	21.416 ± 0.781	21.248 ± 0.801	21.123 ± 0.623	+	+	+	+	-0.155767	0.0893025	-0.161538	0.111589											0.164662	0.189445	-0.167344	0.168397	-0.292326	0.374952
B2R7T7;P19075;Q9BS78	TSPAN8	20.448 ± 0.378	20.319 ± 0.293	20.409 ± 0.408	20.354 ± 0.653	+	+	+	+	-0.196639	0.128864	0.0136095	0.0208078											-0.128951	0.338603	0.0905633	0.208823	0.0349431	0.0495262
B2R6C1;P19086;Q4QRJ6	GNAZ	18.003 ± 1.728	18.754 ± 0.369	18.714 ± 0.579	17.837 ± 0.519	+	+	+	+	0.0195277	0.0111491	-0.133136	0.0831268											0.750945	0.603444	-0.0395241	0.0590199	-0.916489	2.94295
B0ZBE4;P19099;Q16726	CYP11B2	21.548 ± 0.7	21.887 ± 0.509	22.035 ± 0.329	21.182 ± 0.485	+	+	+	+	-0.0395095	0.0132102	0.153254	0.149187											0.339578	0.543816	0.147801	0.299784	-0.705266	1.88144
P19174-2	PLCG1	20.707 ± 0.182	20.685 ± 0.291	20.67 ± 0.254	20.593 ± 0.219	+	+	+	+	0.0576749	0.0304005	0.113018	0.104159											-0.0221133	0.0664398	-0.0145652	0.0377984	-0.0920281	0.312299
P19224-3	UGT1A6	23.924 ± 0.672	24.153 ± 0.545	23.871 ± 0.537	24.337 ± 0.654	+	+	+	+	0.124886	0.0762951	-0.0810651	0.0391517											0.228345	0.330162	-0.281424	0.500767	0.184388	0.259612
P19256-2	CD58	16.036 ± 1.001	15.383 ± 0.921	15.629 ± 1.912	15.837 ± 0.495	+		+	+	0.0168029	0.00994108	0.0893491	0.0809035											-0.652862	0.707809	0.246327	0.126346	0.453714	0.619851
A8K6R7;B4DKS4;E9PDD1;E9PDD2;P19320;Q6NUP8	VCAM1	22.073 ± 0.716	21.936 ± 0.872	21.647 ± 0.564	21.544 ± 0.679	+	+	+	+	-0.121253	0.061567	0.0467455	0.0445604											-0.13664	0.132517	-0.289566	0.353411	-0.392651	0.479053
C9J1H7;C9JLB1;C9JWL1;C9JYW2;H7BY16;P19338;Q53SK1;Q8NB06;Q9UCF0;Q9UDG1	NCL	23.331 ± 0.335	22.869 ± 0.493	22.885 ± 0.534	23.162 ± 0.459	+	+	+	+	0.147593	0.0957763	0.0230769	0.0272132											-0.462555	1.34126	0.0160246	0.0217508	0.293355	0.622976
P19367-2	HK1	21.86 ± 0.13	21.723 ± 0.149	21.497 ± 0.177	21.547 ± 0.147	+	+	+	+	0.173933	0.121252	0.000591702	0.0124788											-0.136445	1.14553	-0.226447	1.82256	-0.176105	1.49048
H3BRR2;O15161;P19387	POLR2C	20.054 ± 0.141	20.092 ± 0.131	20.183 ± 0.211	19.909 ± 0.113	+	+	+	+	-0.121253	0.061567	0.0550296	0.051098											0.0386586	0.237045	0.0905283	0.494881	-0.182937	2.01278
A0A087WVN5;A0A087WVZ9;A0A087WWX0;A0A0A0MQR7;B2R6L4;D6W5Y1;K7EJ87;K7EQN2;O43380;P19388;Q6PIH5;Q9BT06	POLR2E	15.1 ± 0.628	15.693 ± 0.343	15.568 ± 0.92	16.377 ± 1.41	+	+	+	+	-0.0640327	0.0254069	-0.0337278	0.00745947											0.593358	1.46623	-0.124518	0.139633	0.683647	0.690699
E7EPT4;J3KRB4;J3QS34;P19404;Q9BV41	NDUFV2	24.015 ± 1.015	24.337 ± 0.548	24.227 ± 0.506	24.116 ± 0.501	+	+	+	+	-0.336512	0.339467	-0.276331	0.264823											0.322145	0.353852	-0.11025	0.166099	-0.220963	0.382826
A8K4X3;B2RDE4;B3KPQ1;B4DQB7;B4E309;B5M0B5;D3DUR1;F5GWJ4;F5H061;F5H4T5;F5H6V7;F5H6Z2;F5H7N1;F5H8A6;P19438;Q9UCA4	TNFRSF1A	17.434 ± 1.922	18.303 ± 1.429	17.869 ± 1.401	17.912 ± 1.441	+	+	+	+	-0.0422343	0.0144758	0.111834	0.102941											0.869219	0.492105	-0.434053	0.26009	-0.390344	0.225528
B5MC34;B5MC36;C9JGF3;C9JIY6;E7EM62;E7ENJ5;E7ERN9;E7ESL5;E7ET76;E7ETJ6;E7ETN1;E7ETR7;E7ETU4;E7EVF8;E9PHP2;P19440;Q08247;Q14404;Q8TBS1;Q9UMK1	GGT1	24.344 ± 0.454	24.444 ± 0.612	24.099 ± 0.76	23.967 ± 0.347	+	+	+	+	-0.210263	0.143858	-0.206509	0.163837											0.100284	0.145428	-0.345159	0.475793	-0.476666	1.11841
F2Z2V4;H7C309;P19447;Q53QM0	ERCC3	18.806 ± 0.329	18.986 ± 0.232	19.106 ± 0.236	18.712 ± 0.437	+	+	+	+	0.0549501	0.0288745	-0.113018	0.0649282											0.180788	0.648407	0.119609	0.489275	-0.274261	0.856566
H0YDP8;P19474;Q5XPV5;Q96RF8	TRIM21	19.912 ± 0.279	19.9 ± 0.242	20.022 ± 0.442	19.939 ± 0.239	+	+	+	+	0.111262	0.0656289	0.266864	0.320325											-0.0118375	0.0319248	0.122241	0.297829	0.0393174	0.125674
P19484-2	TFEB	15.579 ± 0.763	15.96 ± 0.633	15.875 ± 0.842	15.562 ± 0.509	+	+	+	+	0.10218	0.0589223	0.0112426	0.0192526											0.38087	0.529511	-0.0855923	0.0853342	-0.398278	0.728035
P19525-2	EIF2AK2	20.157 ± 0.448	19.545 ± 0.907	19.122 ± 0.54	19.325 ± 0.57	+	+	+	+	-0.0231608	0.00606637	0.149704	0.144921											-0.611915	0.961917	-0.423223	0.559415	-0.220041	0.243716
B1AKP9;K7EKM4;K7EL89;K7EQ47;K7ESL0;P19623;Q15511	SRM	22.074 ± 0.275	21.971 ± 0.346	21.74 ± 0.725	21.915 ± 0.702	+	+	+	+	0.344687	0.391224	0.102367	0.0934102											-0.103333	0.284832	-0.23069	0.366189	-0.0561218	0.0745685
B1ALD5;B1ALD6;D3DPL4;P19634;Q96EM2	SLC9A1	17.771 ± 0.515	17.547 ± 0.58	17.19 ± 0.767	17.454 ± 1.12	+	+	+	+	-0.0349682	0.0111491	-0.0692308	0.0305284											-0.224958	0.370735	-0.356284	0.50532	-0.0928341	0.0766945
B2R5L2;P19652;Q16571;Q5T538;Q6IB74	ORM2	22.284 ± 1.155	21.921 ± 1.313	20.726 ± 1.026	21.031 ± 0.739	+	+	+	+	0.161217	0.10855	-0.133136	0.0831268	+							2.1285	0.32468	685	-0.362379	0.246357	-1.19494	1.208	-0.890653	0.932776
H3BNI9;H3BSA1;H3BV19;P19784	CSNK2A2	21.237 ± 0.169	21.381 ± 0.217	21.462 ± 0.102	21.497 ± 0.316	+	+	+	+	-0.0340599	0.0107441	-0.0100592	0.00606465											0.143448	0.788773	0.081342	0.450666	0.116035	0.391361
P19793-2	RXRA	18.557 ± 0.45	18.564 ± 0.659	19.024 ± 0.346	19.085 ± 0.282	+	+	+	+	-0.184832	0.116627	0.173373	0.174493							+				0.00696444	0.00848639	0.460015	0.990926	0.520484	1.22893
P19801-2	AOC1	22.705 ± 0.918	22.757 ± 0.853	20.856 ± 0.636	20.29 ± 1.024	+	+	+	+	-0.113079	0.0556867	-0.0893491	0.0454792	+		+	+				7.16352	1.6175	75	0.0524828	0.0422177	-1.90135	3.75608	-2.46725	3.90023
A0A087WTE1;P19823;Q14659;Q15484;Q5T985;Q5T986;Q5T987	ITIH2	20.526 ± 0.903	20.036 ± 0.963	19.838 ± 1.251	20.016 ± 1.193	+	+	+	+	0.315622	0.328371	-0.00414203	0.0095843											-0.489535	0.505887	-0.198143	0.137929	-0.0204384	0.0130291
A8K9N5;B2RAH9;B5MCP1;B7Z558;B7Z8C0;F5H165;F5H7Y8;F8WAS2;H7C0N0;H7C5I0;P19827;P78455;Q01746;Q562G1	ITIH1	19.738 ± 0.617	19.68 ± 0.694	19.525 ± 0.556	19.547 ± 0.727	+	+	+	+	0.0812897	0.0446661	-0.197041	0.152064											-0.0586629	0.0651195	-0.154397	0.199918	-0.132448	0.145715
P19838-2	NFKB1	19.213 ± 0.36	19.454 ± 0.379	19.665 ± 0.513	19.571 ± 0.441	+	+	+	+	0.265668	0.239229	-0.047929	0.016197											0.24066	0.670363	0.211098	0.437452	0.117398	0.238914
B1ALB6;B1ALB7;B2R6Q1;B4DKQ7;B4DQA7;E9PHJ2;E9PHX3;P19878;Q2PP06;Q8NFC7;Q9BV51	NCF2	19.361 ± 0.714	18.941 ± 0.849	18.897 ± 0.776	18.842 ± 0.617	+	+	+	+	0.0158947	0.00954312	0.157988	0.154967											-0.420043	0.519444	-0.044261	0.038642	-0.0996237	0.101146
P19971-2	TYMP	22.811 ± 0.331	22.9 ± 0.385	22.906 ± 0.498	23.132 ± 0.639	+	+	+	+	0.179382	0.126936	0.131953	0.124455											0.0895391	0.203705	0.00553274	0.00854944	0.231464	0.403538
P20020-1	ATP2B1	21.514 ± 0.29	21.647 ± 0.105	21.544 ± 0.591	21.599 ± 0.198	+	+	+	+	-0.141235	0.0770327	-0.00532546	0.00887165											0.133234	0.615859	-0.102877	0.196954	-0.0475368	0.253951
A9YWH7;B9UKH4;O19722;O46883;P01905;P20036;P79554;Q2Q060;Q2Q061;Q5EY03;Q5STP1;Q6DQK4;Q9BCQ1;Q9TPX3;Q9XS10	HLA-DPA1	20.935 ± 0.634	20.978 ± 0.722	21.133 ± 0.651	21.108 ± 0.718	+	+	+	+	-0.150318	0.084597	0.307101	0.399866											0.0433917	0.0457003	0.154271	0.180231	0.129175	0.139628
P20042;Q9BVU0;Q9UJE4	EIF2S2	21.368 ± 0.221	21.002 ± 0.715	20.94 ± 0.367	21.208 ± 0.539	+	+	+	+	-0.0722071	0.0298891	0.0680473	0.0618783											-0.366259	0.726259	-0.0614822	0.0799847	0.206534	0.280146
P20062-2	TCN2	16.914 ± 1.212	16.664 ± 1.418	15.975 ± 1.1	15.597 ± 1.078	+	+	+	+	0.000454142	0.00313148	-0.0964497	0.051098											-0.24982	0.148417	-0.689516	0.529456	-1.06668	0.949157
P20073-2	ANXA7	24.049 ± 0.139	24.269 ± 0.138	24.377 ± 0.146	24.424 ± 0.114	+	+	+	+	-0.0603996	0.0234832	-0.253846	0.229429											0.220283	2.17381	0.107706	0.818454	0.154923	1.54882
P20160;P80014;Q52LG4;Q9UCM1;Q9UCT5	AZU1	16.467 ± 1.273	16.3 ± 0.89	16.483 ± 1.212	16.341 ± 0.756	+	+	+	+	0.078565	0.0429225	-0.083432	0.0409348											-0.167506	0.116423	0.182848	0.133118	0.0408357	0.0349802
A0A087WUI4;A0A087X1U0;D2E6S0;D2E6S2;O95827;P20231;Q15664;Q9UQI6;Q9UQI7	TPSB2	23.051 ± 1.554	22.467 ± 1.858	22.824 ± 2.321	23.644 ± 2.079	+	+	+	+	0.400999	0.544484	-0.0656805	0.0280349											-0.583804	0.295359	0.356738	0.131135	1.17686	0.597934
P20290-2	BTF3	18.484 ± 1.065	18.59 ± 0.803	18.346 ± 0.857	18.739 ± 0.665	+	+	+	+	-0.161217	0.0941362	0.18284	0.187086											0.105449	0.0828359	-0.243763	0.246713	0.149097	0.15988
A0A087WW23;P20292;Q5VV04	ALOX5AP	19.637 ± 1.015	19.905 ± 0.841	20.056 ± 1.001	20.014 ± 0.359	+	+	+	+	0.155767	0.103339	0.105917	0.0969407											0.267323	0.24007	0.151484	0.12611	0.10879	0.129896
A8K0J4;M0R257;P20336;Q9NYE1;S4R3Q3	RAB3A	19.199 ± 0.441	19.509 ± 0.867	19.501 ± 1.086	19.47 ± 0.797	+	+	+	+	-0.20663	0.139765	-0.167456	0.117946											0.309921	0.417206	-0.00738335	0.00514649	-0.039166	0.0332045
A0A087WYT5;P20338;Q5T7P7;Q9BQ44	RAB4A	20.63 ± 0.322	20.975 ± 0.344	21.151 ± 0.392	21.309 ± 0.215	+	+	+	+	-0.193006	0.125025	0.0100592	0.0184819	+				+			2.07046	0.14057	779	0.344868	1.23877	0.176523	0.449993	0.334664	1.45304
P20339-2	RAB5A	22.998 ± 0.253	23.045 ± 0.315	23.172 ± 0.408	22.651 ± 0.331	+	+	+	+	-0.236603	0.175704	0.187574	0.193553											0.0468922	0.126518	0.126975	0.303795	-0.393428	1.54116
A8K133;B7Z772;F5GX61;F5H3K7;F5H668;P20340;Q1W5D8;Q5U0A8;Q9UBE4	RAB6A	23.545 ± 0.204	23.774 ± 0.256	23.92 ± 0.346	24.083 ± 0.219	+	+	+	+	-0.0803815	0.0345892	-0.161538	0.111589											0.229839	1.17641	0.145297	0.449463	0.308333	1.6712
B2R4H7;P20472;P78378;Q4VB78;Q5R3Q9	PVALB	16.018 ± 1.016	15.897 ± 0.485	15.778 ± 1.053	15.665 ± 0.458	+				-0.0340599	0.0107441	-0.0289941	0.00468709											-0.121013	0.116061	-0.118195	NaN	-0.23191	NaN
A1L480;A1L482;A6NMM6;P20585;Q6PJT5;Q86UQ6;Q92867	MSH3	17.003 ± 0.145	17.208 ± 0.646	16.628 ± 0.418	16.821 ± 0.641	+	+	+	+	-0.0903724	0.0406379	-0.0431953	0.0132135											0.204426	0.400743	-0.580169	1.29089	-0.38658	0.602752
B2RDA5;B3KU10;C9IYV7;C9J8D6;C9JN19;C9JN88;C9JUL1;C9JZS6;D3DSI8;F8W8T1;H9KVC3;H9KVC4;H9KVC7;H9KVC9;H9KVD0;H9KVD3;P20591;Q86YP5;Q96CI3	MX1	21.06 ± 0.911	20.884 ± 1.119	21.018 ± 1.209	20.661 ± 1.309	+	+	+	+	-0.242053	0.182795	0.147337	0.142109											-0.175192	0.132847	0.134047	0.0854753	-0.223868	0.143476
B7Z5D3;C9J9T4;C9JEL4;C9JS04;C9JZQ9;D3DSI7;P20592	MX2	18.734 ± 0.877	18.402 ± 1.313	18.835 ± 1.155	18.618 ± 1.39	+	+	+	+	-0.175749	0.107672	0.201775	0.21365											-0.33214	0.250853	0.43343	0.305605	0.216063	0.122679
B5BU76;P20618;Q9BWA8	PSMB1	16.897 ± 0.787	16.693 ± 1.136	17.123 ± 0.654	16.766 ± 1.506	+	+	+	+	-0.252952	0.197526	0.148521	0.143512											-0.204286	0.166073	0.430132	0.432911	0.0735604	0.0391795
A8K528;D3DUV5;F5GX30;F5GXE0;F5GXU0;F5H4U1;F5H883;H0YF90;H0YFL0;H0YFY9;H0YGE9;H0YGT2;P20645	M6PR	22.517 ± 0.638	22.539 ± 0.234	22.485 ± 0.482	22.395 ± 0.315	+	+	+	+	-0.368302	0.410655	0.0325444	0.0339197											0.0224688	0.0329902	-0.0536799	0.107338	-0.143932	0.499138
H3BNX8;H3BRI0;H3BRM5;H3BV69;P20674;P30045;Q8TB65	COX5A	20.236 ± 1.011	20.065 ± 0.75	19.727 ± 0.874	19.88 ± 0.623	+	+	+	+	-0.154859	0.0885094	-0.101183	0.0549456											-0.171154	0.15098	-0.338723	0.377249	-0.185469	0.222658
A0A0D9SFE5;A0A0D9SFY5;B2R6J6;E9PBF6;P20700;Q3SYN7;Q96EI6	LMNB1	22.927 ± 0.335	22.788 ± 0.538	23.075 ± 0.566	22.967 ± 0.515	+	+	+	+	0.163034	0.110318	0.0964497	0.0876406											-0.138862	0.263353	0.286179	0.498565	0.178876	0.294374
P20701-2	ITGAL	16.339 ± 0.883	16.435 ± 1.361	16.147 ± 1.614	16.555 ± 1.413	+	+	+	+	0.199364	0.149074	0.0751479	0.0680259											0.0959634	0.0607259	-0.287681	0.151406	0.120599	0.0632712
A0A087X131;H3BN02;P20702;Q8IVA6	ITGAX	17.569 ± 1.396	17.334 ± 0.88	16.586 ± 1.521	18.518 ± 1.533	+	+	+	+	0.200272	0.15013	-0.00769232	0.00745947											-0.235291	0.159443	-0.747643	0.604292	1.18444	1.10349
P20711-3	DDC	23.792 ± 0.938	24.016 ± 1.177	23.467 ± 1.233	23.199 ± 0.924	+	+	+	+	-0.311989	0.29179	-0.13787	0.0876406											0.224741	0.16806	-0.54964	0.423519	-0.817431	0.839627
H7C0A2;P20749	BCL3	16.727 ± 1.544	16.873 ± 1.113	17.016 ± 1.735	17.742 ± 1.287	+	+	+	+	-0.0431426	0.0149025	-0.1	0.053976											0.14627	0.0803703	0.142952	0.0719658	0.868754	0.767869
P20774;Q5TBF5;Q6FIB0;Q9UF90;Q9UNK5	OGN	24.789 ± 0.553	24.878 ± 0.676	24.671 ± 0.932	24.276 ± 0.801	+	+	+	+	0.2802	0.263006	-0.031361	0.00606465											0.0887065	0.108869	-0.206666	0.207814	-0.601302	0.896227
P20810-6	CAST	20.606 ± 0.381	19.971 ± 0.876	20.247 ± 1.002	20.229 ± 0.578	+	+	+	+	0.0912807	0.0512855	0.192308	0.200135											-0.635008	1.09108	0.275916	0.246477	0.258484	0.303207
A4D289;A6NDS0;B7Z5I7;P20815;Q53WY8;Q75MV0;Q7Z3N0;Q9HB56	CYP3A5	18.57 ± 1.421	18.511 ± 1.624	18.194 ± 2.195	18.614 ± 1.145	+	+	+	+	-0.209355	0.142829	0.118935	0.110336											-0.0594631	0.0273458	-0.316482	0.126192	0.103191	0.0529006
P20823-2	HNF1A	16.69 ± 1.644	17.003 ± 1.329	16.908 ± 1.923	16.95 ± 1.334	+	+	+	+	-0.215713	0.15013	-0.0491124	0.0169541											0.312323	0.166019	-0.0940334	0.0404728	-0.0524429	0.0276485
D3DV86;P20827;Q5SR60;Q5SR61;Q6I9T9;Q8N578	EFNA1	18.624 ± 0.69	18.62 ± 0.534	17.833 ± 1.082	17.716 ± 0.772	+	+	+	+	-0.159401	0.0925106	-0.0668639	0.0288613											-0.00317431	0.00351722	-0.78733	1.06465	-0.904022	1.78355
P20839-3	IMPDH1	18.085 ± 0.506	17.932 ± 1.119	18.115 ± 0.578	18.044 ± 1.035	+	+	+	+	0.199364	0.149074	0.0964497	0.0876406											-0.15247	0.136254	0.182885	0.162754	0.111368	0.0761163
P20851-2	C4BPB	15.86 ± 1.053	15.268 ± 0.95	15.924 ± 1.09	15.597 ± 1.18	+	+	+	+	-0.0249773	0.0068228	0.004142	0.0146963											-0.592034	0.589554	0.656674	0.657905	0.329175	0.260687
P20908-2	COL5A1	16.806 ± 1.166	16.42 ± 1.064	16.734 ± 0.838	15.749 ± 0.915	+	+	+	+	-0.0758401	0.0319508	-0.101183	0.0549456											-0.385827	0.300369	0.313824	0.281631	-0.670823	0.703704
P20930;Q01720;Q5T583;Q9UC71	FLG	16.399 ± 1.622	15.441 ± 1.048	15.732 ± 0.736	15.239 ± 0.843	+	+			0.0358765	0.0188539	0.161538	0.159372											-0.957474	0.73866	0.29085	0.274883	-0.202847	0.169951
B2R7H2;D3DP47;H0Y8L9;H0Y9C7;P20933;Q4W5Q2;Q6FHN6;Q9UCK6;Q9UCK7;Q9UCK8	AGA	18.556 ± 0.401	18.161 ± 0.414	17.996 ± 0.601	17.886 ± 0.379	+	+	+	+	0.00862853	0.00644344	-0.194675	0.149187											-0.394777	1.13631	-0.164569	0.272435	-0.275274	0.727994
P20936-2	RASA1	19.655 ± 0.194	19.501 ± 0.258	19.32 ± 0.304	19.752 ± 0.355	+	+	+	+	0.00499547	0.00494884	-0.0857988	0.0427377											-0.154375	0.704241	-0.180732	0.656919	0.251376	0.894647
F5GXR3;F5H7R9;P20962	PTMS	19.879 ± 0.715	19.285 ± 1.114	19.684 ± 0.539	19.136 ± 0.5	+	+	+	+	-0.125795	0.0649439	0.273964	0.333545											-0.593794	0.647324	0.398875	0.423226	-0.148771	0.13342
P21127-2	CDK11B	20.395 ± 0.176	20.223 ± 0.155	20.368 ± 0.209	20.461 ± 0.149	+	+	+	+	0.219346	0.17338	-0.246746	0.218841											-0.172255	1.24621	0.144991	0.863147	0.23875	2.14389
A0A0A0MTN3;O60550;P21266;Q96HA3	GSTM3	21.99 ± 0.895	22.109 ± 0.806	22.001 ± 0.734	21.774 ± 0.804	+	+	+	+	-0.000454123	0.00277472	-0.171006	0.121833											0.118883	0.105533	-0.107795	0.105762	-0.334501	0.376713
B2R5Z3;D3DSQ5;E5RGH6;H0YAT8;H0YC04;H0YC45;P21281;Q14544;Q15859;Q96IR0	ATP6V1B2	25.077 ± 0.575	25.233 ± 0.414	25.217 ± 0.617	25.118 ± 0.358	+	+	+	+	-0.285649	0.246485	-0.0881657	0.0445604											0.155828	0.264644	-0.0159788	0.0211981	-0.114743	0.249845
E7EV59;P21283	ATP6V1C1	22.61 ± 0.49	22.827 ± 0.488	22.566 ± 0.587	22.533 ± 0.303	+	+	+	+	-0.258401	0.205177	-0.154438	0.104159											0.216871	0.408792	-0.26036	0.454552	-0.293318	0.768288
A0A087X134;A8K268;E9PND2;E9PP21;E9PS42;P21291;Q5U0J2	CSRP1	20.358 ± 0.613	20.116 ± 0.696	20.089 ± 0.817	20.291 ± 0.315	+	+	+	+	0.0567666	0.0298891	0.168639	0.168363											-0.241867	0.325363	-0.0267589	0.0246808	0.174863	0.277677
P21333-2	FLNA	25.377 ± 0.444	25.224 ± 0.4	25.414 ± 0.55	25.461 ± 0.356	+	+	+	+	0.418256	0.602423	0.0242603	0.0280349											-0.15296	0.318028	0.189715	0.353447	0.236515	0.634865
P21359-2	NF1	19.052 ± 0.377	19.11 ± 0.2	19.071 ± 0.36	18.712 ± 0.294	+	+	+	+	-0.123978	0.0635836	0.047929	0.0454792											0.0588133	0.153272	-0.0395968	0.102494	-0.398034	2.16381
B4DF46;P21397;Q16426	MAOA	25.081 ± 0.398	25.342 ± 0.54	25.463 ± 0.603	25.385 ± 0.407	+	+	+	+	-0.299273	0.269209	0.0218935	0.0263962											0.260438	0.53657	0.121162	0.168508	0.0428824	0.0653906
D3DRK7;P21399;Q14652;Q5VZA7	ACO1	22.626 ± 0.366	22.949 ± 0.332	23.031 ± 0.481	22.935 ± 0.258	+	+	+	+	-0.237511	0.176874	-0.00532546	0.00887165											0.32305	1.0666	0.0819294	0.156373	-0.0139532	0.0331327
P21439-2	ABCB4	16.072 ± 0.827	15.312 ± 0.838	16.148 ± 1.274	15.514 ± 0.686	+	+	+		-0.109446	0.0531535	0.0372781	0.0373883											-0.759798	1.04888	0.835753	0.84374	0.202534	0.218131
D3DT66;P21453;Q9BYY4;Q9NYN8	S1PR1	16.863 ± 1.231	16.79 ± 1.139	16.762 ± 1.007	16.93 ± 1.238	+	+	+	+	0.209355	0.160944	0.0763313	0.0690691											-0.073109	0.0440097	-0.0280042	0.0180964	0.140102	0.0876748
P21549;Q53QU6	AGXT	19.781 ± 0.61	19.645 ± 0.297	19.01 ± 0.832	19.926 ± 0.298	+	+	+	+	0.187557	0.135742	-0.130769	0.0809035											-0.136414	0.237757	-0.635278	1.21303	0.280696	1.09853
B3KQI8;H0Y3X5;H0Y7R7;O75520;P21589;Q5W116;Q96B60	NT5E	21.512 ± 0.435	21.761 ± 0.226	21.902 ± 0.44	21.476 ± 0.441	+	+	+	+	-0.186648	0.118465	0.187574	0.193553											0.248959	0.762513	0.140791	0.362159	-0.285297	0.899175
P21695-2	GPD1	25.492 ± 0.865	25.719 ± 0.752	25.316 ± 0.671	25.021 ± 0.61	+	+	+	+	-0.283833	0.243564	-0.17929	0.131119											0.22684	0.233288	-0.403385	0.557972	-0.698217	1.21688
M0QZK7;P21730	C5AR1	15.825 ± 1.39	16.003 ± 1.686	15.763 ± 0.997	16.349 ± 0.938	+	+	+	+	-0.0113533	0.00136982	-0.0597633	0.0239733											0.178328	0.0857583	-0.239616	0.133978	0.346308	0.207829
P21757-2	MSR1	18.439 ± 1.237	18.006 ± 1.484	18.974 ± 0.956	17.259 ± 1.955	+	+	+	+	0.199364	0.149074	0.110651	0.101729											-0.432475	0.270157	0.967808	0.843785	-0.747012	0.393748
B3KVK4;C9JI87;D3DQ93;P21796;Q5FVE7;Q9UIQ5;Q9UPL0	VDAC1	25.551 ± 0.489	25.667 ± 0.465	25.8 ± 0.294	25.538 ± 0.394	+	+	+	+	-0.324705	0.315797	-0.124852	0.0754422											0.116385	0.198677	0.132534	0.295429	-0.128985	0.252758
C9JKG1;D3DWU3;P13247;P21810	BGN	24.8 ± 0.784	25.035 ± 0.892	25.194 ± 0.746	25.151 ± 0.875	+	+	+	+	0.199364	0.149074	-0.0325444	0.00675989											0.235322	0.233498	0.158519	0.151399	0.115488	0.0982098
P21860-4	ERBB3	16.932 ± 1.175	16.97 ± 1.166	15.73 ± 1.281	15.726 ± 1.054	+	+	+	+	-0.251135	0.195019	-0.118935	0.0701178							+				0.0380212	0.022679	-1.23984	1.20453	-1.24342	1.37684
A0A087WWT1;A0A087WXX8;B2R545;P21912;Q0QEY7;Q9NQ12	SDHB	25.508 ± 0.782	25.773 ± 0.548	25.614 ± 0.56	25.733 ± 0.36	+	+	+	+	-0.0776567	0.0329979	-0.354438	0.412557											0.264377	0.349902	-0.158635	0.239525	-0.0399129	0.0626054
A0A087WU13;A0A087WZG3;A6NNI4;D3DUQ9;F5GXT1;G8JLH6;P21926;Q5J7W6;Q96ES4	CD9	19.167 ± 1.358	19.653 ± 0.862	19.257 ± 0.868	17.296 ± 1.571	+	+	+	+	-0.136694	0.0733781	0.091716	0.0831268	+			+				1.33854	1.02	238	0.486213	0.390417	-0.395591	0.424932	-2.35654	2.64035
P21953;Q5T2J3;Q9BQL0	BCKDHB	21.651 ± 0.496	21.772 ± 0.516	21.755 ± 0.625	21.191 ± 0.602	+	+	+	+	-0.341962	0.350868	-0.047929	0.016197											0.120319	0.192653	-0.0171344	0.0208275	-0.581063	1.24213
P21964-2	COMT	22.396 ± 1.09	21.708 ± 0.439	21.863 ± 0.666	22.561 ± 0.309	+	+	+	+	0.0794732	0.0435008	-0.218343	0.179163											-0.688055	0.920677	0.155402	0.228951	0.852573	3.29302
A2A299;A2A2A0;E1P5V9;P21980;Q16436;Q6B838;Q9BTN7;Q9UH35	TGM2	25.194 ± 0.622	25.176 ± 0.746	25.378 ± 0.571	25.099 ± 0.609	+	+	+	+	0.196639	0.145931	0.295266	0.375276											-0.0172186	0.017407	0.201682	0.256996	-0.0777633	0.0847916
A8K953;P22033;Q5SYZ3;Q96B11;Q9UD64	MMUT	23.039 ± 0.672	23.161 ± 0.672	22.85 ± 0.786	22.552 ± 0.548	+	+	+	+	-0.38465	0.452143	-0.0952663	0.0501489											0.121785	0.141206	-0.310639	0.387196	-0.608892	1.17382
H0YCV6;P22059;Q6P524	OSBP	21.93 ± 0.221	22.036 ± 0.487	22.185 ± 0.27	22.116 ± 0.196	+	+	+	+	-0.150318	0.084597	-0.207692	0.165339											0.105399	0.232155	0.148951	0.335684	0.0799241	0.171845
P22061-2	PCMT1	20.907 ± 0.869	21.1 ± 0.258	21.014 ± 0.565	21.004 ± 0.317	+	+	+	+	-0.0358765	0.0115566	-0.0455621	0.0146963											0.193081	0.25443	-0.0857511	0.153684	-0.0952513	0.283881
B5BUE8;O75259;P22087;Q6IAT5;Q9UPI6	FBL	22.124 ± 0.136	21.962 ± 0.331	22.501 ± 0.157	22.474 ± 0.312	+	+	+	+	0.00772026	0.00606637	0.0893491	0.0809035											-0.16204	0.655735	0.539079	3.01813	0.512176	2.18161
A8K945;A8KA32;D3DSF3;D3DSF4;O14659;P22102;Q52M77	GART	21.106 ± 0.165	21.202 ± 0.213	21.216 ± 0.15	21.369 ± 0.107	+	+	+	+	-0.156676	0.0900992	-0.0550296	0.0208078											0.0962601	0.482273	0.0144584	0.0567651	0.166801	1.16828
P22102-2	GART	20.732 ± 0.312	20.76 ± 0.275	20.718 ± 0.741	20.834 ± 0.314	+	+	+	+	0.160309	0.107672	-0.0609468	0.0247762											0.0286653	0.0714183	-0.041822	0.0539799	0.0739589	0.204846
[truncated: 6,087 more rows]
