# Supplementary material for: Proteomics reveals specific biological changes induced by the normothermic machine perfusion of donor kidneys with a significant up-regulation of Latexin
Source: Sci Rep. 2023 Apr 11;13:5920. doi: 10.1038/s41598-023-33194-z (PMC10090051; doi:10.1038/s41598-023-33194-z)
Supplement: Supplementary file 8 — Supplementary Information 8. [file 41598_2023_33194_MOESM8_ESM.xlsx]

## Sheet: Urine
Supplementary Table S4. List of all proteins identified by mass spectrometry analysis in urine. The symbol "+" indicates the presence of proteins in each group of samples
Protein IDs	Gene name	Mean T0 ± Standard Deviation (LFQ intensity Log2)	Mean T30 ± Standard Deviation (LFQ intensity Log2)	Mean T60 ± Standard Deviation (LFQ intensity Log2)	Mean T120 ± Standard Deviation (LFQ intensity Log2)	Presence in T0	Presence in T30	Presence in T60	Presence in T120	Creatinina Spearman' Correlation Coefficient	Creatinina Spearman' Correlation Coefficient P-value (-Log10)	CIT Spearman' Correlation Coefficient	CIT Spearman' Correlation Coefficient P-value (-Log10)	ANOVA Significant IceRi time serie	Significant T30 vs T0	Significant T60 vs T0	Significant T120 vs T0	UP to Time	Down to Time	Not Change	ANOVA P-val Time serie	VIP Score	SVM Rank	Fold Change T30 vs T0 (Log2)	P-value T30 vs T0 (-Log10)	Fold Change T60 vs T0 (Log2)	P-value T60 vs T0 (-Log10)	Fold Change T120 vs T0 (Log2)	P-value T120 vs T0 (-Log10)
n°						3460	3527	3522	3517					1266	1289	1141	905	205	8	19
A0A024QZ42;O75340-2;O75340;H0Y9X3;A0A087WZ38	PDCD6	14.297 ± 1.204	17.189 ± 0.712	16.38 ± 0.698	16.117 ± 1.106	+	+	+	+	0.158782	0.0830597	-0.124156	0.0435332	+	+						2.13422	0.6617	1153	2.89242	2.21339	2.08329	1.61556	1.82007	1.16991
A0A2R8YD12;A0A024QZX5;A0A087X1N8;P35237;A0A2R8Y6A7	SERPINB6	13.381 ± 1.381	16.465 ± 1.211	15.899 ± 1.144	16.771 ± 0.756	+	+	+	+	-0.0158696	0.00536535	0.107529	0.0265658	+	+		+				2.30253	0.65482	1157	3.08315	1.81532	2.51768	1.51043	3.39006	2.29587
A0A024R1R8;Q9Y2S6	hCG_2014768	9.887 ± 3.112	11.187 ± 1.142	10.082 ± 0.559	10.445 ± 0.74	+	+	+	+	0.0850756	0.042411	-0.141034	0.0512264											1.29988	0.334686	0.195432	0.0430412	0.558302	0.131383
A0A024R4E5;Q00341;Q00341-2;H0Y394;H7C0A4;C9JIZ1;C9JZI8;C9J5E5;H7C3D0;C9JHS7;C9JHZ8;C9JES8	HDLBP	12.642 ± 1.08	16.056 ± 0.567	15.663 ± 0.535	15.13 ± 0.781	+	+	+	+	0.291773	0.205621	-0.0673858	0.0218282	+	+	+	+				3.74076	0.90266	802	3.41373	2.85788	3.02086	2.6151	2.48765	2.01246
A0A024R571;Q9H4M9;C9JC03;C9J2Z4;C9JIJ3;C9IZH1;C9JDQ8	EHD1	13.142 ± 0.399	15.737 ± 1.471	14.918 ± 1.349	14.402 ± 1.068	+	+	+	+	0.272545	0.182154	-0.151774	0.0564585		+							0.60215	1242	2.59551	1.84165	1.77596	1.34709	1.26016	1.15999
A0A024R6I7;A0A0G2JRN3;G3V2B9;G3V5R8;G3V387;A0A0B4J278;G3V544	SERPINA1	20.237 ± 0.549	20.939 ± 0.686	20.616 ± 0.822	20.375 ± 0.915	+	+	+	+	0.14356	0.073492	-0.284495	0.150914											0.702383	0.792954	0.379446	0.326404	0.138616	0.0949477
A0A024R7W5;A0A087X0Q1;A0A087WY31;Q7Z739	YTHDF3	10.587 ± 0.338	10.904 ± 0.556	11.034 ± 0.234	11.944 ± 1.547	+	+	+	+	0.0898825	0.0446603	-0.18553	0.0747945											0.316415	0.433946	0.446424	1.13705	1.35615	0.861418
A0A024RA52;P25787;H3BT36;C9JCK5	PSMA2	12.958 ± 0.667	15.082 ± 0.75	15.344 ± 0.371	14.455 ± 1.116	+	+	+	+	0.15077	0.0779396	-0.10421	0.0352139	+	+	+					2.3917	0.70362	1089	2.12454	2.26082	2.38633	3.11039	1.4974	1.2158
A0A024RBG1;Q9NZJ9-3;Q9NZJ9-2	NUDT4	10.421 ± 0.461	11.326 ± 0.401	12.029 ± 0.781	10.81 ± 0.605	+	+	+	+	0.0954906	0.0473488	-0.169419	0.0656668	+		+					1.94448	0.48243	1378	0.90514	1.59813	1.60751	1.91591	0.389147	0.461272
P46379-3;P46379;P46379-2;A0A0G2JK23;A0A024RCR6;P46379-5;P46379-4;A0A0G2JL47;A0A0G2JJM1;X6REW1;F6S6P2;F6VEM6;F6U341;F6WML8;F6X9W3;A0A1B0GX79;F6TC96;A0A0G2JJR8;F6XTU0;F6U1F2;F6UR09;H0Y710;H0Y4L1	BAG6	12.122 ± 0.356	16.322 ± 0.177	15.924 ± 0.853	15.112 ± 0.745	+	+	+	+	0.218067	0.127656	-0.124156	0.0435332	+	+	+	+				5.80387	1.14	466	4.20003	6.13793	3.80151	3.75965	2.98951	3.45269
A0A075B6G3;P11532-4;A0A087WTU7;A0A5H1ZRP8;A0A087WV90;P11532-11;P11532;P11532-2;P11532-3;H0Y304;P11532-14;P11532-12;P11532-15;A0A5H1ZRQ1;A0A5H1ZRQ8;A0A5H1ZRP9;P11532-16;A0A5H1ZRR9;A0A5H1ZRP7;P11532-13;P11532-17;Q4G0X0;P11532-5;P11532-7;P11532-6;P11532-8	DMD	13.925 ± 1.599	15.239 ± 2.59	16.171 ± 2.906	13.731 ± 0.628	+	+	+	+	0.0618422	0.0322237	-0.0804277	0.026294											1.31369	0.375488	2.24593	0.649013	-0.19445	0.0817755
A0A075B6H3;Q5TGY1-2;Q5TGY1	TMCO4	10.522 ± 0.486	11.751 ± 1.35	10.657 ± 0.27	10.843 ± 1.167	+	+	+	+	0.23409	0.142106	-0.262247	0.130101											1.22901	0.861574	0.135776	0.19227	0.321185	0.201095
A0A0C4DH90;A0A075B6H7;A0A0C4DH55;P01624	IGKV3OR2-268	12.494 ± 4.518	17.156 ± 2.684	12.899 ± 3.989	16.253 ± 3.623	+	+	+	+	0.278085	0.188649	-0.229924	0.104089											4.88781	0.894585	0.143728	0.0153603	4.25161	0.724033
A0A075B6I0	IGLV8-61	9.804 ± 2.633	9.929 ± 0.378	10.686 ± 1.766	10.563 ± 0.765	+	+	+	+	0.0642456	0.0332268	-0.171721	0.0669272											0.125452	0.0324937	0.881784	0.223215	0.759066	0.222041
A0A075B6K5	IGLV3-9	16.192 ± 1.25	16.611 ± 0.599	17.046 ± 0.549	16.95 ± 0.865	+	+	+	+	0.1019	0.0505082	-0.100374	0.0337042											0.41871	0.245727	0.853711	0.588877	0.758313	0.447296
A0A0C4DH68;A0A075B6R9	IGKV2-24	15.314 ± 0.723	13.337 ± 1.948	14.023 ± 1.129	14.425 ± 0.99	+	+	+	+	-0.109894	0.0229068	0.0728356	0.0152584											-1.73602	1.08721	-1.29085	0.989259	-0.888896	0.705144
A0A5H1ZRS9;A2NJV5;A0A075B6S2	IGKV A18	17.731 ± 1.665	18.431 ± 0.618	19.248 ± 0.794	17.897 ± 1.337	+	+	+	+	0.0498249	0.0273764	-0.151774	0.0564585											0.699889	0.336572	1.51671	0.820273	0.165796	0.054671
A0A075B6S6;A0A5H1ZRS2;A0A087X0Q4;A0A0A0MRZ7;A0A075B6P5;A0A087WW87;P06310;P01615;P01614	IGKV2D-30	9.169 ± 0.68	10.591 ± 0.879	10.503 ± 0.724	10.483 ± 0.711					0	0	0	0											0	NaN	0	NaN	0	NaN
A0A075B730;P58107	EPPK1	13.691 ± 4.972	16.352 ± 0.401	16.645 ± 1.734	17.527 ± 0.606	+	+	+	+	0.00656268	0.0120836	-0.0167526	0.0070399											2.66079	0.485376	2.9543	0.516152	3.83618	0.7534
A0A075B743;E9PDX4;A0A087X0L1;A0A087WW56;A0A286YEY3;A0A075B7B5;B7ZM87;P0DMP2;P0DJJ0;O75044	SRGAP2	9.975 ± 2.51	10.211 ± 0.922	11.534 ± 2.75	10.509 ± 1.217	+	+	+	+	0.135548	0.0687216	-0.138733	0.0501401											0.235834	0.0626003	1.55862	0.361989	0.533519	0.145566
E9PQG4;A0A087WX83;A0A075B749;Q5VU43-6;Q5VU43-7;Q5VU43-13;Q5VU43-2;Q5VU43-3;Q5VU43;Q5VU43-4	PDE4DIP	12.263 ± 1.105	13.122 ± 0.444	13.184 ± 0.783	12.606 ± 0.424	+	+	+	+	0.231686	0.139862	-0.220053	0.0969931											0.859655	0.701408	0.921719	0.652942	0.343123	0.234287
A0A087WUP0;B4DTF2;A0A087WTN9;A0A075B752;P13928-3;Q5VT79;P13928	ANXA8L1	10.917 ± 0.725	11.308 ± 0.733	11.579 ± 0.713	11.408 ± 0.812	+	+	+	+	0.252516	0.160267	-0.309044	0.177314											0.39187	0.322525	0.662688	0.619454	0.49121	0.396208
H0YL34;A0A075B7B1;O15061-2;O15061	SYNM	12.909 ± 0.534	14.485 ± 0.78	14.799 ± 0.585	14.921 ± 0.663	+	+	+	+	0.279756	0.19065	0.0300447	0.00382766	+	+	+	+	+			2.52703	0.473	1389	1.57615	1.80397	1.88999	2.50994	2.01204	2.48974
A0A075B7B8;A0A075B7E8	IGHV3OR16-12	9.418 ± 1.415	10.812 ± 0.551	11.384 ± 2.775	11.227 ± 1.472	+	+	+	+	0.174805	0.0938947	-0.276056	0.142704											1.39481	0.936355	1.96589	0.595681	1.80967	0.897593
A0A075B7C0;A0A0C4DGQ5;P04632;U3KQE2;K7EIV0;K7ELJ7;K7EM73;K7EKD8;U3KPR7	CAPNS1	15.05 ± 1.145	18.822 ± 0.464	17.507 ± 1.954	17.92 ± 1.351	+	+	+	+	0.147565	0.0759445	-0.239232	0.111124	+	+						1.96257	0.74763	1022	3.77174	3.05499	2.45703	1.13633	2.86967	1.75234
A0A075B7D0	IGHV1OR15-1	18.288 ± 0.816	16.091 ± 4.26	18.703 ± 0.927	18.597 ± 1.311	+	+	+	+	0.389574	0.386261	-0.245086	0.11573											-1.84184	0.443596	0.414973	0.278644	0.309037	0.153175
A0A075B7D9;Q92804-2;Q92804;A0A075B7E4;A0A075B7D6;A0A075B7F2	TAF15	12.064 ± 0.417	17.781 ± 0.299	18.073 ± 0.291	17.415 ± 0.68	+	+	+	+	0.288568	0.201524	-0.0950039	0.0316375	+	+	+	+				9.2373	0.73121	1054	5.71716	6.27438	6.00944	6.42449	5.3506	4.97485
A0A087WSW9;A0A087WSY9;Q16881-4;Q16881-3;Q16881;E2QRB9;E9PIR7;F8W809;A0A182DWI3;Q16881-7;Q16881-5;Q16881-2;Q16881-6;E9PRI8	TXNRD1	15.031 ± 0.322	17.265 ± 0.785	17.483 ± 1.528	16.97 ± 1.257	+	+	+	+	0.229283	0.137647	-0.205476	0.0871489		+							0.69138	1109	2.23436	2.72478	2.45191	1.6972	1.93942	1.61419
A0A087WSY5;Q96IY4-2;Q96IY4	CPB2	16.584 ± 0.641	16.457 ± 1.06	16.825 ± 1.113	16.802 ± 1.303	+	+	+	+	0.146764	0.0754503	-0.183228	0.073446											-0.126316	0.0730766	0.241197	0.142623	0.218154	0.111317
K7ERP4;A0A087X2I2;A0A087WT12;P36969-2;P36969;A0A087X247;K7EKX7;R4GNE4;K7ENB4;K7EJ20	GPX4	14.375 ± 0.521	17.848 ± 0.494	18.021 ± 0.686	17.235 ± 0.973	+	+	+	+	-0.103195	0.0204653	0.0622659	0.0121909	+	+	+	+				4.61612	1.0436	597	3.47255	4.15509	3.64521	3.82902	2.85978	2.68792
I3L159;I3L1F5;A0A087WT44;P30519-2;P30519;I3L276;I3L4P8;A0A1B0GXH0;I3L463	HMOX2	12.451 ± 0.525	15.507 ± 0.492	15.519 ± 0.868	15.19 ± 0.57	+	+	+	+	0.0386088	0.0230967	-0.0290273	0.0102762	+	+	+	+				4.45149	0.8604	861	3.05631	3.83799	3.06775	3.0341	2.73851	3.3963
A0A087WT48;O60884	DNAJA2	12.473 ± 1.813	14.639 ± 0.19	14.279 ± 1.604	13.224 ± 0.3	+	+	+	+	0.258124	0.166156	-0.0581797	0.0188465											2.16593	1.259	1.80637	0.72992	0.75121	0.351699
A0A087WT53;Q96QZ7-7;Q96QZ7-6;Q96QZ7-2;Q96QZ7;A0A087WXD2;H7C5T8;H7C4U7;H7C535;Q96QZ7-4;Q96QZ7-3;Q96QZ7-5	MAGI1	10.662 ± 2.715	10.856 ± 0.846	12.105 ± 3.043	10.643 ± 1.234	+	+	+	+	0.0326505	0.0209157	-0.133854	0.0478769											0.194827	0.0479353	1.44309	0.296134	-0.0186539	0.00417861
P02766;A0A087WT59;A0A087WV45	TTR	15.834 ± 0.316	15.567 ± 0.798	16.361 ± 1.831	15.833 ± 0.562	+	+	+	+	0.322217	0.248857	-0.164049	0.0627804											-0.267342	0.254778	0.526857	0.228224	-0.00093317	0.000963904
H0YCJ2;A0A0D9SF51;A0A0D9SG17;A0A1B0GWB6;A0A087WW73;A0A087WT80;Q9NQ66-2;Q9NQ66;Q8IV92;A0A1B0GW62;A0A0D9SGI7	PLCB1	13.489 ± 0.941	13.766 ± 0.728	14.928 ± 2.105	15.066 ± 1.451	+	+	+	+	0.257323	0.165304	-0.0788933	0.0257535											0.2767	0.181632	1.43872	0.58765	1.57682	0.927859
A0A087WT99;Q9H0W9-2;Q9H0W9;Q9H0W9-4;E9PPB5;E9PJU8;E9PQS1;A0A1W2PRB8;Q9H0W9-3;E9PR95;E9PSC3;E9PLC5;E9PLB3;E9PIP1	C11orf54	15.33 ± 2.891	18.081 ± 1.145	18.582 ± 0.643	17.449 ± 0.915	+	+	+	+	0.103502	0.0513128	-0.332059	0.206155											2.75132	0.89548	3.2522	1.15182	2.11929	0.674238
A0A087WTA5;E7ERK9;Q9UI10-3;Q9UI10;Q9UI10-2;A0A087WW69;F8W8L6	EIF2B4	12.73 ± 0.68	14.365 ± 0.727	13.632 ± 0.601	13.899 ± 0.8	+	+	+	+	0.328626	0.259101	-0.263781	0.131453		+							0.28649	1547	1.63415	1.77624	0.901691	1.02613	1.16898	1.17053
A0A087WTA8;P08123	COL1A2	12.339 ± 2.553	12.466 ± 0.47	13.771 ± 3.458	13.647 ± 1.887	+	+	+	+	0.0802687	0.0402114	-0.167118	0.0644205							+				0.126888	0.0337148	1.43221	0.275767	1.3083	0.355233
A0A087WWG3;F8WEU0;C9J3G2;H0Y5V3;A0A0A0MRU4;Q5RIB0;A0A0A6YYH9;A0A087X140;Q5RIB5;F2Z2T4;A0A087WYD2;E7EUZ7;F8WEG4;A0A087WZQ3;A0A0B4J2E3;Q6NVZ8;A0A087WTC0;Q5JTY2;Q8IUF1;Q5JTY5;Q9BRT8;Q4V339;Q9BRT8-4;Q9BRT8-3;Q5JTY5-2;Q5RIA9-3;Q5RIA9	CBWD3	10.112 ± 0.877	12.804 ± 0.866	12.182 ± 1.067	11.017 ± 0.925	+	+	+	+	0.20556	0.117155	-0.173297	0.0677987	+	+						2.14768	0.71181	1075	2.69162	2.32485	2.07028	1.61864	1.02568	0.843246
P13591-4;A0A087WV75;P13591;P13591-1;A0A087WWD4;P13591-3;A0A087WX77;A0A087WTF6;H7BYX6;A0A087WTE4;P13591-5;A0A0D9SF98;A0A087WWJ5;A0A087WVU1;A0A087X1V2;P13591-6;A0A0C4DGS4;A0A087WZS4	NCAM1	15.757 ± 0.25	16.47 ± 1.045	16.266 ± 0.708	15.79 ± 1.084	+	+	+	+	0.30379	0.221707	-0.18016	0.0716715											0.712851	0.63285	0.508365	0.64835	0.0324824	0.0198518
A0A087WTK0;A0A087WVC6;Q12913;Q12913-2	PTPRJ	14.777 ± 0.675	16.333 ± 0.613	15.306 ± 0.618	15.144 ± 0.448	+	+	+	+	0.274148	0.184012	-0.216217	0.0943313		+							0.25103	1564	1.55657	1.84642	0.529534	0.53578	0.36738	0.398574
A0A087WTK8;O75781	PALM	9.332 ± 0.962	13.608 ± 1.907	14.071 ± 0.268	14.376 ± 0.706		+	+	+	0.159977	0.0838404	-0.222494	0.0987149	+	+	+	+	+			3.94343	1.2823	307	4.34471	1.73484	5.07508	3.75311	5.37986	3.59718
A0A087WTP3;Q92945;M0R0I5;M0QXW7;M0QYH3	KHSRP	12.185 ± 0.886	17.008 ± 0.048	17.026 ± 0.77	16.329 ± 0.941	+	+	+	+	0.33183	0.264395	-0.141034	0.0512264	+	+	+	+				5.68521	1.3737	213	4.82305	4.44397	4.84033	3.76421	4.14344	3.16712
C9JGR9;E7EQ49;A0A087WTQ2;A0A3B3IT47;Q9Y2I8-3;Q9Y2I8;Q9Y2I8-2	WDR37	9.822 ± 1.243	10.264 ± 0.282	11.436 ± 1.391	10.846 ± 1.606	+	+	+	+	0.0642456	0.0332268	-0.15024	0.0556943											0.442052	0.289303	1.61464	0.872794	1.02382	0.453183
H0YJK8;A0A087WTS0;P18283	GPX2	12.777 ± 0.681	16.244 ± 1.017	15.608 ± 1.159	14.877 ± 0.812	+	+	+	+	0.319813	0.245128	-0.132595	0.0473015	+	+	+	+				2.9261	0.89127	820	3.4673	2.88612	2.83184	2.25087	2.1002	2.12891
P11940;P11940-2;E7ERJ7;A0A087WTT1;E7EQV3;H0YAR2;Q9H361;H0YBN4;H0YAP2;Q4VXU2;Q4VXU2-2;E5RH24;E5RJB9;H0YB86;E5RGC4;A0A6I8PLA1;H0YB75;H0YC10;A0A6I8PS38;H0YAS6;E5RGH3;E5RHG7;E5RFD8;Q5JQF8;H0YAS7	PABPC1	12.725 ± 0.339	17.524 ± 0.681	17.385 ± 0.527	16.869 ± 0.555	+	+	+	+	0.2413	0.149005	-0.0620156	0.0200721	+	+	+	+				7.20583	1.3224	260	4.79848	4.8185	4.65955	5.2369	4.14337	4.84466
A0A087WTU3;Q9Y6I9	TEX264	11.441 ± 0.385	14.033 ± 3.108	11.733 ± 1.203	13.213 ± 3.309	+	+	+	+	0.162787	0.0856925	-0.233862	0.107024											2.59119	0.826669	0.292054	0.180404	1.77169	0.48365
A0A087WTY7;Q9H227	GBA3	13.686 ± 3.235	13.993 ± 1.535	15.528 ± 2.962	13.601 ± 0.763	+	+	+	+	-0.14284	0.036126	0.0521971	0.00942162											0.306365	0.0606064	1.84187	0.363332	-0.0852582	0.0173908
A0A087WUB1	CCDC129	9.433 ± 1.556	11.55 ± 0.674	10.208 ± 0.859	10.485 ± 0.751					0	0	0	0											0	NaN	0	NaN	0	NaN
A0A087WUB9;Q8WYA6-3;Q8WYA6-2;Q8WYA6-4;Q8WYA6	CTNNBL1	9.93 ± 0.943	13.904 ± 0.673	13.702 ± 1.6	12.797 ± 2.29	+	+	+	+	0.395092	0.401532	-0.306863	0.174801	+	+	+					1.98218	1.1326	476	3.99829	2.56833	3.79643	1.88018	2.85491	1.08054
E9PJK6;A0A087WZI5;A0A087WUG3;Q7L266	ASRGL1	9.734 ± 0.798	10.442 ± 0.588	10.475 ± 0.649	10.596 ± 0.877	+	+	+	+	0.286966	0.199505	-0.2423	0.11352											0.70818	0.692708	0.74073	0.699528	0.862212	0.707652
A0A087WUK2;O14979-3;O14979-2;O14979	HNRNPDL	14.599 ± 0.428	14.447 ± 0.289	14.839 ± 0.995	12.357 ± 3.231	+	+	+	+	0.235365	0.143307	-0.0268837	0.00969568											-0.152431	0.239363	0.239156	0.171195	-1.71546	0.621017
A0A087WUK3;A0A087X2D2;A2A2M0;Q9NQG5	RPRD1B	9.75 ± 2.588	10.764 ± 0.611	11.181 ± 2.24	10.277 ± 1.229	+	+	+	+	0.0233869	0.0176481	-0.178625	0.0707943											1.01393	0.323706	1.43121	0.361508	0.52696	0.139307
A0A087WUL9;Q9UNM6;Q9UNM6-2;H0YD73;E9PL38;J3KNQ3	PSMD13	13.057 ± 0.696	14.54 ± 1.437	14.096 ± 1.335	13.938 ± 1.278	+	+	+	+	0.399928	0.41566	-0.263014	0.130775											1.48342	0.948725	1.03981	0.664807	0.881547	0.566611
A0A087WUQ6;P07203;A0A2R8Y6B6;P07203-2	GPX1	16.198 ± 0.514	17.715 ± 0.542	16.836 ± 0.66	16.554 ± 0.788	+	+	+	+	0.206851	0.118209	-0.0106152	0.00549984		+							0.27786	1551	1.51721	2.17874	0.637981	0.749318	0.356431	0.321195
A0A087WUT6;O60841	EIF5B	12.046 ± 1.152	16.581 ± 0.402	16.213 ± 0.448	15.686 ± 0.944	+	+	+	+	0.283761	0.195524	-0.147171	0.0541829	+	+	+	+				4.89976	1.2106	377	4.53439	3.51535	4.16679	3.28494	3.63908	2.56153
A0A087WUX8;A0A087WYF7;Q6UXV4	APOOL	10.489 ± 1.028	10.293 ± 0.989	12.393 ± 0.773	12.267 ± 0.567	+	+	+	+	0.179272	0.0970643	0.0700387	0.0144303	+							2.21179	0.40955	1457	0.598741	0.44063	1.90351	1.59676	1.77725	1.63465
A0A087WV05;Q99417	MYCBP	10.638 ± 2.373	13.11 ± 1.368	13.555 ± 1.664	12.483 ± 1.159	+	+	+	+	0.217791	0.127417	-0.336766	0.212639											2.40214	0.837872	2.99396	1.0709	1.86087	0.664337
F8W7C6;A0A087WV22;X1WI28;P27635;H7C123;H7C2C5;Q96L21	RPL10	13.342 ± 1.334	13.498 ± 1.019	15.69 ± 1.849	14.421 ± 0.988	+	+	+	+	0.00736383	0.0123381	-0.15561	0.0583938											0.156925	0.0665625	2.34807	1.07017	1.07922	0.617371
A0A087WV24;P20711-3;P20711;H7BZF7;A0A087WU57;P20711-4;P20711-2;F8WER1	DDC	12.589 ± 0.629	18.525 ± 0.264	18.429 ± 0.273	17.718 ± 1.021	+	+	+	+	0.145963	0.074958	-0.0612484	0.0198251	+	+	+	+				7.52279	0.44241	1429	5.93605	5.63521	5.84017	5.58156	5.12899	3.85325
A0A087WV69;P56645;P56645-2	PER3	8.736 ± 1.235	10.184 ± 0.565	10.589 ± 0.613	10.137 ± 0.727					0	0	0	0											0	NaN	0	NaN	0	NaN
X6RCC3;A0A087WV97;Q8WU79-3;Q8WU79-2;Q8WU79	SMAP2	9.705 ± 1.54	12.475 ± 1.113	12.967 ± 1.98	12.377 ± 1.884	+	+	+	+	0.161121	0.0845909	-0.315894	0.185439											2.75522	1.19298	3.65733	1.55358	3.23154	1.37144
P22694-2;A0A087WVC4;P22694-9;P22694-6;P22694-7;P22694-5;P22694;A0A0A0MS54;P22694-3;P22694-4;P22694-10;P22694-8;B1APG0;B1APG2;B1APF8;B1APF9;B1APG3;B1APG1;P22612;B1APF7	PRKACB	8.972 ± 0.844	11.2 ± 1.208	10.759 ± 1.13	9.826 ± 0.324					0	0	0	0											0	NaN	0	NaN	0	NaN
A0A087WVD1;Q96B70	LENG9	9.224 ± 0.667	11.134 ± 1.041	11 ± 1.303	10.457 ± 0.655					0	0	0	0											0	NaN	0	NaN	0	NaN
A0A087WVF7;Q9NZM3-4;Q9NZM3-3;Q9NZM3-2;Q9NZM3;E7EPJ2;H7BZD4;F8W719	ITSN2	13.256 ± 0.533	15.02 ± 0.848	14.093 ± 0.47	14.177 ± 0.681	+	+	+	+	0.313404	0.235469	-0.243068	0.114125		+							0.30316	1538	1.76484	1.90492	0.837045	1.24688	0.921227	1.1125
P15941-2;A0A0A0MRB3;A0A087WVJ0;P15941-8;P15941;P15941-3;P15941-4;B1AVQ7;A0A0A0MSH4;P15941-11;P15941-17;P15941-7;A0A0C4DGW3;A0A087X2A4;A0A087WWM1;A6ZIE4;A0A087X0L2;P15941-15;A6ZIE3;P15941-12;P15941-16;P15941-9;P15941-10;P15941-6;Q7Z536;A0A087WZZ6;V9GZ38;P15941-13;A0A087X061	MUC1	12.947 ± 0.143	19.361 ± 0.387	18.28 ± 0.846	17.839 ± 0.435	+	+	+	+	0.144494	0.0740597	-0.0613032	0.0198427	+	+	+	+				8.49772	1.5834	76	6.41396	7.13014	5.33329	4.78195	4.89228	6.16273
A0A087WVP1;Q14517	FAT1	16.597 ± 1.794	15.146 ± 2.502	18.17 ± 3.071	15.076 ± 1.324	+	+	+	+	0.0201823	0.016552	0.114433	0.0290587											-1.45102	0.417552	1.57254	0.386594	-1.52066	0.654447
A0A087WVQ6;Q00610-2;Q00610;J3KS13;A0A087WX41;P53675-2;P53675;J3KSQ2;K7EJJ5;J3KRF5;F5H5N6	CLTC	15.137 ± 1.066	16.572 ± 2.268	16.023 ± 1.753	16.494 ± 0.823	+	+	+	+	0.372689	0.344297	-0.184763	0.0743433											1.43465	0.528953	0.885675	0.375505	1.35662	1.04282
A0A087WVS8;Q70IA6-2;Q70IA6;Q70IA6-3	MOB2	14.584 ± 1.656	16.642 ± 3.46	14.698 ± 3.22	14.383 ± 1.092	+	+	+	+	0.00150883	0.0105018	-0.0506869	0.0165199											2.05803	0.48888	0.113813	0.0214003	-0.201385	0.0727393
A0A087WVZ9;A0A0A0MQR7;P19388	POLR2E	9.248 ± 1.245	11.467 ± 0.642	10.398 ± 0.725	11.01 ± 0.528					0	0	0	0	+							1.84077	0.39293	1474	0	NaN	0	NaN	0	NaN
A0A087WW40;Q9Y371;Q9Y371-2;Q9Y371-3	SH3GLB1	11.313 ± 1.106	13.33 ± 0.907	13.47 ± 1.229	13.068 ± 0.435	+	+	+	+	0.0850756	0.042411	-0.0673858	0.0218282											2.01677	1.51758	2.15755	1.3967	1.75532	1.59372
A0A087WW66;Q99460-2;Q99460;H7BZR6;C9J9M4;H7C378	PSMD1	13.828 ± 0.494	15.936 ± 1.163	15.233 ± 1.209	14.949 ± 0.945	+	+	+	+	0.264534	0.173109	-0.0689201	0.0223387		+							0.47014	1396	2.10843	1.80549	1.40496	1.12487	1.12086	1.09516
A0A087WW77;Q15334	LLGL1	9.097 ± 0.767	10.44 ± 0.477	10.302 ± 0.728	9.82 ± 0.94					0	0	0	0											0	NaN	0	NaN	0	NaN
O60333-4;O60333;Q4R9M9;A0A087WWA3;O60333-2;O60333-3;A0A3B3IU40;A0A3B3ITW6;A0A3B3ITE5;A0A3B3ITF7;A0A3F2YNW9;A0A3B3IUA1;A0A3B3IT28;A0A3B3ITK3;Q12756-3;Q12756;Q12756-2;A0A0U1RQL3	KIF1B	9.465 ± 0.972	11.155 ± 0.694	11.111 ± 0.683	10.488 ± 1.013					0	0	0	0											0	NaN	0	NaN	0	NaN
Q9Y6M4-2;Q9Y6M4-5;A0A0U1RQY7;Q8IXA3;A0A0U1RQT7;U3KQA5;K7ESB6;A0A087WWF5;U3KQB3;Q9HCP0-2;P78368;Q9HCP0;Q9Y6M4-3;Q9Y6M4-4;Q9Y6M4;Q9Y6M4-6;A0A087WXD7;A0A0U1RQK2;A0A0U1RR14;A0A087WZK4	CSNK1G3	17.44 ± 2.938	18.822 ± 1.522	17.601 ± 2.25	17.772 ± 2.019	+	+	+	+	0.0426145	0.0245987	0.161998	0.0487103											1.38195	0.36101	0.161403	0.0299719	0.332062	0.0663404
M0R2H0;A0A087WWI0;Q9H2I8	C10orf11	10.2 ± 3.275	10.53 ± 1.635	11.822 ± 3.854	10.715 ± 1.649	+	+	+	+	0.0746606	0.0377069	-0.106511	0.0361333											0.330014	0.0640609	1.62215	0.263656	0.515023	0.10335
H0YMB3;H0YLV5;A0A087WWM4;F8WAN9;H0YNJ6;Q9P2T1;Q9P2T1-2;H0YL68;H0YK13;H0YNS9;H0YMR9;H0YK71;H0YMV5;H0YLB8;H0YNH0;Q9P2T1-3	GMPR2	12.276 ± 0.089	16.379 ± 0.497	16.274 ± 0.802	15.683 ± 1.441	+	+	+	+	0.326222	0.255207	-0.0896337	0.0296242	+	+	+	+				4.26564	1.1468	458	4.10293	5.46132	3.99827	4.21482	3.40729	2.48661
A0A494C001;A0A499FJY3;A0A087WWP4;Q96T37-4;Q96T37-2;Q96T37-3;Q96T37	RBM15	11.398 ± 1.61	11.237 ± 0.533	12.675 ± 2.183	11.428 ± 0.733	+	+	+	+	0.218067	0.127656	-0.0857979	0.0282183											-0.161013	0.0676957	1.2771	0.417082	0.0300801	0.0114516
A0A087WWZ2;Q9H4Z3	PCIF1	9.608 ± 1.036	11.98 ± 2.53	11.385 ± 2.206	10.159 ± 0.618	+	+	+	+	0.207858	0.119036	-0.0344691	0.0117794											2.34051	0.86654	1.7707	0.718791	1.1268	0.80977
A0A087WX10;P54803-5;P54803-4;P54803;G3V4M2;G3V5E8;G3V255;P54803-3	GALC	11.724 ± 0.795	12.408 ± 0.745	11.847 ± 1.505	11.73 ± 1.11	+	+	+	+	0.107508	0.0533506	-0.190133	0.0775379											0.684408	0.591914	0.123254	0.0507964	0.00652933	0.0031909
A0A087WYF1;A0A087WX80;P24043	LAMA2	12.919 ± 0.812	13.7 ± 0.425	13.944 ± 1.079	14.125 ± 1.213	+	+	+	+	0.330228	0.261733	-0.194736	0.0803444											0.780849	0.855721	1.02544	0.745616	1.20598	0.825255
A0A087WX97;Q9BXK5;A0A087WTL4;Q9BXK5-4;Q9BXK5-2	BCL2L13	11.615 ± 1.372	13.616 ± 0.929	13.845 ± 1.081	13.674 ± 0.623	+	+	+	+	0.0786664	0.0394891	-0.0919352	0.0304806											2.00111	1.28219	2.23022	1.36334	2.05963	1.46796
A0A087WXD1;Q96T83	SLC9A7	13.661 ± 0.815	12.95 ± 0.401	14.314 ± 4.351	13.649 ± 3.131	+	+	+	+	-0.114411	0.0245987	-0.203175	0.0856599											-0.711339	0.774094	0.65291	0.109057	-0.012557	0.00258814
E9PQ70;A0A087WXE9;Q6UXH9-3;Q6UXH9;Q6UXH9-2;A0A087WUR8	PAMR1	11.586 ± 1.055	12.425 ± 1.179	13.221 ± 0.604	12.69 ± 1.155	+	+	+	+	0.193231	0.107415	-0.227724	0.102477											0.838806	0.481792	1.63522	1.44324	1.10355	0.682121
Q9Y6R7;A0A087WXI2;A0A087WUZ2	FCGBP	13.522 ± 0.935	13.216 ± 1.545	14.153 ± 0.944	13.7 ± 2.207	+	+	+	+	0.196436	0.109891	-0.227724	0.102477											-0.306258	0.127213	0.630543	0.421155	0.177629	0.0520536
A0A087WXI5;P12830-2;P12830	CDH1	12.378 ± 0.642	13.799 ± 1.491	13.918 ± 1.32	13.312 ± 1.121	+	+	+	+	0.37709	0.35461	-0.0980882	0.0328179											1.69793	0.973634	1.81752	1.15783	1.21158	0.807289
B7Z879;A0A087WXL6;Q9H270;A0A087X2J4	VPS11	11.397 ± 2.53	12.339 ± 2.166	12.613 ± 1.413	11.912 ± 1.552	+	+	+	+	0.0405812	0.0238326	-0.0646457	0.0209263											1.10632	0.264155	1.33316	0.377836	0.631675	0.154072
A0A087WXM6;J3QQT2;J3KRX5;A0A0A6YYL6;P18621;P18621-3;J3QLC8;A0A0A0MRF8;P18621-2;J3KSJ0;A0A087WY81;J3KRB3;A0A087WWH0;J3QS96	RPL17	10.178 ± 2.817	10.299 ± 0.873	11.528 ± 2.431	10.392 ± 1.198	+	+	+	+	0.149969	0.077438	-0.175557	0.0690594											0.121582	0.0282749	1.35008	0.305103	0.214612	0.0491137
Q5TBB1;A0A2R8Y7Q3;A0A2R8YEH2;A0A2R8Y6Y1;A0A2R8YGP2;A0A2R8Y6Q6;A0A2R8YCJ4;A0A087WZJ6;A0A2R8Y761;A0A087WXR7;A0A2R8YCX2;A0A2R8Y883;A0A2R8Y6M7;A0A2R8YCP1;A0A2R8YE60;A0A2R8Y687;A0A2R8Y4S2;A0A2R8YEC1;A0A2R8Y459;A0A2R8Y7R8;Q5TBB1-2;A0A2R8YEU9;A0A2R8YEB4;A0A2R8Y4Y9	RNASEH2B	12.781 ± 3.149	12.188 ± 1.132	14.345 ± 4.713	11.431 ± 1.621	+	+	+	+	-0.0278632	0.00208348	-0.103787	0.0350461											-0.592913	0.133594	1.56432	0.22117	-1.35003	0.32352
A0A087WXU0;Q9NWS8-2;Q9NWS8	RMND1	9.465 ± 0.249	11.036 ± 0.452	10.411 ± 1.129	10.058 ± 1.65					0	0	0	0											0	NaN	0	NaN	0	NaN
P54252-1;E9PJN5;P54252;P54252-4;A0A2R8Y3X7;F5H211;G3V3R7;A0A087X1A8;A0A0A0MS38;D3VVH9;A0A087WXY4;G3V4U9;G3V526;C9JQV6;G3V328;S4R399;G3V2G1;P54252-3;D3VVP3;G3V5H3;G3V4F4;G3V4F5;G3V3S5;G3V390;G3V4B1;D6R9I5;G3V3A6	ATXN3	13.424 ± 1.287	15.207 ± 1.55	15.185 ± 0.917	14.077 ± 0.342	+	+	+	+	0.133145	0.0673247	-0.0152183	0.00665008											1.7827	0.895478	1.76086	1.17104	0.652789	0.437971
A0A087WY55;Q9NP79;Q5TGM0;Q9NP79-2	VTA1	11.472 ± 1.682	12.652 ± 0.746	12.836 ± 1.656	13.177 ± 1.467	+	+	+	+	-0.0719502	0.0100845	-0.00140921	0.00328422											1.17985	0.607455	1.36398	0.535175	1.70407	0.750724
Q6ICJ4;A0A087WY67;P0CG30;P0CG29	Em:AP000351.3	9.184 ± 1.611	12.542 ± 0.848	11.2 ± 1.426	11.593 ± 0.996		+	+	+	0	0	0.284709	0.12674		+							0.95039	739	3.58481	2.63044	3.2295	2.77097	2.75645	1.79716
H0YMW5;A0A087X025;H7BXT3;H0Y3Q0;A0A087WZR0;A0A087WY68;P29122-6;P29122-5;P29122-4;P29122-2;P29122-8;P29122;P29122-7	PCSK6	9.67 ± 0.77	10.767 ± 0.444	10.564 ± 0.663	10.858 ± 0.536					0	0	0	0											0	NaN	0	NaN	0	NaN
A0A087WY71;E9PFW3;Q96CW1-2;Q96CW1;C9JTK4;C9JGT8;C9JJ47;C9JJD3;C9JPV8	AP2M1	14.7 ± 0.934	15.346 ± 0.662	15.695 ± 0.908	15.073 ± 0.547	+	+	+	+	0.385508	0.375535	-0.210846	0.0906913											0.645616	0.519374	0.994742	0.750807	0.373055	0.287066
A0A087WY82;Q9Y624;Q9Y624-2	F11R	13.747 ± 2.003	15.405 ± 0.258	15.772 ± 0.447	15.199 ± 0.683	+	+	+	+	0.290171	0.203563	-0.0351647	0.0119747											1.65795	0.818921	2.02545	1.01846	1.4525	0.659604
E9PFH7;A0A087WYG2;A0A669KB35;Q9UPT6-2;Q9UPT6	MAPK8IP3	9.415 ± 1.279	11.47 ± 0.448	10.807 ± 0.557	10.161 ± 0.216					0	0	0	0	+							1.92281	0.45027	1420	0	NaN	0	NaN	0	NaN
A0A087WYK9;Q6NSD3;Q02985-2;Q02985	CFHR3	10.912 ± 2.133	13.812 ± 2.107	13.63 ± 1.953	13.394 ± 2.428	+	+	+	+	0.251693	0.159417	-0.155529	0.0583524	+			+		+		1.61178	1.6599	43	-2.92363	0.998415	-2.58117	0.8307	-2.57572	1.81183
Q5JSC4;A0A087WYL3;Q17R60	IMPG1	12.282 ± 1.704	12.456 ± 1.602	14.66 ± 4.403	12.889 ± 2.101	+	+	+	+	0.0321276	0.0207273	-0.0910579	0.030153											0.110663	0.0314085	2.37738	0.452487	0.607198	0.174413
A0A087WYP0;H0YND5;E0YMI9;U3KQS6;A0A0A0MQU7;F5H0K0;A0A0A0MTK8;P20823-5;P20823-4;P20823-6;P20823-3;P20823-2;P20823;P20823-7	HNF1A	9.686 ± 1.013	10.363 ± 0.384	11.028 ± 1.145	9.82 ± 0.68					0	0	0	0											0	NaN	0	NaN	0	NaN
H0YE28;A0A087WYP2;Q8IZQ5	C11orf31	9.906 ± 1.085	11.516 ± 1.655	12.1 ± 2.127	11.032 ± 1.199	+	+	+	+	0.43591	0.551545	-0.00241214	0.00352018											1.04879	0.327243	1.46733	0.449186	1.37506	0.642456
A0A087WYQ3;O75131;E5RHZ0;A0A087WXR6;H0YB26;A0A087WUS8	CPNE3	11.995 ± 0.329	15.985 ± 0.341	15.476 ± 0.272	15.63 ± 0.547	+	+	+	+	0.240499	0.148225	-0.0765918	0.0249504	+	+	+	+				7.84668	0.97577	701	3.98968	5.55269	3.48071	5.46893	3.63419	4.55981
A0A087WYR0;P09132	SRP19	10.055 ± 1.649	13.328 ± 2.387	13.021 ± 1.952	12.942 ± 1.601	+	+	+	+	0.268064	0.177045	0.0803368	0.0175386											3.92421	1.27753	3.29769	1.00752	3.22519	1.07133
A0A087WYS1;E7EUC7;Q16851;Q16851-2;C9JNZ1;C9JWG0;C9JVG3;C9JQU9;C9JTZ5;C9JUW1;F2Z3H1;C9J6Q0	UGP2	14.219 ± 1.141	18.946 ± 0.176	18.43 ± 0.747	17.57 ± 1.287	+	+	+	+	0.269341	0.178487	-0.154843	0.0580039	+	+	+	+				4.27523	1.2659	326	4.72678	3.74797	4.21068	3.08179	3.35108	2.09622
B4DDC6;A0A087WYT3;Q15185-3;Q15185-4;Q15185	PTGES3	12.772 ± 2.123	18.237 ± 0.265	18.071 ± 0.492	18.094 ± 0.222	+	+	+	+	0.228676	0.137092	-0.283946	0.150367	+	+	+	+				4.59879	1.4495	156	5.46483	2.65731	5.29897	2.55091	5.3218	2.60476
A0A087WYT8;A0A087X0X5;Q92466-5;Q92466	DDB2	8.968 ± 1.638	10.305 ± 1.074	10.93 ± 1.554	10.179 ± 0.631					0	0	0	0											0	NaN	0	NaN	0	NaN
A0A087WYU2;Q96S19-3;Q96S19-5;Q96S19;H3BS73;H3BRT2;H3BQ55;H3BNT3;H3BNB2;H3BMF3;Q96S19-2;Q96S19-6;Q96S19-4	C16orf13	10.241 ± 0.96	11.862 ± 1.008	13.283 ± 2.124	12.09 ± 0.244	+	+	+	+	-0.0661647	0.00833525	0.0533685	0.0097363				+					0.87583	839	1.88562	1.71448	3.30668	1.61126	2.11391	3.10871
A0A087WYV5;X6R3P0;O94813-3;O94813-2;O94813;E9PCX4	SLIT2	11.32 ± 2.233	12.138 ± 0.802	12.879 ± 0.631	12.927 ± 0.854	+	+	+	+	0.235522	0.143455	-0.25235	0.121649											0.762661	0.276695	1.50338	0.646117	1.55135	0.645406
A0A087WYV6;A0A087WZU5;O43657	TSPAN6	10.116 ± 0.988	10.526 ± 0.354	10.913 ± 0.85	11.028 ± 1.453	+	+	+	+	0.279756	0.19065	-0.141801	0.0515912											0.409851	0.333112	0.797413	0.573581	0.911995	0.469562
A0A087X1F5;A0A087WYV9;A0A087WX56;Q9P0S2;P57105	SYNJ2BP-COX16	10.768 ± 0.253	12.892 ± 1.287	13.053 ± 0.661	11.265 ± 1.847	+	+	+	+	0.16356	0.0862057	-0.207215	0.0882852			+						0.79571	948	2.19285	1.72969	2.35359	2.93268	0.448467	0.168683
A0A087WZ32;A8K727;E5RGP3;E5RHB5;A0A087X038;Q9HB19	PLEKHA2	10.304 ± 2.48	11.635 ± 1.532	11.667 ± 1.703	10.598 ± 0.91	+	+	+	+	0.181214	0.0984634	-0.190133	0.0775379											1.33085	0.401966	1.36281	0.398189	0.29316	0.0800367
A0A087WZ40;Q14244-5;Q14244-3;Q14244-2;Q14244-6;Q14244-4;Q14244;Q14244-7	MAP7	9.265 ± 1.124	13.125 ± 2.251	13.653 ± 1.153	12.249 ± 1.555		+	+	+	0.254906	0.162755	0.0227694	0.00213321	+		+					2.03555	1.2765	316	3.51349	1.03466	4.69414	2.21521	3.47061	1.66995
A0A087WZ68;Q68CX2;Q9BVN2-2;Q9BVN2-3;Q9BVN2-4;Q9BVN2	RUSC1	9.763 ± 0.716	10.933 ± 0.695	10.879 ± 0.555	10.465 ± 0.394					0	0	0	0											0	NaN	0	NaN	0	NaN
B0QYP8;A0A087WZB5;Q9HBI1-3;Q9HBI1;Q9HBI1-2	PARVB	11.172 ± 0.478	12.893 ± 1.151	12.672 ± 1.917	13.36 ± 1.37	+	+	+	+	0.424764	0.502188	-0.210079	0.0901793											1.72116	1.48431	1.50022	0.745541	2.18836	1.62882
E0YMJ8;A0A0C4DGS8;A0A087WZC2;P35680-3;P35680-4;P35680-2;P35680;A0A087WXS2	HNF1B	9.824 ± 1.354	10.762 ± 0.61	10.956 ± 1.09	10.308 ± 0.912	+	+	+	+	0.232488	0.140607	-0.260713	0.12876											0.937509	0.595751	1.13182	0.618526	0.483397	0.240075
A0A087WZE9;Q15651;Q15651-2	HMGN3	13.745 ± 1.148	17.198 ± 1.241	17.68 ± 1.092	17.315 ± 1.279	+	+	+	+	0.144361	0.0739789	-0.180927	0.0721126	+	+	+	+				2.76704	1.0564	574	3.45345	2.1896	3.93548	2.59606	3.5697	2.22311
M0QZS0;A0A590UK10;A0A3B3IPE9;A0A087WZG4;Q6ZSZ5-2;Q6ZSZ5-1;Q6ZSZ5-6;Q6ZSZ5-5;Q6ZSZ5	ARHGEF18	9.92 ± 1.498	10.608 ± 1	11.265 ± 0.515	10.149 ± 0.698					0	0	0	0											0	NaN	0	NaN	0	NaN
A0A087WZK9;B3KS98;O15372;E5RJT0;E5RGU4;E5RFH0	EIF3H	12.155 ± 0.672	15.745 ± 0.464	14.715 ± 1.384	13.538 ± 1.56	+	+	+	+	0.221271	0.130453	-0.15024	0.0556943	+	+	+					2.38716	0.89322	817	3.58998	3.92166	2.55905	1.79909	1.38297	0.810662
A0A087WZL0;Q86UU1-2;Q86UU1;Q86UU1-3	PHLDB1	15.852 ± 2.673	15.764 ± 1.577	17.926 ± 1.573	14.933 ± 0.905	+	+	+	+	0.131265	0.0662428	-0.0847191	0.0278277											-0.0877936	0.0192167	2.07443	0.639305	-0.918683	0.268326
D6REQ6;D6RHI9;A0A087WZM2;O00584	RNASET2	12.309 ± 0.29	15.728 ± 0.734	16.697 ± 0.291	16.12 ± 1.466	+	+	+	+	-0.0591318	0.00627804	-0.141034	0.0512264	+	+	+	+				4.43073	1.1542	448	3.41852	3.88463	4.38808	6.16218	3.81062	2.65383
A0A087WZN3;Q6UWP2-2;Q6UWP2;Q6UWP2-3;A0A087X0R1	DHRS11	15.109 ± 1.383	15.858 ± 1.544	17.067 ± 0.874	16.131 ± 1.061	+	+	+	+	-0.059933	0.00650861	0.0285104	0.0034646											0.748741	0.303492	1.95776	1.26963	1.02154	0.544377
A0A087WZV0;O43314-2;O43314;H0Y9S9;K7ENU7;A0A087WWN8;D6RBU4	PPIP5K2	12.075 ± 1.571	12.825 ± 1.947	15.802 ± 1.274	13.588 ± 2.451	+	+	+	+	0.233624	0.141669	-0.135343	0.048562			+						0.96026	728	0.946594	0.320973	3.85742	1.94851	1.89277	0.699332
J3KPF9;A0A087X011;E9PES4;Q9Y496;C9J9X2;H7C2F6	KIF3A	14.534 ± 1.559	14.683 ± 0.721	14.511 ± 1.041	14.515 ± 1.407	+	+	+	+	0.0650468	0.0335637	-0.13413	0.0480033											0.14898	0.0614849	-0.0229011	0.00819697	-0.0185461	0.00591063
A0A087X020;Q9Y3A5	SBDS	9.188 ± 0.807	13.336 ± 3.376	13.602 ± 2.984	12.074 ± 3.138		+	+	+	0.377244	0.354979	0.14504	0.0411795											4.04938	1.1956	3.62929	0.953491	3.4923	1.47451
A0A087X0D5;P09668;E9PKT6;A0A3B3IRM7	CTSH	14.525 ± 1.849	17.833 ± 0.508	18.07 ± 0.584	18.384 ± 0.324	+	+	+	+	0.115519	0.0575411	-0.15024	0.0556943	+	+	+	+	+			3.28709	0.91148	787	3.30843	1.86611	3.54557	1.97431	3.85892	2.20279
A0A087X0H8;Q15714-2;Q15714-3;Q15714	TSC22D1	11.91 ± 1.792	13.014 ± 2.613	12.894 ± 2.402	14.401 ± 0.767	+	+	+	+	0.0748635	0.0377963	0.0710199	0.0147194											1.3922	0.392607	1.61798	0.565345	2.62704	1.35042
A0A087X0I9	PRKCQ	13.389 ± 2.616	13.228 ± 0.805	13.079 ± 0.369	13.132 ± 0.874	+	+	+	+	0.0233869	0.0176481	-0.0834963	0.0273874											-0.161011	0.0408702	-0.309862	0.0849444	-0.257192	0.0664044
A0A087X0K1;Q9Y376	CAB39	12.658 ± 1.032	17.185 ± 1.928	17.443 ± 0.46	17.389 ± 0.604	+	+	+	+	0.189225	0.104374	-0.141034	0.0512264	+	+	+	+				3.81819	1.2789	310	4.52705	2.21684	4.78534	3.82999	4.73124	3.66574
A0A087X0M4;A0A087WWF4;Q9BWU0	SLC4A1AP	9.091 ± 2.089	12.648 ± 0.308	12.014 ± 0.422	11.987 ± 0.461	+	+	+	+	0.255073	0.16293	-0.18222	0.07286	+	+	+					2.5445	0.90162	804	3.73881	2.17765	3.10545	1.80252	3.07795	1.77782
A0A087X0P0;Q02224-3;Q02224	CENPE	16.661 ± 2.496	17.547 ± 0.291	18.573 ± 1.757	17.088 ± 0.876	+	+	+	+	0.0490237	0.027063	0.01777	0.00100813											0.885384	0.294552	1.91154	0.589937	0.42647	0.120279
A0A087X0Q9;Q9BVL4	SELO	11.835 ± 2.057	12.969 ± 1.881	13.302 ± 1.253	12.013 ± 1.646	+	+	+	+	0.178496	0.0965093	-0.117479	0.0406583											0.64873	0.196979	1.14939	0.548709	-0.0867577	0.0276315
A0A087X0R6;Q9UMY4-3;Q9UMY4;Q9UMY4-1	SNX12	12.083 ± 0.268	17.318 ± 0.262	17.323 ± 0.355	17.045 ± 0.641	+	+	+	+	0.0698537	0.0356119	0.0254417	0.00274766	+	+	+	+				9.16541	1.4454	160	5.23582	6.85742	5.24034	6.41724	4.9626	5.13439
A0A087X0S5;P12109	COL6A1	11.413 ± 0.751	12.628 ± 1.359	13.161 ± 0.295	13.723 ± 0.375	+	+	+	+	0.121291	0.0606575	-0.206539	0.0878422	+		+	+	+			1.98624	0.35305	1511	1.13426	0.750356	1.66737	2.59956	2.22959	3.12335
F5H125;H0YG94;A0A087X0T8;A0A087X1W8;A0A0A0MTJ8;X5DQS5;Q9BY67-2;Q9BY67-5;Q9BY67;Q9BY67-4;Q9BY67-3	CADM1	10.962 ± 0.709	10.917 ± 0.134	11.156 ± 0.413	11.036 ± 0.333	+	+	+	+	0.0970929	0.0481299	-0.312113	0.180909											-0.0452771	0.0437224	0.194665	0.185736	0.074157	0.0674734
A0A087X0V4;A8K0B5;Q8IWT0;D3DPQ2;H7C3R6;Q8IWT0-2;A0A087WUU3;A0A087WTK6;A0A087WW18;F6SII6;S4R426;A0A087X1H4	ZBTB8OS	12.612 ± 0.987	15.225 ± 1.209	15.647 ± 0.97	16.367 ± 0.715	+	+	+	+	-0.0831664	0.013626	-0.0551111	0.0178829	+	+	+	+	+			3.03717	0.71951	1066	2.6129	1.81058	3.03473	2.33376	3.75517	3.07676
A0A087X0W7;Q86TX2;G3V4F2;A0A087WT95;P49753;A0A2R8Y7H3;P49753-2	ACOT2	12.873 ± 0.476	16.66 ± 2.618	16.768 ± 1.55	16.919 ± 1.203	+	+	+	+	0.378297	0.357512	-0.121088	0.0422005	+		+	+	+			1.91302	1.0326	619	3.78746	1.53291	3.89511	2.52492	4.04644	3.11161
Q2TAM5;E9PKH5;A0A087X0W8;Q04206-2;Q04206-3;Q04206-4;Q04206;E9PMD5;E9PI38;E9PQS6;E9PKV4;A0A087WVP0	RELA	12.109 ± 1.143	14.44 ± 1.296	13.939 ± 1.726	13.982 ± 0.906	+	+	+	+	0.205248	0.116902	-0.190133	0.0775379											2.33068	1.44752	1.82975	0.894468	1.87265	1.37205
A0A087X0W9;Q8N6M0;A0A0C4DH76;Q8N6M0-2	OTUD6B	13.573 ± 1.253	13.51 ± 0.642	14.993 ± 1.999	14.362 ± 0.947	+	+	+	+	-0.0278869	0.00207721	-0.0973054	0.0325166											-0.0624802	0.0305058	1.42043	0.562359	0.789096	0.451302
A0A087X0X3;P52272-2;P52272;M0R019;M0QZM1;M0R2I7;M0QYQ7;M0R0N3;M0R2T0;M0R0Y6;M0QY96;M0QYL3	HNRNPM	13.198 ± 0.518	15.963 ± 0.395	15.255 ± 0.771	14.89 ± 0.875	+	+	+	+	0.293375	0.207698	-0.0904009	0.0299086	+	+	+					3.25174	0.65468	1158	2.76566	3.83439	2.05695	2.35327	1.69196	1.79921
A0A087X142;A6NMH6;A6NFQ9;F8W8I8;Q92599-3;Q92599-2;Q92599-4;Q92599;C9J4G8;C9JV02	SEPT8	12.652 ± 0.644	15.422 ± 0.862	15.529 ± 1.303	15.313 ± 1.097	+	+	+	+	0.288568	0.201524	-0.0627828	0.0203201	+	+	+	+				2.38044	0.78975	960	2.76982	2.67422	2.87674	2.12673	2.66083	2.23656
A0A087X1B2;Q53GS9-2;Q53GS9;B9A018;Q53GS9-3	USP39	13.545 ± 1.872	13.729 ± 0.488	13.978 ± 0.692	13.516 ± 0.607	+	+	+	+	0.294977	0.209796	-0.193202	0.0794018											0.183861	0.0677602	0.433373	0.167936	-0.029237	0.00998859
A0A087X1E4;P53365-2;P53365-3;P53365;E9PRV8	ARFIP2	9.331 ± 1.123	11.113 ± 0.52	11.033 ± 0.378	10.822 ± 0.765					0	0	0	0											0	NaN	0	NaN	0	NaN
A0A087X1H5;Q15057;A0A5F9ZHJ9;H7C3K3;A0A0U1RQT1	ACAP2	11.919 ± 2.191	13.537 ± 0.742	13.928 ± 0.746	14.188 ± 1.763	+	+	+	+	0.210856	0.121523	-0.143336	0.0523248											1.61849	0.675128	2.00937	0.875365	2.26879	0.801941
A0A087X1J7;P22352;H0YBE4;E5RG32;H0YC19	GPX3	17.409 ± 0.479	18.907 ± 0.761	19.17 ± 0.295	19.452 ± 0.29	+	+	+	+	0.126736	0.0636745	-0.0535767	0.0174067	+	+	+	+	+			3.43885	0.42836	1443	1.49793	1.80325	1.7618	3.11634	2.04316	3.47414
A0A087X1P5;Q9H9Q2;J3KQV6;J3QT67;J3QT66;J3QT69;J3QT50;J3QT43;J3QT95;J3QT73;J3KQ34;J3KQ41;Q9H9Q2-2;Q9H9Q2-3	COPS7B	10.059 ± 1.655	13.842 ± 0.571	13.64 ± 1.395	13.001 ± 1.681	+	+	+	+	0.276805	0.187131	-0.277023	0.143625	+	+	+					2.08219	0.95618	730	3.44901	2.52213	3.24661	1.82942	2.60796	1.29749
H7C372;C9JV14;C9JYU8;A0A087X1R1;P53814-5;P53814;P53814-6;C9JGQ0;C9JBH9;C9JQZ8;A0A087WVP4	SMTN	9.412 ± 1.259	10.738 ± 0.904	10.884 ± 1.779	10.244 ± 0.913					0	0	0	0											0	NaN	0	NaN	0	NaN
Q9UL46;A0A087X1Z3;H0YM70	PSME2	13.164 ± 0.532	14.788 ± 1.205	14.506 ± 1.771	14.306 ± 1.162	+	+	+	+	0.358269	0.313116	-0.227724	0.102477											1.6239	1.31169	1.34172	0.705551	1.14189	0.906001
F8WCZ6;A0A087X232;P09871;F5H7T4;H0Y5D1	C1S	14.076 ± 1.694	15.722 ± 1.549	15.743 ± 1.216	15.829 ± 1.073	+	+	+	+	0.259727	0.167872	-0.248438	0.118432	+			+		+		1.55638	1.6554	47	-1.6461	0.695706	-1.66746	0.793337	-1.75289	1.88256
A0A087X253;P63010-3;P63010;P63010-2	AP2B1	9.684 ± 0.643	10.996 ± 0.735	11.097 ± 1.403	10.835 ± 0.928					0	0	0	0											0	NaN	0	NaN	0	NaN
M0R0F8;H9KV89;A0A087X254;Q8N8J6;Q8N8J6-3;Q8N8J6-2	ZNF615	9.077 ± 0.666	11.173 ± 0.687	11.524 ± 1.096	10.355 ± 0.948					0	0	0	0	+							2.07715	0.36489	1501	0	NaN	0	NaN	0	NaN
A0A087X256;Q2M389;F8W1W1;F8VYH7;Q2M389-2	KIAA1033	14.949 ± 1.983	14.358 ± 0.669	14.938 ± 1.103	13.734 ± 0.945	+	+	+	+	-0.075956	0.0113263	-0.170954	0.0665055											-0.591482	0.227331	-0.0111761	0.00328629	-1.21578	0.507563
A0A087X271;H3BVI6;B4DDF4;B4DUT8;Q99439;K7ES69;Q99439-2;A0A087X1X5	CNN2	11.502 ± 0.836	12.35 ± 0.448	12.044 ± 0.637	12.087 ± 0.646	+	+	+	+	0.372689	0.344297	-0.181694	0.0725554											0.848256	0.906551	0.542117	0.465631	0.585668	0.508482
A0A087X279;P09913	IFIT2	13.256 ± 3.944	12.548 ± 0.761	15.899 ± 4.986	13.94 ± 2.715	+	+	+	+	-0.0755846	0.0112101	-0.109287	0.0372557											-0.708448	0.132933	2.64284	0.359	0.683838	0.105269
A0A087X2B3;C9JYY6;F8W775;Q92823-3;Q92823-4;Q92823-6;Q92823-2;Q92823;Q92823-5;C9JH43	NRCAM	10.68 ± 1.264	13.638 ± 0.816	13.386 ± 1.664	13.645 ± 1.93	+	+	+	+	0.18593	0.101915	-0.0132418	0.00615267		+							0.73764	1036	2.82753	2.3117	2.57511	1.41483	2.3903	0.829567
A0A087X2D0;P84103-2;P84103	SRSF3	9.715 ± 1.232	16.822 ± 0.824	17.159 ± 0.623	15.513 ± 3.349	+	+	+	+	0.228767	0.137174	-0.108043	0.0367508	+	+	+					3.48698	2.2191	3	7.34902	3.589	7.68607	3.7967	5.8506	1.53466
A0A087X2D8;O60271-4;O60271-2;O60271-5;O60271-9;H0YBE9	SPAG9	12.08 ± 0.582	17.494 ± 0.381	16.53 ± 0.312	16.116 ± 1.094	+	+	+	+	0.216465	0.126274	-0.0934695	0.0310569	+	+	+	+				6.3918	1.3309	253	5.41371	5.35235	4.45009	4.98787	4.03642	3.2059
F1T0B3;A0A087X2G1;Q92499-3;Q92499-2;Q92499	DDX1	16.826 ± 0.614	19.812 ± 3.187	19.313 ± 3.727	18.022 ± 0.644	+	+	+	+	0.257323	0.165304	-0.200106	0.083701											2.98632	0.93788	2.48686	0.627155	1.19665	1.44199
D6RIC3;A0A0C4DGU5;A0A087X2G6;Q9Y3C1;Q9Y3C1-3;Q9Y3C1-2	NOP16	10.497 ± 2.483	12.646 ± 0.989	13.638 ± 3.962	12.259 ± 0.668	+	+	+	+	0.00458958	0.0114612	-0.116196	0.0401166											2.14899	0.798708	3.14067	0.642618	1.76185	0.658261
A0A087X2H1;Q9ULT8;G3V4V5;H0YJD4;H0YJP0	HECTD1	13.243 ± 1.674	14.562 ± 1.999	16.345 ± 3.954	13.595 ± 0.885	+	+	+	+	0.209254	0.120189	-0.247671	0.117809											1.3188	0.45506	3.10215	0.702032	0.351289	0.140665
A0A087X2I1;P62333;H0YJC0;H0YJS8	PSMC6	14.208 ± 0.76	18.203 ± 1.425	17.592 ± 1.437	16.876 ± 1.734	+	+	+	+	0.291773	0.205621	-0.168652	0.0652498	+	+	+					2.12275	1.0372	605	3.99531	2.58764	3.38359	2.2279	2.66853	1.51706
X6R9J3;A0A088AWP5;Q8WUY3-4;Q8WUY3;Q8WUY3-2;Q8WUY3-3	PRUNE2	11.11 ± 1.692	13.369 ± 0.369	13.08 ± 0.675	11.96 ± 1.24	+	+	+	+	0.211958	0.122446	-0.0352234	0.0119912											2.32421	1.34675	2.03487	1.10222	0.784049	0.279374
A0A096LNH6;Q14185	DOCK1	12.74 ± 3.298	13.537 ± 2.683	15.278 ± 4.909	13.747 ± 1.771	+	+	+	+	-0.0286667	0.00187103	-0.0984012	0.0329386											0.796096	0.142128	2.5372	0.372815	1.0066	0.214659
A0A096LNZ0;A0A096LP25;Q6ZSR9	AAK1	10.93 ± 3.101	13.586 ± 1.84	13.271 ± 1.949	13.5 ± 1.793	+	+	+	+	0.0362336	0.0222197	0.025076	0.00266303											2.71711	0.703434	1.62277	0.316752	2.65104	0.690985
A8MQT7;A0A096LP69;P14209-2;P14209;P14209-3	CD99	12.19 ± 0.898	15.701 ± 0.626	16.742 ± 0.334	17.359 ± 0.274	+	+	+	+	0.1019	0.0505082	-0.0343975	0.0117594	+	+	+	+	+			6.83411	1.0843	539	3.51154	3.17005	4.55205	4.1115	5.16885	4.47662
J3KP36;A0A0A0MR88;A0A096LPC5;Q9Y4E1-3;Q9Y4E1-6;Q9Y4E1-2;Q9Y4E1-1;Q9Y4E1;Q9Y4E1-5;A0A0A0MT65;B1AP61;Q5SRD0	FAM21C	9.561 ± 1.738	11.971 ± 1.35	11.595 ± 0.842	10.479 ± 0.359	+	+	+	+	0.0594387	0.031232	-0.00140921	0.00328422											2.40967	1.14828	2.03375	1.0981	0.917503	0.467283
A0A096LPE2;P35542	SAA2-SAA4	15.519 ± 4.266	17.322 ± 1.173	16.435 ± 1.629	16.072 ± 2.262	+	+	+	+	0.260906	0.169144	-0.209344	0.0896902											1.82392	0.35181	0.936745	0.156096	0.573747	0.0855035
A0A096LPH7;P48553	LOC102724200	9.206 ± 1.206	10.787 ± 0.496	10.001 ± 1.054	10.516 ± 1.226					0	0	0	0											0	NaN	0	NaN	0	NaN
P0DPI2-2;A0A0B4J2D5-2;P0DPI2;A0A0B4J2D5;A0A096LPI6;A0A096LNJ1;A0A096LP73;A0A2R8Y6K9;A0A096LNH5;H7C1F6;A0A2R8YDR7;H7C2G3;F2Z2Q0;A0A096LP12	C21orf33	15.376 ± 1.629	12.944 ± 2.07	14.525 ± 1.184	15.153 ± 1.068	+	+	+	+	-0.0538233	0.00477446	0.039486	0.0061302											-2.75599	0.949387	-0.851055	0.366167	-0.222571	0.0825852
P05161;A0A096LPJ4;A0A096LNZ9	ISG15	10.351 ± 1.655	11.623 ± 2.092	14.191 ± 1.837	12.074 ± 2.903	+	+	+	+	0.099783	0.0494543	-0.350626	0.233084											1.41106	0.48806	3.78528	1.62924	1.71451	0.469289
A0A096LPJ9;A0A140G945-2;E7EWH7;A0A140G945;P02489	CRYAA	11.826 ± 2.054	14.974 ± 3.287	12.953 ± 3.215	12.784 ± 2.367	+	+	+	+	0.048445	0.0268374	-0.175286	0.0689079											3.35249	0.950919	1.49993	0.369172	0.836408	0.211385
A0A0A0MTC7;A0A0A0MQS9;Q16363-2;Q16363;E5RK79;E5RFD7;E5RHF3;Q6LET9;H0YAP9;E5RFQ2;A0A494C139;Q16363-3	LAMA4	9.542 ± 1.17	10.97 ± 0.791	10.78 ± 1.298	12.873 ± 2.238		+		+	-0.37483	0.220658	-0.311388	0.180053											1.82534	1.38899	0	NaN	3.25906	1.22026
A0A0A0MTB9;H0YAK8;A0A0A0MQT0;P09455;P09455-2;P09455-3	RBP1	9.595 ± 1.523	13.719 ± 3.012	16.341 ± 0.929	16.918 ± 0.653	+	+	+	+	-0.230803	0.0832058	0.0562371	0.0105152	+		+	+	+			3.50483	1.6282	55	4.68753	1.65339	6.95334	3.29571	7.53043	3.61406
A0A0A0MQU4;Q96I15;H7C1N7;H7C280;H7C4A1;H7C3V9;H7C277;Q96I15-2	SCLY	13.854 ± 3.205	12.957 ± 1.715	15.052 ± 6.298	13.557 ± 0.998	+	+	+	+	-0.0684264	0.0090129	0	0											-0.897172	0.194401	1.1977	0.127152	-0.297175	0.0628357
A0A0A0MQW0;A0A0A0MR39;Q9P2K5-2;Q9P2K5;A0A087WWC8;A0A087WUT0;Q9P2K5-4	MYEF2	10.43 ± 1.339	12.234 ± 1.314	13.93 ± 0.732	12.819 ± 1.523	+	+	+	+	0.126346	0.0634562	-0.0823521	0.0269778	+		+					1.84924	0.87831	833	1.95795	1.18752	3.49981	2.42683	2.7382	1.87551
F2Z357;A0A0A0MQY8;J3KPC5;X6R8W7;P47736;P47736-2;P47736-4;P47736-3	RAP1GAP	12.235 ± 1.054	14.143 ± 0.438	13.796 ± 1.768	13.62 ± 1.427	+	+	+	+	0.203646	0.115605	-0.197805	0.0822515		+							0.47062	1394	1.90824	1.80902	1.56154	0.744703	1.38504	0.770872
A0A0A0MR33;G3V5T0;A0A0C4DFM0;G3V4T6;O43708-3;O43708;G3V3B9;G3V267;O43708-2	GSTZ1	10.793 ± 1.393	12.356 ± 0.691	12.33 ± 0.658	13.17 ± 0.959	+	+	+	+	0.0636874	0.0329928	0.0505637	0.00898607											1.74839	0.948657	1.72268	0.939378	2.5629	1.37213
A0A0A0MRB5;Q8WXG6-6;Q8WXG6-8;Q8WXG6-5;Q8WXG6-4;Q8WXG6-7;Q8WXG6-3;Q8WXG6-2;Q8WXG6;C9J6B0	MADD	11.891 ± 2.329	13.057 ± 0.575	12.966 ± 0.707	12.106 ± 0.632	+	+	+	+	0.141957	0.0725237	0.00242664	0.00239374											1.16531	0.433167	1.07434	0.385798	0.214237	0.0630227
A0A0A0MRE1;B4DJ07;A0A0A0MSB8;Q9UPT5-2;Q9UPT5-5;Q9UPT5-1;Q9UPT5-6;Q9UPT5;Q9UPT5-4;C9JME6;C9JKC2;B5MCY9;K7ERQ5	EXOC7	13.903 ± 0.583	14.741 ± 0.268	14.79 ± 0.64	14.54 ± 0.423	+	+	+	+	0.239698	0.147449	-0.12032	0.0418704											0.838249	1.39872	0.887017	1.06406	0.636996	0.895133
A0A0A0MRF6;Q99996-5;Q99996-3;Q99996;Q99996-1;Q99996-6;A0A0A0MRE9;A0A6I8PUA5;A0A087WX84;H7BYL6;Q99996-4;Q6PJH3;A0A6I8PUD8	AKAP9	16.341 ± 1.12	17.279 ± 0.824	18.153 ± 1.94	18.263 ± 0.784	+	+	+	+	0.0522284	0.0283239	0.151258	0.0438694											0.938832	0.64643	1.81216	0.804458	1.92259	1.51311
A0A0A0MRF9;P16885;H3BPZ3;H3BQV5	PLCG2	12.291 ± 0.108	14.9 ± 1.068	14.792 ± 0.932	13.707 ± 1.423	+	+	+	+	0.343047	0.283898	-0.162515	0.0619694	+	+	+					1.96738	0.7858	965	2.60865	2.54972	2.50072	2.74922	1.4153	1.02396
A0A0A0MRG2;P05067-3;P05067-4;P05067-5;P05067-6;P05067-7;P05067-11;P05067-8;P05067-9;P05067;H7C0V9;E9PG40;P05067-2;P05067-10	APP	13.437 ± 1.539	15.044 ± 0.856	16.052 ± 0.558	16.458 ± 1.051	+	+	+	+	0.223675	0.13258	-0.161748	0.0615662	+				+			2.1135	0.5812	1270	1.60778	0.929611	2.61491	1.72816	3.02111	1.75405
A0A0A0MRI1;Q8IXQ4-2;Q8IXQ4;Q8IXQ4-3	GPALPP1	13.931 ± 3.118	13.55 ± 0.826	15.952 ± 2.728	14.205 ± 1.276	+	+	+	+	-0.0551402	0.00514355	-0.0950835	0.0316677											-0.381325	0.0856713	2.0213	0.4355	0.274179	0.0574683
A0A0A0MRI2;Q9UNH7;Q9UNH7-2;G3V5X9;H0YJF8;G3V4Z5	SNX6	12.027 ± 3.631	15.682 ± 0.739	15.185 ± 1.35	15.023 ± 0.44	+	+	+	+	0.261207	0.16947	-0.0277419	0.00992729											3.39306	1.09751	2.89629	0.851242	2.7342	0.869317
F6S8N6;A0A0A0MRJ6;P22061;P22061-2;A0A3F2YNX8;F8WDT3;F8WAV5;F8WAX2;C9J0F2	PCMT1	16.287 ± 1.243	18.195 ± 0.43	18.215 ± 0.562	17.935 ± 1.48	+	+	+	+	-0.018273	0.00469086	0.122105	0.0319294											1.90754	1.56369	1.92756	1.52163	1.64738	0.856604
P12259;A0A0A0MRJ7;CON__Q28107	F5	17.226 ± 3.046	15.624 ± 0.721	16.6 ± 3.358	15.417 ± 2.861	+	+	+	+	-0.104797	0.0210421	0.0714719	0.0148531											-1.60211	0.461466	-0.625592	0.10137	-1.80904	0.376834
Q9UM54-5;Q9UM54;Q9UM54-6;Q9UM54-1;Q9UM54-4;Q9UM54-2;A0A590UJ40;A0A1Y0BRN3;A0A0A0MRM8;E7EW20;A0A0D9SGC1;A0A590UJ75;A0A590UKB0;A0A590UK22;A0A590UK86;A0A590UJY4;A0A5F9ZI03;A0A590UK71;A0A590UJW9;Q5JVM0	MYO6	14.715 ± 0.77	16.732 ± 1.691	15.565 ± 1.837	15.229 ± 1.39	+	+	+	+	0.336637	0.272562	-0.145637	0.0534355											2.0175	1.13695	0.85029	0.370604	0.514052	0.266319
A0A0A0MRM9;Q14978;Q14978-3;Q14978-2;S4R402;S4R341;S4R349	NOLC1	11.576 ± 2.817	14.258 ± 0.338	15.115 ± 0.935	14.365 ± 0.629	+	+	+	+	0.226253	0.134892	0.00758852	0.00122517											2.73237	0.960046	3.58905	1.25063	2.83943	0.985319
A0A0A0MRN4;Q5BKZ1-3;Q5BKZ1	ZNF326	11.346 ± 2.511	11.521 ± 0.862	12.553 ± 1.793	11.558 ± 0.874	+	+	+	+	0.0510906	0.027874	0.0411893	0.00655834											0.175814	0.0462589	1.20763	0.333917	0.212309	0.0563285
A0A0A0MRR7;P09234	SNRPC	9.492 ± 0.92	14.327 ± 1.483	15.012 ± 0.655	13.622 ± 2.385	+	+	+	+	0.235863	0.143779	-0.342566	0.220937	+	+	+					2.98964	1.4969	117	4.38799	2.0506	5.42362	4.29629	4.09402	1.83327
A0A0A0MRT6;Q8IZP0-2;Q8IZP0-4;Q8IZP0-3;Q8IZP0-5;Q8IZP0-6;Q8IZP0-9;Q8IZP0-12;Q8IZP0;B6VEX4;Q8IZP0-10;Q8IZP0-8;Q8IZP0-7;Q8IZP0-11	ABI1	12.658 ± 0.338	16.826 ± 0.729	16.194 ± 0.685	15.992 ± 1.104	+	+	+	+	0.183617	0.100213	-0.189366	0.0770763	+	+	+	+				4.63818	1.034	615	4.16833	4.32815	3.53594	4.04765	3.3338	2.92931
A0A0A0MRW1;A0A0A0MRV9;Q5T586;A0A0A0MRW2;Q5T593;A0A0A0MRW0;A0A0A0MRW3;Q8IW50-3;Q8IW50-7;Q8IW50-2;Q8IW50-5;Q8IW50-6;Q8IW50-4;Q8IW50	FAM219A	8.943 ± 1.711	10.028 ± 0.784	10.57 ± 0.679	10.983 ± 1.481					0	0	0	0											0	NaN	0	NaN	0	NaN
F8WDP1;A0A0A0MRY0;Q8WUA7-3;Q8WUA7-4;Q8WUA7	TBC1D22A	9.5 ± 0.881	11.221 ± 0.762	11.389 ± 1.267	10.682 ± 0.551					0	0	0	0											0	NaN	0	NaN	0	NaN
A0A0A0MRZ6;Q99698-3;Q99698-2;Q99698	LYST	9.048 ± 1.578	10.471 ± 0.469	10.837 ± 1.255	9.731 ± 0.575					0	0	0	0											0	NaN	0	NaN	0	NaN
A0A0A0MRZ8;P04433	IGKV3D-11	19.569 ± 0.586	19.253 ± 0.599	19.452 ± 0.711	19.103 ± 0.611	+	+	+	+	0.203646	0.115605	-0.222354	0.0986154											-0.316496	0.320111	-0.117586	0.0931191	-0.466192	0.504296
P01857;A0A0A0MS08;A0A0A0MS07	IGHG1	19.716 ± 1.327	19.148 ± 1.642	20.433 ± 1.06	20.429 ± 1.382	+	+	+	+	0.12994	0.0654861	-0.0443707	0.0146264											-0.568413	0.214941	0.717084	0.365802	0.712376	0.314106
A0A0A0MS09;P01880;P01880-2	IGHD	9.865 ± 0.955	10.927 ± 0.468	10.725 ± 0.789	10.778 ± 0.821	+	+	+	+	0.14356	0.073492	-0.327456	0.20002											1.06241	1.03307	0.860759	0.66974	0.913849	0.705794
A0A0A0MS15	IGHV3-49	15.393 ± 0.894	14.315 ± 0.526	15.318 ± 1.083	13.725 ± 1.952	+	+	+	+	0.0289949	0.0196085	0.115201	0.0293409											-1.07755	1.08106	-0.0749643	0.03694	-1.66754	0.7661
A0A0G2JPI0;A0A0G2JM84;A0A0A0MS20;A0A0G2JPX5;A0A0G2JPU4;A0A0G2JMH7;A0A0G2JML1;A0A0G2JNE9;A0A0G2JP25;A0A0G2JQ20;A8MUE1;A0A0G2JQ10;A0A0G2JM57;A0A0A0MSZ8;A0A0G2JP84;A0A0G2JPC7;A0A0G2JM38;C9JST2;A0A0G2JM43;A0A0G2JPA9;A0A0G2JNL1;Q8NHJ6;Q8NHJ6-2;Q8NHJ6-3	LILRB4	10.638 ± 0.359	11.466 ± 1.637	11.239 ± 0.341	10.928 ± 0.787	+	+	+	+	0.27575	0.185887	-0.22082	0.0975317											0.828467	0.442655	0.601194	1.29113	0.290748	0.278521
C9JHF5;A0A0A0MS29;Q9GZY8-4;Q9GZY8-5;Q9GZY8-3;Q9GZY8-2;Q9GZY8	MFF	10.254 ± 0.656	10.955 ± 0.954	10.283 ± 0.545	11.151 ± 0.838	+	+	+	+	0.325421	0.253923	-0.282193	0.148634											0.701693	0.567256	0.029902	0.0239401	0.897005	0.845434
J3QLW1;E9PRT5;H3BSD2;H3BMV9;A0A6I8PIQ6;A0A0A0MS45;J3KNI1;Q9H9E3-2;Q9H9E3	COG4	10.486 ± 3.432	10.212 ± 1.03	11.207 ± 1.95	10.566 ± 1.527	+	+	+	+	0.0145742	0.0146752	-0.116485	0.0402381											-0.274293	0.0538738	0.72085	0.1382	0.0796673	0.0143308
A0A0A0MS69;Q14123-3;Q14123;Q14123-2	PDE1C	12.024 ± 0.659	12.689 ± 0.298	12.77 ± 1.317	12.509 ± 0.725	+	+	+	+	0.255721	0.163611	-0.187831	0.0761584											0.665506	0.938283	0.745768	0.455566	0.485293	0.443655
A0A0A0MTS5;A0A0A6YYF2;A0A3B3ITG1;A0A0A0MSA0;Q16787-4;Q16787-1;Q16787-3;Q16787	LAMA3	13.555 ± 1.786	13.407 ± 0.959	13.997 ± 1.182	12.995 ± 0.244	+	+	+	+	-0.0134661	0.00604843	0.0300447	0.00382766											-0.14769	0.0511417	0.44207	0.158604	-0.559803	0.253923
A0A0A0MSA7;A0A0U1RQK7;O43432-4;O43432;O43432-3	EIF4G3	12.192 ± 2.141	13.19 ± 0.482	13.021 ± 1.013	13.111 ± 0.415	+	+	+	+	0.0698537	0.0356119	-0.252274	0.121585											0.998538	0.400276	0.829422	0.29251	0.919379	0.365111
A0A1W2PNM1;A0A0A0MSE2;A0A0D9SFP2;E9PF18;Q16836;Q16836-3;Q16836-2;A0A1W2PQV5;A0A1W2PQC2;A0A1W2PQ78;A0A1W2PRT2	HADH	13.919 ± 1.047	15.719 ± 0.864	16.401 ± 0.568	15.724 ± 1.562	+	+	+	+	0.310199	0.230788	-0.101908	0.0343047			+						0.67241	1138	1.79946	1.42009	2.48194	2.2292	1.80453	0.985507
C9JHU6;C9JUM0;B5MCU4;A0A0A0MSH6;B5MDU6;Q9H6V9-4;Q9H6V9-3;Q9H6V9;Q9H6V9-2	LDAH	9.704 ± 0.866	10.222 ± 0.508	11.293 ± 1.932	11.588 ± 1.26	+	+	+	+	0.343848	0.285353	-0.183228	0.073446											0.517441	0.465253	1.58858	0.734982	1.8832	1.31062
B3KPJ4;A0A0A0MSI2;Q8IXK0-3;Q8IXK0-2;Q8IXK0-4;Q8IXK0;Q8IXK0-5	PHC2	9.118 ± 1.136	10.647 ± 0.614	10.601 ± 0.978	10.626 ± 1.363					0	0	0	0											0	NaN	0	NaN	0	NaN
A0A0A0MSI5;Q6ICL3-2;Q6ICL3-3;Q6ICL3;Q6ICL3-4;C9JKN2;B7Z4A5;B7Z6W2;F8WDT9;A8MWT1;C9JDT9;C9J695;Q6ICL3-5;Q6ICL3-6	TANGO2	14.603 ± 0.315	15.986 ± 0.524	16.401 ± 0.527	16.577 ± 0.518	+	+	+	+	0.0890814	0.0442819	-0.0390005	0.0130642	+	+	+	+	+			3.48438	0.43413	1437	1.38274	2.39923	1.79821	2.96095	1.97336	3.20324
A0A0A0MSI8;O00471;G3V4Z7;F8W9B8	EXOC5	11.302 ± 1.676	13.391 ± 1.817	12.257 ± 2.276	11.556 ± 0.856	+	+	+	+	0.262233	0.170585	-0.00701881	0.00462095											2.4813	0.844618	1.22919	0.308341	0.580668	0.180754
A0A0A0MSJ0;Q86XP3-2;Q86XP3	DDX42	11.015 ± 1.192	11.246 ± 0.345	10.323 ± 0.613	10.704 ± 0.609	+	+	+	+	0.121929	0.061007	-0.256109	0.124805											0.231777	0.141667	-0.6919	0.46625	-0.311019	0.181351
A0A0A0MSN4;P12821;P12821-2;F6X3S4;P12821-4;P12821-3;J3KTB8;J3QRX8;J3KSQ5;J3KS28	ACE	12.528 ± 0.531	17.323 ± 2.224	17.182 ± 1.215	17.682 ± 0.232	+	+	+	+	0.0594387	0.031232	-0.102676	0.0346066	+	+	+	+				3.51719	1.2295	358	4.79518	2.24263	4.65483	3.38057	5.1548	5.69289
A2ABK4;A0A0G2JI50;E9PD43;A0A0A0MT02;A0A0A0MSN9;P18615-4;P18615;P18615-3	NELFE	8.951 ± 1.003	10.88 ± 0.849	10.632 ± 1.598	10.283 ± 1.153					0	0	0	0											0	NaN	0	NaN	0	NaN
A0A0A0MSQ0;P13797-3;P13797-2;P13797;H7C4N2;U3KQI3	PLS3	12.809 ± 1.541	17.34 ± 0.961	16.914 ± 0.655	16.69 ± 1.063	+	+	+	+	0.244505	0.152155	-0.077359	0.0252171	+	+	+	+				3.57913	1.1719	423	4.5319	2.60668	4.10581	2.56896	3.8811	2.21909
A0A0A0MSR6;C9J879;Q9H3R0-3;Q9H3R0-4;Q9H3R0-2;Q9H3R0	KDM4C	9.401 ± 1.208	10.513 ± 0.69	10.177 ± 1.042	9.95 ± 0.155					0	0	0	0											0	NaN	0	NaN	0	NaN
A0A0A0MSR7;Q96M53	TBATA	9.592 ± 1.032	11.315 ± 0.478	10.658 ± 2.088	10.888 ± 1.095					0	0	0	0											0	NaN	0	NaN	0	NaN
A0A0A0MSS8;P42330;S4R3Z2;S4R3D5	AKR1C3	12.525 ± 0.509	17.473 ± 0.241	16.766 ± 0.257	16.364 ± 0.947	+	+	+	+	0.177208	0.0955917	-0.0436035	0.0144006	+	+	+	+				6.83275	1.25	340	4.9483	5.66274	4.24113	5.23605	3.8397	3.42125
C9JYU7;A0A0A0MSU2;A0A1C7CYX1;Q6PJG2	ELMSAN1	17.233 ± 1.358	18.011 ± 0.117	18.147 ± 0.367	17.721 ± 1.042	+	+	+	+	0.215663	0.125587	-0.396502	0.320389											0.777725	0.526761	0.91425	0.617357	0.487629	0.229499
H0Y837;A0A0A0MSW3;A0A494C1F2;P35658-2;P35658-4;P35658;P35658-3;P35658-5;A0A494C104;E9PKD2;B7ZAV2	NUP214	10.175 ± 2.283	10.573 ± 0.759	11.679 ± 2.29	10.467 ± 0.974	+	+	+	+	0.125133	0.0627787	-0.122622	0.0428644											0.398046	0.12379	1.50426	0.411046	0.292675	0.0854368
A0A0A0MSW4;P48739;P48739-2;P48739-3;B3KYB6;B3KYB7	PITPNB	14.67 ± 0.66	17.294 ± 0.664	16.859 ± 0.667	17.007 ± 0.491	+	+	+	+	0.132344	0.0668625	-0.123389	0.0431981	+	+	+	+				3.61901	0.61928	1217	2.62428	2.86202	2.1886	2.46142	2.33723	2.89225
Q08345-5;Q08345;Q08345-6;Q08345-2;A0A0A0MSX3;A0A0G2JNZ7;A0A0G2JIA2;A0A140T972;A2ABM8;E7EPH4;E7EQ30;A0A0G2JIZ7;A2ABL2;E7EUP7;E7EVT1;H0Y717;E7ETI3;E7EPN2;E7ERI6;A2ABL0;E7ESR9;A0A0G2JHK4;E7ERN0;E7EVW6;E7EUD5;E7ETX3;E7ES06;Q08345-4;E7EN94	DDR1	12.492 ± 0.346	14.736 ± 0.507	14.357 ± 0.552	14.338 ± 0.604	+	+	+	+	0.215663	0.125587	-0.224656	0.100257	+	+	+	+				3.71332	0.54158	1313	2.24366	3.47573	1.86508	2.91076	1.84589	2.73918
A0A0A0MSX9;P41252;J3KR24;Q5TCD1;Q5TCC6	IARS	14.865 ± 0.98	16.324 ± 1.615	14.986 ± 1.177	15.965 ± 0.435	+	+	+	+	0.216465	0.126274	-0.0351647	0.0119747											1.45881	0.760907	0.120767	0.0555795	1.09975	1.06472
A0A0A0MT32;P38571-2;P38571;Q5T073	LIPA	12.385 ± 1.572	15.081 ± 1.033	15.905 ± 0.426	15.415 ± 0.506	+	+	+	+	0.131054	0.0661222	-0.271983	0.138883	+		+					2.86069	0.95009	740	2.79159	1.47508	3.61612	2.15338	3.12642	1.85451
A0A0A0MT33;Q9UPN6;Q9UPN6-2	SCAF8	11.043 ± 1.268	13.826 ± 1.276	13.916 ± 2.308	12.46 ± 2.395	+	+	+	+	0.371075	0.340614	-0.268394	0.13559											2.78256	1.67205	2.87318	1.14376	1.5552	0.576529
A0A0A0MT36;A0A0C4DH26	IGKV6D-21	10.611 ± 2.426	11.042 ± 1.737	11.732 ± 3.099	10.751 ± 1.277	+	+	+	+	0.214061	0.124221	-0.227724	0.102477											0.431325	0.106677	1.12176	0.229663	0.139888	0.035248
H3BUD4;A0A0A0MT40;Q15111-2;Q15111	PLCL1	12.237 ± 1.035	12.257 ± 0.56	12.297 ± 0.659	13.348 ± 0.993	+	+	+	+	0.0890814	0.0442819	-0.0712216	0.0231118											0.0192845	0.0110316	0.0598645	0.0336504	1.11112	0.763913
H0YLC5;U3KQ96;H0YKT2;A0A0A0MT46;B5ME60;A0A0C4DG88;H0YLL6;H0YNW1;U3KQN1;Q9UKI9-2;P09086-3;P09086-2;P09086;Q9UKI9;Q9UKI9-3;P09086-4;P09086-5;P14859-4;P14859-5;P14859-3;P14859;P14859-2;P14859-6	POU2F3	9.408 ± 1.485	10.268 ± 0.569	10.527 ± 0.456	10.226 ± 0.81					0	0	0	0											0	NaN	0	NaN	0	NaN
A0A0A0MT71;Q6UX73-2;Q6UX73	C16orf89	10.658 ± 0.229	12.969 ± 0.909	12.742 ± 0.917	12.921 ± 0.725	+	+	+	+	0.261883	0.170204	-0.257024	0.125583	+	+	+	+				2.63846	0.49811	1365	2.04839	2.12772	1.82128	1.89051	2.00022	2.41488
A0A0A0MTR7;A0A0A0MTC1;Q63HN8;Q63HN8-4;Q63HN8-5;Q63HN8-6	RNF213	12.981 ± 3.254	15.572 ± 0.799	15.972 ± 1.835	14.493 ± 0.836	+	+	+	+	0.181214	0.0984634	-0.131828	0.0469526											2.59059	0.762109	2.99112	0.794855	1.51167	0.394925
E9PMS6;A0A0A0MTE2;E9PMT2;F8WD26;J3KP06;Q8WWI1-3;Q8WWI1-5;Q8WWI1-4;Q8WWI1-2;Q8WWI1;E9PMP7;H0Y424;H0YDQ3;H0YE95;H0YDG6	LMO7	10.891 ± 2.367	13.302 ± 0.629	13.555 ± 1.614	13.543 ± 0.98	+	+	+	+	0.1828	0.0996156	-0.226172	0.10135											2.38188	1.01514	2.63513	0.947188	2.62353	1.07668
A0A0A0MTH3;Q13418;A0A087WWY6;Q13418-3;Q13418-2	ILK	11.714 ± 2.494	12.613 ± 1.346	12.363 ± 2.966	10.986 ± 1.54	+	+	+	+	0.071456	0.036305	-0.189366	0.0770763											0.898672	0.260118	0.648071	0.125277	-0.72812	0.195872
A0A0A0MTP0;A0A0A0MTK0;Q7Z6B0-3;Q7Z6B0-2;Q7Z6B0;F5GWR1;F5GWB1;F5GZH9	CCDC91	9.49 ± 1.284	10.39 ± 0.876	10.637 ± 0.685	11.038 ± 0.468					0	0	0	0											0	NaN	0	NaN	0	NaN
A0A0A0MTN0;Q13617;Q13617-2;Q5T2B5	CUL2	12.927 ± 2.04	15.106 ± 0.573	15.783 ± 2.965	14.42 ± 1.881	+	+	+	+	0.397525	0.408549	-0.153309	0.0572283											2.17899	1.0684	2.85579	0.78612	1.49242	0.49029
A0A0A0MTP6;O15357;O15357-2;H0YFZ4	INPPL1	10.355 ± 2.96	11.317 ± 0.795	10.971 ± 1.836	10.825 ± 1.312	+	+	+	+	-0.0887744	0.0154731	-0.158679	0.0599682											0.961695	0.256945	0.615255	0.133149	0.469955	0.107148
A0A0A0MTP7;F8VXG7;Q99590-2;Q99590	SCAF11	9.188 ± 1.224	10.33 ± 0.914	10.916 ± 1.282	10.348 ± 0.62					0	0	0	0											0	NaN	0	NaN	0	NaN
Q8WZ42-11;A0A0A0MTS7;Q8WZ42-12;Q8WZ42-13;Q8WZ42-8;Q8WZ42;Q8WZ42-2;Q8WZ42-7;Q8WZ42-4;Q8WZ42-5;A0A0A0MRA3;Q8WZ42-3;Q8WZ42-9;Q8WZ42-10;Q8WZ42-6;H7C1P9;A0A0C4DG59	TTN	12.825 ± 1.33	14.342 ± 0.843	14.143 ± 1.608	13.36 ± 1.347	+	+	+	+	0.348655	0.294268	-0.0696873	0.0225954											1.5169	0.990296	1.31795	0.596336	0.534936	0.227402
P30566;A0A0A6YY92;A0A1B0GTJ7;A0A1B0GWJ0;A0A096LNY6;P30566-2;A0A096LNY5;A0A096LP76;A0A1B0GWF8;A0A1B0GTG9;V9GY96;A0A096LP92;A0A096LP72;A0A1W2PRX2;B4DEP1;A0A096LNT0;A0A096LNY4	ADSL	15.631 ± 0.783	16.621 ± 1.024	15.947 ± 0.905	16.026 ± 0.848	+	+	+	+	0.294977	0.209796	-0.0965382	0.0322224											0.990275	0.756108	0.315972	0.210038	0.395081	0.284675
K7EJ28;Q2QBA2;O43508-2;A0A0A6YY99;O75888-5;O75888-4;O75888-2;O75888;C9JFN2;C9JF68;O75888-3	TNFSF13	11.134 ± 2.447	14.949 ± 2.643	15.533 ± 1.418	14.305 ± 1.163	+	+	+	+	-0.0806012	0.0127983	-0.0417372	0.0138549											3.99023	1.07917	4.57361	1.5739	3.34615	1.1608
C9JPH1;K7ENL4;J3QL63;J3QL47;A0A0A6YYB9;J3KS67;C9JYS5;Q96ET8-2;Q96ET8-3;Q9NYZ1;Q96ET8	TVP23C	9.951 ± 1.841	10.803 ± 0.644	11.03 ± 1.273	10.385 ± 0.869	+	+	+	+	0.289369	0.202541	-0.269151	0.136279											0.852224	0.381156	1.07957	0.429522	0.433911	0.164483
F8WDD7;H7C0A3;F8WCF6;A0A0A6YYG9;P59998;P59998-3;P59998-2	ARPC4	9.373 ± 1.964	11.024 ± 1.485	9.995 ± 0.795	10.46 ± 0.653					0	0	0	0											0	NaN	0	NaN	0	NaN
A0A0A6YYH1;Q7Z6K5;Q7Z6K5-2;H0YMP5;H0YL03;H0YL85;H0YMK0	C15orf38-AP3S2	12.766 ± 0.629	14.745 ± 0.405	14.051 ± 0.617	13.787 ± 0.998	+	+	+	+	0.299784	0.216213	-0.0581797	0.0188465	+	+						1.90017	0.43473	1436	1.97877	2.73278	1.28408	1.57112	1.02035	0.871519
A0A0A6YYL4;P57737-2;P57737-4;P57737;P57737-3;I3L442;E7EP81;I3L167;I3L212	CORO7-PAM16	13.206 ± 2.421	13.729 ± 1.635	14.394 ± 1.204	14.405 ± 1.017	+	+	+	+	0.0313984	0.0204653	-0.0512752	0.0166993											0.52284	0.135131	1.18747	0.383519	1.19942	0.402108
A0A0B4J1R2;Q9H6R3;Q9H6R3-2	ACSS3	12.398 ± 1.878	13.498 ± 0.473	13.356 ± 0.715	13.4 ± 1.224	+	+	+	+	0.225277	0.134013	-0.0696873	0.0225954											1.09993	0.523795	0.957857	0.423268	1.00259	0.391923
A0A0B4J1R4;P32754-2;P32754	HPD	12.484 ± 0.185	18.064 ± 1.001	18.017 ± 0.445	17.519 ± 0.647	+	+	+	+	0.126454	0.0635169	0.082647	0.0182585	+	+	+	+				7.16938	1.5493	91	5.58005	4.46522	5.53286	6.34795	5.03494	5.2504
A0A0B4J1R6;P29401;P29401-2;E9PFF2	TKT	14.621 ± 1.332	18.85 ± 0.888	18.232 ± 0.8	17.461 ± 2.001	+	+	+	+	0.266136	0.174886	-0.219285	0.0964565	+	+	+					2.41587	1.1045	517	4.22854	2.73046	3.61095	2.45439	2.83959	1.25135
A0A0B4J1R7;Q96B45	C10orf32-ASMT	9.36 ± 0.876	10.611 ± 0.878	11.567 ± 0.951	10.357 ± 0.895					0	0	0	0											0	NaN	0	NaN	0	NaN
A0A0B4J1S8;Q9UBF8-3;Q9UBF8-2;Q9UBF8;E9PL47;F8W860	PI4KB	11.086 ± 0.761	11.369 ± 0.415	11.022 ± 0.413	11.766 ± 0.584	+	+	+	+	0.162787	0.0856925	-0.091168	0.0301941											0.28298	0.269164	-0.0637362	0.0516917	0.67965	0.685448
A0A0B4J1U7	IGHV6-1	14.636 ± 3.808	13.664 ± 1.892	13.932 ± 1.332	14.165 ± 1.478	+	+	+	+	0.000197254	0.0100979	-0.00987603	0.00531778											-0.995881	0.185138	-1.20711	0.22095	-0.494874	0.0889997
A0A0B4J1V0	IGHV3-15	11.679 ± 3.011	11.669 ± 1.646	13.068 ± 3.097	11.745 ± 1.867	+	+	+	+	0.156378	0.0815035	-0.152542	0.0568427											-0.010596	0.00205807	1.38873	0.264411	0.065141	0.0123964
A0A0B4J1V6	IGHV3-73	10.896 ± 0.917	10.753 ± 0.382	10.301 ± 0.643	10.603 ± 0.606	+	+	+	+	-0.00545461	0.00838815	-0.206243	0.0876491											-0.143745	0.106801	-0.595426	0.483456	-0.293158	0.21267
A0A0B4J1W3;Q9BXJ9;Q9BXJ9-4	NAA15	13.353 ± 0.681	14.717 ± 1.195	14.374 ± 1.01	14.86 ± 0.822	+	+	+	+	0.318211	0.242675	-0.189366	0.0770763											1.36338	1.02315	1.02085	0.839512	1.50678	1.51924
A0A0B4J1X5;A0A0C4DH42;P0DP02;P01767;P01772	IGHV3-74	17.986 ± 0.342	15.952 ± 4.266	17.928 ± 0.529	17.815 ± 1.029	+	+	+	+	0.192902	0.107164	-0.211523	0.0911442											-1.79376	0.418019	-0.058126	0.0656314	-0.171368	0.117616
A0A0B4J1Y8	IGLV9-49	14.267 ± 1.808	14.722 ± 1.203	14.914 ± 1.964	13.25 ± 0.946	+	+	+	+	0.0602399	0.0315613	-0.118786	0.0412138											0.455117	0.161385	0.647372	0.190574	-1.01679	0.446943
A0A0B4J1Z1;C9JAB2;Q16629-3;Q16629-2;Q16629-4;Q16629	SRSF7	13.954 ± 1.086	15.19 ± 3.026	16.996 ± 0.464	16.145 ± 1.04	+	+	+	+	0.171483	0.0915808	-0.127614	0.0450585			+						0.7286	1058	1.12873	0.2731	3.04157	2.67431	2.19095	1.57129
E9PNF5;A0A0B4J216;Q6IA69-2;Q6IA69	NADSYN1	12.273 ± 1.204	12.491 ± 0.356	14.004 ± 2.622	13.023 ± 0.935	+	+	+	+	0.000153462	0.0100845	-0.147171	0.0541829											0.21776	0.130407	1.73065	0.559863	0.750189	0.440075
A0A5H1ZRQ4;A0A0B4J231;P0CG04;B9A064	IGLL5	19.444 ± 0.722	18.33 ± 1.453	18.74 ± 0.992	19.09 ± 0.944	+	+	+	+	-0.0262846	0.00250355	-0.0221228	0.00842979											-1.11486	0.660602	-0.704578	0.531092	-0.354963	0.242452
P82980;A0A0B4J233;F5H2Q2	RBP5	12.068 ± 2.4	15.893 ± 1.302	16.567 ± 0.07	16.397 ± 0.164	+	+	+	+	0.173042	0.0926627	-0.0829335	0.0271856	+		+	+				2.79833	1.1739	417	3.82499	1.50704	4.49803	2.01984	4.32871	1.94345
F8VV32;A0A0B4J259;P61626	LYZ	13.939 ± 0.647	18.994 ± 0.847	19.186 ± 0.438	18.701 ± 1.266	+	+	+	+	0.273346	0.18308	-0.273754	0.140534	+	+	+	+				5.46233	1.449	158	5.05464	4.10603	5.24716	4.97683	4.76174	3.26997
A0A0B4J269;Q13509-2;Q13509	TUBB3	10.851 ± 0.562	12.117 ± 1.32	11.463 ± 1.631	12.6 ± 3.28	+	+	+	+	0.263011	0.171435	-0.262291	0.13014											1.26597	0.892623	0.612421	0.297316	1.7498	0.476995
A0A0B4J2A0;Q9UHJ6	TRPV1	12.557 ± 0.295	17.573 ± 0.423	16.008 ± 2.66	16.398 ± 0.998	+	+	+	+	0.207652	0.118867	-0.0328632	0.0113313	+	+		+				2.65507	1.0415	601	5.01531	5.92339	3.45017	1.37803	3.84043	3.49803
A0A0B4J2A3;Q96A00-2;Q96A00	PPP1R14A	9.775 ± 0.26	13.945 ± 2.333	15.712 ± 0.966	14.489 ± 2.704	+	+	+	+	-0.0602389	0.00659692	0.124113	0.0326989	+	+	+					2.4127	1.5667	84	4.17074	1.92034	5.93779	4.66563	4.64751	1.76459
P42765;A0A0B4J2A4;K7EME0	ACAA2	12.385 ± 0.743	15.066 ± 1.025	15.13 ± 0.958	15.442 ± 1.138	+	+	+	+	0.335836	0.271181	-0.0574126	0.0186042	+	+	+	+	+			2.57164	0.71021	1077	2.68147	2.26335	2.74491	2.40023	3.05711	2.38682
K7EM56;A0A0B4J2B4;S4R417;K7ELC2;P62841;K7EQJ5;S4R456;K7EJ78	RPS15	12.19 ± 0.993	16.293 ± 0.776	16.206 ± 1.454	15.69 ± 0.803	+	+	+	+	0.312058	0.23349	-0.247863	0.117965	+	+	+	+				3.5065	1.1433	462	4.10251	3.20299	4.01633	2.41492	3.49975	2.81177
F8WF49;A0A0B4J2C2;Q9Y2H0-3;Q9Y2H0-1;Q9Y2H0	DLGAP4	9.431 ± 0.837	10.417 ± 0.608	10.632 ± 1.178	10.448 ± 0.888					0	0	0	0											0	NaN	0	NaN	0	NaN
Q5W0H4;A0A0B4J2C3;P13693;J3KPG2;E9PJF7;P13693-2;H0YCX0;Q56UQ5	TPT1	14.72 ± 0.358	19.078 ± 0.579	19.035 ± 0.61	18.876 ± 0.554	+	+	+	+	0.291773	0.205621	-0.253041	0.122224	+	+	+	+				6.93056	1.188	404	4.35828	4.85522	4.31463	4.73225	4.1561	4.8147
A0A0C4DFM1;Q92544	TM9SF4	9.425 ± 1.287	10.446 ± 0.505	10.484 ± 0.948	10.309 ± 0.911					0	0	0	0											0	NaN	0	NaN	0	NaN
C9J8Q3;H7C5K5;H7C599;A0A3B3ITT3;E7EWX8;A0A0C4DFN3;Q99685-2;Q99685	MGLL	9.755 ± 2.703	13.51 ± 2.334	13.078 ± 2.692	12.695 ± 2.605	+	+	+	+	0.162719	0.085647	0.203359	0.0698865											2.97065	1.10773	2.56935	0.851734	1.9263	0.574467
H0Y2P2;A0A0C4DFP4;Q96IV0-3;Q96IV0-2;Q96IV0;Q96IV0-5;C9JU75	NGLY1	9.719 ± 1.864	10.82 ± 0.194	10.796 ± 1.288	11.412 ± 1.097	+	+	+	+	0.0249892	0.0182028	-0.175557	0.0690594											1.10082	0.545888	1.07715	0.422109	1.69244	0.773206
A0A0C4DFP6;Q9NQ79-3;Q9NQ79-2;Q9NQ79;Q5T4F6	CRTAC1	15.844 ± 0.818	16.583 ± 1.052	16.124 ± 0.498	16.753 ± 0.922	+	+	+	+	0.0914848	0.0454213	-0.182461	0.0729999											0.739496	0.509082	0.279718	0.236329	0.909339	0.720057
Q12959-2;A0A590UJ68;A0A590UJ18;A0A590UJS9;C9JUA9;Q12959-5;Q12959-3;Q12959-6;Q12959-4;Q12959;A0A590UJD9;Q12959-7;A0A0C4DFT3;A0A590UJ08;A0A590UJR5;A0A590UJC5;A0A590UKA8;A0A590UJ81;A0A590UJ29;A0A590UJ64;E7EQD7;A0A590UK81;A0A590UJX2;A0A590UK48;A0A590UJR4;A0A590UJL2;Q12959-9;Q12959-8;A0A590UK02;A0A590UJ95;A0A590UJ25;C9JCP6;A0A590UK70;B4E2H8;A8MUT6;F2Z2L0;C9IYP1;A0A590UK52;A0A590UJE6;C9JN61;A0A590UK13;…	DLG1	12.991 ± 0.477	16.529 ± 0.492	15.923 ± 0.717	15.649 ± 0.844	+	+	+	+	0.323018	0.250113	-0.0942367	0.0313466	+	+	+	+				4.5499	0.87432	844	3.53824	4.31631	2.93169	3.30886	2.65823	2.81357
A0A0C4DFT4;H0YJX0;A0A0C4DGH8;A0A0C4DGY3;A0A0C4DGX9;Q8TAM2-2;Q8TAM2-3;Q8TAM2-4;Q8TAM2	TTC8	10.002 ± 0.983	10.795 ± 0.43	10.755 ± 0.435	10.893 ± 0.502	+	+	+	+	0.0434157	0.0249026	0.0384836	0.00588007											0.792367	0.721369	0.752462	0.676044	0.890765	0.802787
X6RJB2;X6RGT4;X6RHD7;A0A0C4DFV0;Q9H469;X6RCZ8	FBXL15	12.868 ± 0.918	14.37 ± 0.874	13.795 ± 0.936	13.425 ± 0.803	+	+	+	+	0.314205	0.236654	-0.317483	0.187376											1.50198	1.25521	0.926013	0.683057	0.556267	0.401259
A8MXZ4;A0A0C4DFY5;Q9NQ84;Q9NQ84-2;J9JIE0	GPRC5C	12.323 ± 1.673	17.578 ± 0.855	16.916 ± 0.381	16.452 ± 0.277	+	+	+	+	0.117923	0.0588288	-0.132595	0.0473015	+	+	+	+				4.63727	1.3471	237	5.25548	2.85773	4.59379	2.76064	4.12972	2.55426
A0A0C4DFZ2;P15289-2;P15289	ARSA	9.012 ± 1.077	10.556 ± 0.85	11.094 ± 1.011	10.613 ± 0.401					0	0	0	0											0	NaN	0	NaN	0	NaN
C9J9K3;A0A0C4DG17;P08865;F8WD59	RPSA	12.924 ± 0.995	14.8 ± 1.009	15.635 ± 0.674	15.322 ± 0.483	+	+	+	+	0.243704	0.151362	-0.032096	0.0111186	+		+	+				2.62231	0.68787	1116	1.87613	1.41918	2.71125	2.39233	2.39802	2.3109
E9PEZ7;E7EW77;E7EP65;A0A0C4DG21;F8WAL6;Q9NYB9-2;Q9NYB9-4;Q9NYB9;B7Z836;Q9NYB9-3;H7C3Q7	ABI2	9.514 ± 1.188	10.668 ± 0.322	10.74 ± 0.917	10.477 ± 0.591					0	0	0	0											0	NaN	0	NaN	0	NaN
A0A0C4DG33;O43933-2;O43933	PEX1	9.426 ± 1.116	10.942 ± 0.965	10.393 ± 1.482	10.468 ± 1.239					0	0	0	0											0	NaN	0	NaN	0	NaN
F5GYV5;H7BZV4;A0A0C4DG62;F8WCT1;F5H7X4;Q66PJ3-7;Q66PJ3-4;Q66PJ3-3;Q66PJ3-2;Q66PJ3	ARL6IP4	9.262 ± 1.535	10.362 ± 1.207	10.726 ± 0.895	10.52 ± 0.791					0	0	0	0											0	NaN	0	NaN	0	NaN
Q7L014;A0A0C4DG89;D6RJA6	DDX46	11.853 ± 1.723	14.638 ± 0.485	13.7 ± 1.372	13.826 ± 1.444	+	+	+	+	0.337439	0.27395	-0.117252	0.0405621											2.7851	1.6822	1.84709	0.84031	1.97383	0.887351
A0A0C4DG90;A4D0S4-3;A4D0S4	LAMB4	12.703 ± 3.252	13.012 ± 0.516	15.087 ± 2.195	13.035 ± 0.79	+	+	+	+	0.191629	0.106192	-0.0420692	0.0139516											0.308909	0.0668413	2.38344	0.568618	0.332127	0.0709815
A0A0C4DGA6;Q14527-2;Q14527	HLTF	9.361 ± 1.588	11.076 ± 0.504	10.745 ± 0.999	10.675 ± 0.661					0	0	0	0											0	NaN	0	NaN	0	NaN
A0A0C4DGD4;H0YB62;H0YB09;Q7Z3D6-5;Q7Z3D6-4;Q7Z3D6-3;Q7Z3D6;Q7Z3D6-2	C14orf159	9.995 ± 0.61	10.563 ± 0.522	10.658 ± 0.49	10.254 ± 0.428	+	+	+	+	0.294176	0.208745	-0.224656	0.100257											0.567843	0.684435	0.662716	0.850629	0.25906	0.289979
A0A0C4DGE4;A0A286YF28;A0A0J9YW33;Q13277-2;Q13277-3;Q13277	STX3	9.126 ± 1.122	15.584 ± 0.886	15.066 ± 0.305	15.131 ± 0.372		+	+	+	-0.128466	0.0301032	-0.0976343	0.032643	+	+	+	+				7.01993	1.6182	58	6.33581	3.97703	5.81823	4.29606	5.88332	4.2809
A0A0C4DGG1;Q9UKS6;E9PIY1;H0YDM6;E9PJ75;E9PNM9	PACSIN3	11.663 ± 0.383	15.942 ± 0.33	15.156 ± 1.058	15.412 ± 0.468	+	+	+	+	0.208453	0.119527	-0.0796605	0.0260233	+	+	+	+				5.68504	0.99497	669	4.27961	5.56817	3.49326	3.09398	3.74928	4.77663
A0A0C4DGG7;O75112-5;O75112-4;O75112;O75112-7;O75112-6;O75112-3;O75112-2	LDB3	13.286 ± 0.713	13.637 ± 0.602	13.013 ± 0.601	12.885 ± 0.341	+	+	+	+	0.340643	0.279585	-0.20164	0.0846767											0.350788	0.31836	-0.273373	0.237376	-0.401538	0.457363
F5GWX5;A0A2R8Y212;Q14839-2;Q14839;A0A2U3TZM0;A0A2R8YFK9;A0A0C4DGG9;A0A2R8Y5J0;A0A2R8Y425;A0A2R8Y521;A0A2R8YFD8;A0A2R8Y8C1;A0A2R8YDJ9;A0A2R8YDW2;A0A2R8YD40;A0A2R8YER1;A0A2R8Y4X2;A0A2R8Y445;A0A2R8Y5Z7;A0A2R8Y5M9;A0A2R8YE38;A0A2R8Y685;A0A2R8Y8B3;A0A2R8Y7I0;A0A2R8Y7M9;Q8TDI0;K7EMY3;F2Z2R5;F5H6N4	CHD4	12.567 ± 0.977	15.453 ± 0.683	14.871 ± 1.318	14.56 ± 1.435	+	+	+	+	0.414349	0.462634	-0.146404	0.0538085		+							0.70536	1086	2.8862	2.54205	2.304	1.51137	1.99283	1.2116
F8VRL4;F8VRR0;A0A0C4DGJ4;Q9NZJ9	NUDT4	13.495 ± 0.239	13.341 ± 3.152	15.576 ± 0.542	12.797 ± 2.272	+	+	+	+	0.0524854	0.0284258	-0.0420296	0.0139401			+						0.61716	1222	-0.0902126	0.0193764	2.08132	3.38118	-0.675615	0.243291
A0A0C4DGK8;G3V3C7;G3V5Q1;G3V3M6;P27695;H7C4A8;G3V5M0;G3V359;G3V2D9;G3V5D9	APEX1	13.18 ± 0.342	18.618 ± 0.332	18.297 ± 0.474	17.84 ± 1.142	+	+	+	+	0.297381	0.212981	-0.187831	0.0761584	+	+	+	+				6.74742	1.4575	151	5.43843	6.33047	5.11679	5.65025	4.66004	3.63517
J3QRU8;A0A0C4DGN6;Q9Y2X7;Q9Y2X7-3;J3QL89;J3QLH1	GIT1	10.793 ± 0.811	12.296 ± 0.598	11.431 ± 0.84	12.563 ± 1.531	+	+	+	+	0.161321	0.0847227	-0.229912	0.104081											1.31668	1.59442	0.452216	0.366646	1.58443	0.974254
K7EP82;A0A0C4DGQ6;Q96P16-3;Q96P16	RPRD1A	9.183 ± 1.722	10.946 ± 0.255	11.019 ± 0.852	10.896 ± 0.566					0	0	0	0											0	NaN	0	NaN	0	NaN
A0A0C4DGQ7;C9JRL6;K7EIK7;O95834;O95834-2;O95834-3;K7EKG3;K7EQR0;K7ERY9;K7EII6;K7EKU5;K7ERR2;K7EIM1;K7ELI8	EML2	12.298 ± 0.927	16.62 ± 1.16	16.31 ± 1.107	15.948 ± 0.524	+	+	+	+	0.321416	0.247607	-0.10958	0.0373752	+	+	+	+				3.95875	1.1485	456	4.32168	2.94637	4.01238	2.84309	3.64981	3.32404
A0A590UJ56;A0A590UJR3;A0A590UJ21;A0A0C4DGX4;A0A590UJ50;Q13616;A0A590UJC4;A0A590UK34;A0A590UJ59;A0A590UJ97;A0A590UJM8	CUL1	13.118 ± 0.412	13.842 ± 0.604	13.163 ± 0.375	13.935 ± 0.445	+	+	+	+	0.216465	0.126274	-0.142568	0.0519573							+				0.72359	1.02134	0.0449252	0.0569069	0.816538	1.44434
A0A0C4DGY8;D6RA00;Q9UHY7;Q9UHY7-2	ENOPH1	13.52 ± 0.864	18.005 ± 0.463	18.093 ± 0.465	18.517 ± 1.204	+	+	+	+	0.23409	0.142106	-0.141034	0.0512264	+	+	+	+	+			5.40265	1.1934	399	4.48523	4.01912	4.57272	4.06453	4.99694	3.28654
A0A0C4DGZ6;H0YAV1;Q7LG56-2;Q7LG56;Q7LG56-6	RRM2B	10.5 ± 0.845	14.979 ± 1.071	14.891 ± 0.504	14.412 ± 0.832	+	+	+	+	0.370978	0.340395	-0.279335	0.145846	+	+	+	+				4.8272	1.3212	262	4.77251	3.42678	4.68405	4.22959	4.20495	3.47753
A0A0C4DGZ8;P07359	GP1BA	13.354 ± 0.544	13.905 ± 0.542	13.898 ± 0.551	13.826 ± 0.843	+	+	+	+	0.425565	0.505469	-0.177091	0.0699236											0.550792	0.696029	0.543731	0.678031	0.471571	0.416346
A0A0C4DH07;Q8N2S1-2;Q8N2S1-3;Q8N2S1;M0QZX0;F8WAA0;Q8N2S1-4	LTBP4	9.659 ± 0.532	11.077 ± 0.692	10.175 ± 0.647	10.557 ± 0.63					0	0	0	0											0	NaN	0	NaN	0	NaN
A0A0C4DH22;A0A1B0GTW6;Q9H4G0;Q9H4G0-3;Q9H4G0-4;H7C2K6;Q4VXN5;Q4VXN7;Q4VXN6;X6RC15;Q4VXN0;Q4VXN8;Q4VXN1;Q4VXN2	EPB41L1	13.611 ± 2.862	18.135 ± 1.283	16.114 ± 0.598	15.835 ± 0.791	+	+	+	+	0.137952	0.0701342	-0.0505081	0.0164654											4.52455	1.55479	2.50301	0.861013	2.22392	0.733219
A0A0C4DH24	IGKV6-21	15.418 ± 0.738	12.957 ± 2.614	14.246 ± 1.928	12.975 ± 1.842	+	+	+	+	-0.0127992	0.00623949	-0.112176	0.0384404											-2.91523	0.953312	-1.02247	0.525275	-2.69556	1.21644
A0A0C4DH35	IGHV3-35	9.785 ± 0.547	10.672 ± 0.539	11.755 ± 1.628	10.71 ± 1.121	+	+	+	+	0.100297	0.0497095	-0.210846	0.0906913											0.88664	1.21919	1.96999	1.21043	0.924483	0.723874
A0A0C4DH36	IGHV3-38	10.351 ± 0.576	10.776 ± 0.672	10.485 ± 0.411	10.398 ± 0.348	+	+	+	+	0.346251	0.28977	-0.234629	0.107602											0.424752	0.426974	0.134492	0.144565	0.0476604	0.0496299
A0A0J9YWU9;P0DP08;P0DP06;A0A0C4DH41;P01825;P06331;P01824	IGHV4-61	10.892 ± 1.673	12.561 ± 1.631	11.198 ± 1.319	11.049 ± 1.311	+	+	+	+	0.230471	0.138738	-0.0303816	0.0106463											1.76255	0.595603	1.68062	0.760419	0.990417	0.410637
A0A0D9SEN2;Q9UQ88-4;Q5QPR4;Q5QPR3;A0A0D9SEI3;P21127-8;Q9UQ88;P21127-2;P21127-3;Q9UQ88-2;A0A0D9SER5;Q9UQ88-3;Q9UQ88-5;P21127-9;P21127-6;P21127-10;P21127-5;P21127-4;Q9UQ88-10;P21127-12;P21127;Q9UQ88-9;Q9UQ88-8	CDK11B	11.712 ± 1.511	13.089 ± 0.336	12.706 ± 1.276	13.208 ± 0.398	+	+	+	+	0.389513	0.386099	-0.0735231	0.0238938											1.37705	0.901264	0.993881	0.451429	1.49537	0.982255
A0A0D9SEJ5;F5GY05;Q96EK7-2;Q96EK7	FAM120B	9.201 ± 1.327	10.401 ± 0.512	11.163 ± 0.979	10.949 ± 0.81					0	0	0	0											0	NaN	0	NaN	0	NaN
A0A0D9SEU5;R4GMX8;Q6VN20-2;Q6VN20-3;Q6VN20	RANBP10	11.565 ± 2.275	12.791 ± 0.842	12.641 ± 3.368	12.104 ± 0.739	+	+	+	+	0.0359506	0.0221159	-0.141171	0.0512915											1.22624	0.454637	1.33609	0.288736	0.539575	0.17538
Q5T321;A0A0D9SF28;F5GXV7;Q8NFP9	NBEA	13.154 ± 3.262	12.019 ± 1.959	15.677 ± 3.965	12.773 ± 2.398	+	+	+	+	0.000825063	0.0102909	-0.0529137	0.0172021											-1.13489	0.242134	2.52334	0.439373	-0.380905	0.0670492
H9KVA9;A0A0D9SF50;P46736;X6RJS7;A0A087WZR3;P46736-4;P46736-2;P46736-3;A0A0A0MS96;P46736-5	BRCC3	10.918 ± 2.691	11.301 ± 1.105	12.597 ± 2.891	11.015 ± 1.5	+	+	+	+	0.0498249	0.0273764	-0.0996069	0.0334056											0.382877	0.0962759	1.67825	0.368564	0.0967097	0.0213731
Q13642;Q5JXH9;Q5JXI8;A0A494C0D6;Q5JXI2;Q5JXI3;Q5JXH7;Q5JXH8;A0A0D9SFZ9;A0A0D9SFB0;A0A0D9SFI6;Q13642-3;Q13642-1;Q13642-5;Q13642-4;Q5JXI0;A0A0D9SGB2	FHL1	11.539 ± 1.845	16.23 ± 0.904	16.363 ± 0.963	14.916 ± 3.499	+	+	+	+	0.325058	0.253344	-0.138917	0.0502267		+	+						1.4364	166	4.78636	2.29709	4.91969	2.33086	3.65028	0.991469
A0A0D9SFB5;P08319;P08319-2;D6R9K8	ADH4	9.312 ± 1.676	11.547 ± 2.627	12.983 ± 2.512	13.315 ± 2.569	+	+	+	+	-0.346597	0.184773	0.310686	0.150772											2.37149	0.914639	3.4723	1.36093	3.65435	1.33341
A0A0D9SFD6;M0R3C8;A0A0D9SFL2;Q96T60-2;Q96T60	PNKP	10.582 ± 0.654	12.112 ± 2.192	11.338 ± 0.722	10.808 ± 0.419	+	+	+	+	0.270142	0.179398	-0.169419	0.0656668											1.5299	0.639388	0.755757	0.764929	0.225694	0.23495
A0A0D9SFK2;Q92614-5;Q92614-2;Q92614-4;Q92614	MYO18A	9.382 ± 0.401	10.653 ± 0.625	11.047 ± 0.698	10.366 ± 0.952					0	0	0	0											0	NaN	0	NaN	0	NaN
H7BY36;A0A0D9SFL3;B0QYK0;C9JGE3;Q01844-2;Q01844-6;Q01844-3;Q01844;Q01844-5	EWSR1	9.14 ± 0.598	11.148 ± 1.38	11.731 ± 2.049	13.756 ± 1.891	+	+	+	+	0.105761	0.0524571	-0.190308	0.0776436	+			+	+			1.94947	0.58299	1265	2.04537	1.33606	3.02576	1.79728	4.67139	2.35766
A0A0D9SFR5;H3BQ06;H3BV07;A0A2R8Y518;Q9ULP9-2;Q9ULP9	TBC1D24	13.564 ± 0.761	14.488 ± 0.72	14.107 ± 1.101	13.788 ± 0.524	+	+	+	+	0.251715	0.159441	-0.199339	0.083216											0.923316	0.891053	0.54238	0.348211	0.223834	0.190234
A0A0X1KG75;A0A590PXD8;A0A0D9SG04;Q53SF7;Q53SF7-3;Q53SF7-2;A0A0B4J1Z0;C9J8C4;H7C1G2	COBLL1	11.987 ± 1.544	15.952 ± 0.406	15.137 ± 0.812	14.591 ± 1.27	+	+	+	+	0.298182	0.214053	-0.190133	0.0775379	+	+	+					2.81259	0.97723	698	3.96578	2.59659	3.1508	1.95077	2.60438	1.39403
A0A0D9SG79;Q9NZ09-2;Q9NZ09;Q9NZ09-3;Q9NZ09-4	UBAP1	9.127 ± 1.481	11.016 ± 0.31	10.558 ± 1.469	9.994 ± 1.147					0	0	0	0											0	NaN	0	NaN	0	NaN
A0A0D9SGF6;Q13813;Q13813-2;A0A0D9SF54;Q13813-3;A0A0D9SFF6;A0A1B0GTB7;A0A1B0GUH3;A0A5F9ZHC3	SPTAN1	12.81 ± 0.303	19.02 ± 0.472	18.516 ± 0.728	18.37 ± 0.852	+	+	+	+	0.36377	0.324569	-0.12157	0.0424088	+	+	+	+				7.68751	1.6056	67	6.20993	6.25775	5.70573	5.16538	5.55937	4.7527
J3KPK1;C9JFZ1;A0A0D9SGJ6;J3KQV8;O43426-4;O43426-2;O43426	SYNJ1	14.355 ± 3.614	14.695 ± 1.72	15.611 ± 3.164	13.715 ± 2.011	+	+	+	+	0.114718	0.057115	0.022373	0.00204285											0.339863	0.0601201	1.25635	0.207861	-0.639606	0.11489
Q30118;A0A0G2JH46;A0A0G2JMH6;P01903;A0A1W2PP70;Q08AS3;Q5Y7H0;A0A140TA34;P01906	HLA-DRA	9.266 ± 1.635	11.009 ± 0.763	10.321 ± 1.012	10.114 ± 0.813					0	0	0	0											0	NaN	0	NaN	0	NaN
A0A140T8Z0;A0A0G2JH68;O60610-2;O60610-3;O60610;H9KV28;A0A2R8Y5N1;B4E2I7;H7C2W8;A0A2R8YEF8	DIAPH1	15.505 ± 1.481	17.628 ± 0.953	17.821 ± 1.036	16.465 ± 1.692	+	+	+	+	0.214061	0.124221	-0.0758246	0.0246848											2.12371	1.28018	2.3163	1.36902	0.960195	0.370769
A0A0G2JII1;H0Y7G7;A0A140T9P1;A0A140T976;H0Y5P2;A0A140T9Y0;A0A140T9I3;P04440	HLA-DPB1	9.609 ± 2.513	11.269 ± 1.855	11.428 ± 2.824	10.38 ± 0.774	+	+	+	+	0.146764	0.0754503	-0.0973054	0.0325166											1.65957	0.483041	1.81936	0.428355	0.771368	0.237466
A0A0G2JIW1;P0DMV9;P0DMV8;P0DMV8-2;V9GZ37	HSPA1B	15.517 ± 0.969	20.282 ± 0.416	19.96 ± 0.843	19.333 ± 1.185	+	+	+	+	0.291773	0.205621	-0.136431	0.0490658	+	+	+	+				4.64387	1.2905	296	4.76504	3.98716	4.44359	3.3454	3.81586	2.60387
A0A0G2JL23;Q3L1R2;A0A0G2JL21;A0A0G2JJW2;Q5SSZ2;Q5SSZ3;A0A0G2JKB6;B5A982;A0A0G2JJF5;A0A0G2JL65;A0A0G2JL37;Q15109-5;Q15109-10;Q15109;Q15109-8;Q15109-4;Q15109-9;Q15109-3;Q15109-6	AGER	9.345 ± 1.271	11.219 ± 0.733	11.385 ± 1.478	10.777 ± 0.722					0	0	0	0											0	NaN	0	NaN	0	NaN
A0A140TA29;A0A0G2JL54;A0A140TA44;A0A140TA32;P0C0L4-2;A0A140TA49;CON__P01030;CON__ENSEMBL:ENSBTAP00000007350;A0A3B3ISD7		16.258 ± 0.594	15.884 ± 0.847	14.755 ± 3.163	13.215 ± 3.516	+	+	+	+	0.195501	0.109165	-0.179825	0.0714798											-0.374502	0.304192	-1.12526	0.398595	-2.55376	0.854262
A0A0G2JNZ5;A0A0G2JNZ0;A0A0G2JLB3;P04062-4;P04062-5;P04062-2;P04062	GBA	9.724 ± 1.12	10.247 ± 0.984	11.05 ± 1.118	10.343 ± 0.642					0	0	0	0											0	NaN	0	NaN	0	NaN
A0A0G2JM28;A0A0G2JP11;A0A0G2JLU6;A0A0G2JNH4;A0A0G2JPZ4;A0A0G2JM27;A0A0G2JPZ0;A0A0G2JNS3;A0A0G2JPP7;P24071-4;P24071-5;P24071-8;P24071-11;P24071-2;P24071-10;P24071-3;P24071;P24071-9;P24071-6	FCAR	9.291 ± 0.906	10.883 ± 0.721	11.723 ± 0.488	10.25 ± 0.531					0	0	0	0	+							2.6814	0.29038	1544	0	NaN	0	NaN	0	NaN
A0A0G2JLX3;A0A0G2JMG8;A0A0G2JPQ2;A0A0G2JPB6;A0A0G2JMB6;J3KN39;A0A0G2JNK3;A0A0G2JLQ8;A0A0G2JPH3;K7ERG0;A0A0G2JNK1;A0A0G2JM25;A0A0G2JNC8;A0A0G2JP37;Q8WX94;Q8WX94-2;Q8WX94-3;Q9NX02-4;Q9NX02-5;Q9NX02-2;Q9NX02	NLRP2	11.513 ± 0.872	11.729 ± 0.47	12.06 ± 1.239	11.729 ± 0.425	+	+	+	+	0.134747	0.0682543	-0.0873322	0.0287775											0.216297	0.16896	0.547568	0.303607	0.216604	0.173275
A0A0G2JMN8;A0A0G2JM13;A0A0G2JR74;P02812;A0A0D9SET1;A0A0G2JQ42;A0A0G2JRP6	PRB2	11.556 ± 1.404	14.304 ± 1.508	14.801 ± 0.817	15.026 ± 0.981	+	+	+	+	0.357467	0.31149	-0.148706	0.0549358	+		+	+	+			2.25469	0.81437	925	2.74752	1.42984	3.24451	2.14513	3.46942	2.17346
A0A286YEY5;A0A0G2JMB2;P01877	IGHA2	18.193 ± 0.408	18.435 ± 0.476	18.484 ± 0.924	18.253 ± 0.935	+	+	+	+	0.335836	0.271181	-0.322853	0.194078											0.242443	0.329107	0.291055	0.232602	0.0600677	0.0408936
J3QL27;B4DSF2;A0A0G2JNC9;A0A0G2JNP1;A0A0G2JP19;A0A0J9YVP4;A0A0G2JRB3;A0A0G2JRT3;A0A0G2JS48;A8MUI5;A0A0J9YWT4;J3QTJ5;A0A0J9YVT7;A0A0G2JQV0;A0A0G2JQI7;E9PP10;A0A0G2JRA3;A0A0G2JMZ2;O60309;A6NM11;A6NMS7	LRRC37A3	9.16 ± 1.035	11.268 ± 0.653	10.554 ± 0.707	9.881 ± 0.939					0	0	0	0											0	NaN	0	NaN	0	NaN
A0A0G2JMZ6;O60282;O60282-2	KIF5C	11.224 ± 1.295	12.842 ± 2.121	11.345 ± 0.955	11.947 ± 2.9	+	+	+	+	0.152912	0.0792897	-0.301988	0.16931											1.61851	0.61888	0.121103	0.0528995	0.723943	0.177503
A0A0G2JMZ8;Q16625-5;Q16625-4;Q16625-2;Q16625-3;Q16625	OCLN	12.61 ± 0.711	14.34 ± 0.844	14.253 ± 0.606	14.082 ± 0.816	+	+	+	+	0.209254	0.120189	-0.106511	0.0361333			+						0.46887	1397	1.73027	1.6946	1.64336	1.90124	1.472	1.46018
A0A0G2JNZ2;A0A0G2JPP5;A0A669KB89;Q14160;Q14160-3;A0A0G2JMS7;Q14160-2;H0YCG0;H0YDF9;Q5T0G3;A0A669KAX5;Q9BTT6-2;Q9BTT6	SCRIB	14.043 ± 0.357	15.599 ± 0.994	15.228 ± 0.832	14.958 ± 0.744	+	+	+	+	0.298182	0.214053	-0.119553	0.0415415											1.55611	1.59028	1.18489	1.40175	0.914436	1.16461
A0A140T975;A0A140T8W8;A0A1W2PR61;Q9GJ45;A0A1W2PS39;A0A1W2PPF8;Q5SPM2;Q5RJ27;A0A140T8Y4;A0A0G2JPD3;A0A140T941;A0A1W2PQS8;A0A140T9Z6;B0UXQ0	HLA-A	12.263 ± 2.55	14.472 ± 1.573	13.335 ± 2.014	13.901 ± 2.329	+	+	+	+	-0.0130487	0.00616793	0.0688277	0.0140755											2.20875	0.719412	1.07227	0.272665	1.63831	0.420897
Q8MH48;Q5RJ85;A0A0G2JPQ3;P17693-5;P17693;P17693-4	HLA-G	10.246 ± 2.031	12.23 ± 1.101	12.807 ± 0.759	12.106 ± 1.247	+	+	+	+	0.099458	0.0492934	-0.246063	0.116512											1.66098	0.885442	2.11111	1.2116	1.07503	0.422032
Q12979;Q12979-2;Q12979-4;A0A1C7CYZ0;A0A0G2JQ41;B7Z683;I3L2P5;A0A0G2JRJ1;Q12979-3;I3L3W0;I3L4Y1;A0A0G2JQT5;I3NI05;I3L0R7;A0A0G2JQB5;I3L379;I3L2C0	ABR	13.644 ± 0.974	14.549 ± 0.377	14.207 ± 0.287	14.18 ± 0.122	+	+	+	+	0.170799	0.0911089	-0.0390005	0.0130642											0.905213	0.873783	0.56298	0.508702	0.536255	0.499665
A0A0G2JR96;A0A0G2JQT1		9.449 ± 1.076	11.399 ± 2.097	11.338 ± 2.4	10.526 ± 1.193	+	+	+	+	0.349499	0.295867	-0.373668	0.272455											1.60759	0.684025	1.76607	0.746457	0.862523	0.531591
O00268;A0A0G2JRY5;V9GY03	TAF4	15.976 ± 2.372	15.52 ± 3.532	16.347 ± 1.771	15.635 ± 1.853	+	+	+	+	0.115013	0.0572715	-0.0474339	0.015537											-0.161593	0.0293138	0.370186	0.0910721	-0.341652	0.0819996
A0A0G2JS82;O94973;O94973-2;A0A0G2JQM1;O94973-3;E9PQP4;A0A0G2JS17;A0A0G2JQT9;H0YDE9;H0YEG0;A0A0G2JRF9;A0A0G2JQA4;E9PR62	AP2A2	14.563 ± 2.011	14.13 ± 1.44	14.829 ± 1.394	13.631 ± 0.861	+	+	+	+	0.113917	0.0566905	0.102926	0.0249504											-0.433	0.131832	0.266405	0.0783934	-0.931733	0.369644
A0A0G2JSC0;A0A087WSX0;A0A0G2JS06	IGLV5-45	13.759 ± 2.249	13.446 ± 2.293	14.143 ± 2.472	13.159 ± 1.762	+	+	+	+	0.16415	0.0865994	-0.189832	0.0773569											-0.472229	0.100979	0.161965	0.0306619	-0.682748	0.179811
A0A0H2UH34;P0DN26;A0A0B4J2A2;A0A075B767;A0A075B759;Q9Y536;F5H284	PPIAL4C	8.834 ± 1.603	11.134 ± 0.683	10.28 ± 1.307	9.895 ± 1.122					0	0	0	0											0	NaN	0	NaN	0	NaN
Q9UHX1;A0A0J9YYL3;Q9UHX1-2;Q9UHX1-5;Q9UHX1-3;Q9UHX1-6;Q9UHX1-4;A0A0J9YXX5;A0A0J9YVP6;A0A0J9YXJ8;E9PMU7;E9PL19;A0A0J9YWM1;E9PQ56;H0YEM1;H0YCP8;E9PN18;A0A0J9YVR6	PUF60	12.832 ± 1.437	15.389 ± 0.767	15.746 ± 0.757	15.472 ± 1.098	+	+	+	+	0.351058	0.298848	-0.207011	0.0881513	+		+					2.17733	0.78246	969	2.55739	1.69789	2.91391	1.93859	2.64063	1.57513
A0A0J9YWL0;Q9Y4K1;A0A494C1M5;Q9Y4K1-2	AIM1	12.21 ± 0.662	16.242 ± 0.396	15.809 ± 0.696	15.306 ± 0.948	+	+	+	+	0.30379	0.221707	-0.186297	0.0752474	+	+	+	+				4.89706	1.0602	569	4.0312	4.34616	3.59907	3.5348	3.0961	2.76014
A0A0J9YWP2;A0A3B3ITL0;A0A3B3IRJ9;Q9Y2H2-4;Q9Y2H2;A0A0J9YYL5	INPP5F	10.223 ± 2.037	13.686 ± 1.038	12.33 ± 0.736	12.199 ± 1.73	+	+	+	+	0.290196	0.203596	-0.142029	0.0516999		+							0.77558	979	3.72094	1.77651	2.36505	1.15767	2.23372	0.843249
C9JPV4;A0A0J9YWQ3	SERPINF2	12.298 ± 3.567	13.984 ± 1.984	14.139 ± 1.866	13.192 ± 3.536	+	+	+	+	0.308147	0.227839	-0.252313	0.121618											2.09	0.496857	1.90405	0.417598	0.806951	0.117207
X6RFI8;A0A0J9YWV4;O75154-2;O75154;O75154-3;F6X994;A0A0J9YY48	RAB11FIP3	13.6 ± 0.881	13.964 ± 0.336	13.843 ± 0.627	13.538 ± 0.424	+	+	+	+	0.283761	0.195524	-0.10421	0.0352139											0.364462	0.328828	0.243377	0.174899	-0.06229	0.0444097
A0A0J9YX35		17.113 ± 0.497	16.989 ± 0.921	17.372 ± 1.389	17.147 ± 1.331	+	+	+	+	0.261329	0.169602	-0.193202	0.0794018											-0.123771	0.0856658	0.258905	0.132182	0.0344214	0.0164067
C9JB42;C9JDR7;C9JDX6;F8WCZ4;C9J2P2;E9PH18;C9J2C4;A0A0J9YX62;O75190-2;O75190-3;O75190;C9JN01;Q8WWF6	DNAJB6	14.64 ± 1.872	15.283 ± 2.063	15.193 ± 1.521	13.991 ± 0.638	+	+	+	+	-0.193725	0.061007	-0.11495	0.0395936											0.642975	0.180039	0.553894	0.178974	-0.648328	0.270485
V9GYD9;Q5VZZ6;A0A0J9YX66;A0A1B0GU44;E9PC62;A0A1B0GUN8;A0A0J9YXJ0;O95319-5;O95319-2;O95319;O95319-4;O95319-3	CELF2	10.479 ± 2.454	9.747 ± 0.329	11.579 ± 2.745	10.352 ± 1.108	+	+	+	+	0.112315	0.0558463	-0.197805	0.0822515											-0.731502	0.239446	1.10038	0.242691	-0.126946	0.0324769
A0A0J9YXM6;Q562E7-4;Q562E7;E9PDG3;Q562E7-2;Q562E7-6;Q562E7-5;Q562E7-3	WDR81	13.448 ± 0.356	13.875 ± 0.431	13.769 ± 0.666	13.918 ± 1.098	+	+	+	+	0.363075	0.323095	-0.295235	0.161975											0.42747	0.752325	0.321434	0.369605	0.47068	0.350927
A0A0J9YXM7		9.321 ± 0.955	11.094 ± 1.238	10.687 ± 0.519	11.031 ± 0.746					0	0	0	0											0	NaN	0	NaN	0	NaN
A0A0J9YXX1;A0A0C4DH38	IGHV5-51	15.67 ± 0.486	14.004 ± 0.648	14.347 ± 0.303	14.444 ± 0.733	+	+	+	+	-0.0679445	0.00886785	-0.00524506	0.0041938	+	+	+					2.15509	0.39864	1465	-1.66612	2.20463	-1.32368	2.4434	-1.22588	1.49953
A0A286YF23;A0A0J9YY01;A0A2R8YFM0;Q96JP2;A0A0J9YYB3	MYO15B	13.348 ± 2.247	15.24 ± 1.977	14.812 ± 2.631	13.657 ± 1.905	+	+	+	+	0.107508	0.0533506	-0.116485	0.0402381											1.89209	0.596805	1.46432	0.366735	0.309385	0.0754119
A0A2R8Y7L7;A0A0J9YY76		9.471 ± 0.361	11.195 ± 0.55	10.496 ± 0.733	10.35 ± 1.035					0	0	0	0											0	NaN	0	NaN	0	NaN
A0A0J9YY99;P0DP03;P01768;P01764	IGHV3-23	12.199 ± 0.979	11.217 ± 1.732	12.048 ± 2.339	12.346 ± 1.757	+	+	+	+	0.283449	0.19514	-0.287041	0.153472											-0.902407	0.41082	-0.150538	0.0412636	0.147338	0.0514395
A6XMV8;A0A0J9YYC8;A6XMV9;P07478;Q8NHM4	PRSS2	12.069 ± 0.928	12.543 ± 1.717	14.005 ± 0.731	14.721 ± 2.715	+	+	+	+	0.0492746	0.0271611	-0.129948	0.0461029											0.474315	0.191035	1.93601	1.77342	2.65236	0.943111
D6REM6;A0A0R4J2E8;A8MXP9;P43243;D6R991;H0Y8T4;B3KM87;P43243-2;D6RAM9;D6RAY2;D6R8Z5;D6RBI2;D6RE02;D6RIA2	MATR3	12.471 ± 3.474	13.836 ± 1.51	13.781 ± 1.848	13.942 ± 0.716	+	+	+	+	0.0161765	0.0152061	0.124407	0.0328118											1.36487	0.302594	1.31038	0.275613	1.47088	0.357932
A0A0S2Z4G6;P09493-9;P09493;P09493-4;P09493-3;P09493-10;H0YKP3;H0YKX5;P09493-2;A0A494C0V8;H0YL80;A0A087WTJ7;H0YL42;H0YLS7;K7ELP0	TPM1	10.668 ± 0.623	14.74 ± 2.397	16.399 ± 0.299	16.26 ± 0.96	+	+	+	+	0.125976	0.0632491	-0.183177	0.0734158	+		+	+				3.76836	1.4332	168	4.13384	1.606	5.79332	3.71149	5.6538	3.25117
A0A3B3ISJ1;A0A0S2Z4L3;P07225;A0A3B3IRK9;G5E9F8;CON__P07224	PROS1	12.682 ± 2.51	10.578 ± 0.511	11.419 ± 1.312	11.839 ± 2.452	+		+	+	-0.0847061	0.014128	-0.00241214	0.00352018											-1.51652	0.481255	-1.28821	0.357141	0.278917	0.0635675
Q9Y484-2;A0A0U1RQG6;Q9Y484-3;Q9Y484;A0A0U1RR06;C9J5L0;C9J7Q8;A0A0U1RQM7;C9JUS5;C9JBX7;C9J471;A0A0U1RQR1;C9JYH8;G8JLI5;A6NM71;C9J0A8;A0A0U1RR42;A0A0U1RRJ9;A0A0U1RQS7;C9JE01;H0Y329;C9JVT3;A0A0U1RRJ2	WDR45	13.041 ± 0.603	13.688 ± 0.51	13.297 ± 0.514	13.41 ± 0.793	+	+	+	+	0.375894	0.351767	-0.209312	0.0896693											0.646159	0.81576	0.255829	0.265996	0.368344	0.312133
E3W994;J3KR49;A0A0U1RQI6;E7ERI8;E7EW49;O75122;O75122-3;H7C4I5;H7C4X8;H7C5M8	CLASP2	13.786 ± 0.776	13.738 ± 0.773	14.937 ± 0.907	14.626 ± 0.271	+	+	+	+	0.323819	0.251376	-0.0658514	0.0213217											-0.0476768	0.0298939	1.1518	0.991902	0.840821	1.0613
F8VSC5;A0A0U1RQQ9;Q6P3W7;H0YIK6	SCYL2	10.538 ± 1.097	14.888 ± 0.848	13.861 ± 1.691	13.19 ± 1.914	+	+	+	+	0.290335	0.203773	-0.0612128	0.0198137	+	+						2.14155	1.1728	420	4.78709	2.49328	3.76003	1.62661	3.08976	1.23164
H0Y4H3;A0A0U1RQT8;Q8TCZ2-3;Q8TCZ2-2;Q8TCZ2;Q8TCZ2-5	CD99L2	11.065 ± 2.283	16.618 ± 0.566	16.986 ± 0.347	15.404 ± 3.953	+	+	+	+	0.158886	0.0831274	-0.111562	0.0381873	+	+	+					1.90139	1.7105	30	5.53995	2.50154	5.90876	2.68091	4.3381	0.982111
A0A0U1RQV3;Q12805-5;Q12805-2;Q12805-4;Q12805-3;Q12805	EFEMP1	13.435 ± 1.149	13.824 ± 0.688	13.658 ± 0.582	14.017 ± 1.12	+	+	+	+	0.340643	0.279585	-0.241533	0.112918											0.389791	0.235402	0.223315	0.130437	0.582239	0.305202
A0A0U1RR39;A0A1B0GW38;A0A0U1RQX8;P22681	CBL	10.585 ± 0.596	11.167 ± 0.543	11.069 ± 0.699	10.975 ± 0.642	+	+	+	+	0.361473	0.319725	-0.286029	0.15245											0.581785	0.701077	0.483314	0.477511	0.389656	0.389542
A0A0U1RR07;Q9HCH5-8;Q9HCH5-7;Q9HCH5-13;Q9HCH5;Q9HCH5-14;A0A0U1RQP0;Q9HCH5-11;Q9HCH5-6;Q9HCH5-15;Q9HCH5-12;A0A0U1RQH1;A0A0U1RRJ3;Q9HCH5-9;Q9HCH5-2;E9PS29;Q9HCH5-4;E9PRW5;E9PQL8;E9PPL3;E9PK22;E9PS39	SYTL2	12.375 ± 2.384	12.746 ± 0.773	13.442 ± 2.222	12.865 ± 0.898	+	+	+	+	0.123531	0.0618896	-0.0765918	0.0249504											0.371181	0.10956	1.06694	0.270129	0.489627	0.14637
A0A0U1RR16;Q8NEY4-2;Q8NEY4;A0A3B3IRZ7	ATP6V1C2	12.707 ± 0.603	14.967 ± 0.629	14.235 ± 1.038	13.232 ± 1.448	+	+	+	+	0.269341	0.178487	-0.0765918	0.0249504		+							0.57126	1279	2.26067	2.69104	1.5285	1.35956	0.524764	0.277185
C9J015;F2Z2V1;A0A0U1RRB9;Q96C11;Q96C11-3;A0A0U1RQS3;A0A0U1RR53;Q96C11-5;J3QKV9;A0A0U1RQJ1;Q96C11-2;Q96C11-4	FGGY	11.152 ± 1.854	12.794 ± 0.766	12.312 ± 2.096	12.594 ± 1.081	+	+	+	+	0.0945376	0.046887	-0.143321	0.0523178											1.93482	0.834237	1.44416	0.421518	1.73495	0.687692
A6NLN1;A0A0U1RRM4;P26599;P26599-2;P26599-3;K7EK45;A0A0D9SF20;K7EKJ7;K7ELW5;A0A087WU68;A0A087WUW5;K7ES59	PTBP1	13.656 ± 1.012	17.501 ± 0.405	17.164 ± 0.876	16.275 ± 1.615	+	+	+	+	0.294977	0.209796	-0.157912	0.0595724	+	+	+					2.96871	1.0617	565	3.8449	3.39106	3.50786	2.71315	2.61969	1.47709
A0A140T9G7;J3KQ99;E9PMV2;A0A140T9Y8;A0A140T9U1;A0A140T9J4;A0A140T980;A0A140T8Z9;A0A140T900;A0A140T909;A0A140T9D6;A0A140T9F8;A0A140T9Y9;A0A140T977;A0A140T9H1;A0A140T9R4;A0A140T914;A0A140T9U4;A0A140T968;H0Y6F8;A0A140T961;A0A140T9G9;A0A140T9A6;A0A140T992;P20036	HLA-DPA1	9.672 ± 0.941	10.556 ± 0.75	10.665 ± 0.43	10.822 ± 0.656					0	0	0	0											0	NaN	0	NaN	0	NaN
A0A140T955;A0A140T933;A0A1W2PPQ2;A0A1W2PRT9;Q53Z42;A0A140T9I0;A0A140T9X5;A0A140T913	HLA-A	14.029 ± 1.355	14.092 ± 0.982	14.845 ± 0.425	14.56 ± 0.778	+	+	+	+	0.266937	0.17578	-0.0328632	0.0113313											0.0629773	0.0257389	0.816198	0.531371	0.531333	0.282497
A0A182DWH4;Q30154;E9PIB1;A2AAZ0;A0A140T958;Q5Y7D6;X5D2U9;A0A0G2JJQ8;D7RIG5;Q5SU54;P13762;P79483	HLA-DRB5	11.57 ± 2.975	11.786 ± 2.952	13.982 ± 3.028	10.674 ± 0.73	+	+	+		0.484463	1	-0.303926	0.171473											0.772697	0.139348	2.5982	0.530533	-0.863478	0.198888
A0A1B0GTY1;A0A1B0GUC3;A0A1B0GV98;A0A1B0GTC5;A0A1B0GU26;A0A1B0GTC3;A0A1B0GVH5;Q9C0B1	FTO	10.829 ± 1.147	15.093 ± 0.506	14.357 ± 1.077	13.495 ± 1.205	+	+	+	+	0.0646638	0.0334024	-0.103698	0.0350107	+	+	+					3.38925	1.108	514	4.28989	3.26047	3.55458	2.36131	2.69248	1.72456
A0A6I8PIT5;A0A6I8PIW1;A0A6I8PLB1;A0A1B0GTF3;O43301;A0A6I8PL32;A0A6I8PL68;A0A6I8PIU5	HSPA12A	11.519 ± 0.622	16.63 ± 0.751	16.525 ± 0.49	15.67 ± 1.471	+	+	+	+	0.258124	0.166156	-0.1395	0.0505008	+	+	+	+				4.96339	1.444	161	5.1111	4.35448	5.00615	4.82414	4.15087	2.69437
A0A1B0GTF4;Q56UN5-3;Q56UN5	MAP3K19	9.534 ± 0.687	11.179 ± 0.379	10.586 ± 1.208	9.875 ± 1.143					0	0	0	0											0	NaN	0	NaN	0	NaN
P49419;P49419-2;A0A1B0GW77;A0A1B0GTG2;A0A1B0GW82;A0A1B0GUA1;A0A1B0GTY9;A0A1B0GV49;A0A1B0GTJ4;P49419-4;A0A1B0GUY0;A0A0J9YWF7;H0YHM6;F8WDY6;F8VVF2;A0A1B0GVU0;A0A0J9YWM6;F8WD33;A0A1B0GW65;A0A0J9YWK1	ALDH7A1	12.738 ± 0.316	18.505 ± 0.193	17.944 ± 0.518	17.507 ± 0.756	+	+	+	+	0.230084	0.138382	-0.0834963	0.0273874	+	+	+	+				8.38773	1.5016	114	5.76754	7.13587	5.20609	5.59916	4.76958	4.61444
A0A1B0GTL5;Q9BXF6		13.226 ± 0.975	16.108 ± 0.373	15.953 ± 1.249	15.246 ± 1.149	+	+	+	+	0.0530295	0.0286421	-0.041302	0.0137284	+	+	+					2.26908	0.81725	916	2.8822	2.82925	2.72705	1.86164	2.01985	1.43759
Q13510-2;A0A1B0GUE3;Q13510;A0A1B0GUH5;A0A1B0GTZ5;A0A1B0GTM3;A0A1B0GUA4;A0A1B0GW68;E7EMM4;A0A1B0GUW4;A0A1B0GUG1;A0A1B0GTP7;A0A1B0GV06;Q13510-3;A0A1B0GUB3;A0A1B0GVG2;A0A1B0GW66;A0A1B0GU06;A0A1B0GU62;A0A1B0GVE7;A0A1B0GVJ1;A0A1B0GW48;A0A1B0GUJ3;A0A1B0GV95;A0A1B0GVA3	ASAH1	12.839 ± 0.604	18.535 ± 0.809	18.16 ± 0.987	18.053 ± 0.621	+	+	+	+	0.256737	0.164683	-0.267824	0.135072	+	+	+	+				6.30598	1.4862	126	5.69589	4.53811	5.32143	4.03167	5.21411	4.70126
A0A1B0GTU1;A0A494C0C4		9 ± 2.021	10.886 ± 0.456	10.419 ± 1.29	10.345 ± 1.059					0	0	0	0											0	NaN	0	NaN	0	NaN
F5GZ78;A0A1B0GTU4;P49023-4;P49023-2;P49023;P49023-3	PXN	11.485 ± 0.824	14.391 ± 0.817	13.642 ± 1.139	13.055 ± 1.177	+	+	+	+	0.290972	0.204589	-0.132595	0.0473015	+	+						2.02141	0.70542	1085	2.9061	2.61447	2.15652	1.65752	1.56962	1.14514
Q9UDY2-7;Q9UDY2;Q9UDY2-3;Q9UDY2-6;A0A2R8YDH4;A0A1B0GTW1;A0A3B3ITE1;A0A3B3IRI3;A0A3B3ISZ5;Q9UDY2-2;Q9UDY2-4;A0A3B3IU51;Q9UDY2-5;A0A3B3ISF1;A0A3B3IRV6;A0A3B3IS03;A0A3B3IT83;A0A3B3IU26;B1AN86;U3KQJ2	TJP2	12.837 ± 0.871	15.015 ± 0.247	14.137 ± 0.662	14.715 ± 0.582	+	+	+	+	0.235692	0.143617	-0.0597141	0.0193339	+	+		+				2.73283	0.37959	1486	2.17855	2.52948	1.29995	1.2597	1.87787	1.93762
A0A1B0GW44;A0A1B0GVP3;A0A1B0GV23;A0A1B0GVD5;A0A1B0GWE8;A0A1B0GU92;A0A1B0GU03;P07339;F8WD96;C9JH19;H7C469;A0A1B0GVF1;H7C1V0;F8W787	CTSD	11.929 ± 0.865	16.547 ± 0.349	16.67 ± 0.346	16.658 ± 0.621	+	+	+	+	-0.0623364	0.00720612	-0.00447788	0.00401034	+	+	+	+				6.93342	1.2755	317	4.61816	4.21327	4.74172	4.28115	4.72881	3.94562
A0A1B0GU58;P05165-3;P05165-2;P05165;H0Y5U0;A0A1B0GTR1;A0A1B0GWA1;A0A1B0GUX9;A0A1B0GWI4	PCCA	11.125 ± 0.588	13.096 ± 0.605	12.758 ± 0.459	12.899 ± 0.978	+	+	+	+	0.211658	0.122193	0.0200715	0.00152214	+	+	+					2.24882	0.4603	1407	1.97029	2.46356	1.63229	2.3289	1.77353	1.67915
Q96EK5;A0A1B0GUA3;A0A1B0GUH6	KIAA1279	10.245 ± 1.466	13.36 ± 1.574	12.426 ± 1.752	12.014 ± 0.408	+	+	+	+	0.0734199	0.0371616	-0.289858	0.156348											2.6438	1.5018	1.53797	0.670667	1.00931	0.702394
A0A1B0GUA8;Q9H1H9-3;Q9H1H9-4;Q9H1H9-2;Q9H1H9;H0Y307;H0Y9Z7;H0Y925	KIF13A	12.313 ± 1.008	12.826 ± 0.576	13.067 ± 0.316	13.019 ± 0.429	+	+	+	+	0.29658	0.211914	-0.0781262	0.0254848											0.51233	0.385754	0.753097	0.690854	0.705764	0.610751
Q5VTI5;A0A1B0GUN5;Q9Y2H5;A0A5F9ZH45	PLEKHA6	11.81 ± 1.958	14.102 ± 0.271	14.686 ± 0.527	13.996 ± 0.813	+	+	+	+	0.144361	0.0739789	-0.0673858	0.0218282	+							1.82272	0.78946	961	2.29205	1.2254	2.8768	1.52776	2.18649	1.072
A0A1B0GUS7		11.233 ± 2.091	12.421 ± 0.87	11.725 ± 1.394	11.713 ± 1.404	+	+	+	+	-0.183695	0.0556279	0.128962	0.034588											1.33584	0.486368	0.785879	0.234581	0.701671	0.205533
A0A1B0GV47;Q7Z4S6-6;Q7Z4S6-3;Q7Z4S6-5;Q7Z4S6-2;Q7Z4S6;Q7Z4S6-4;H0YHT2;H0YIM6;H0YIM7;H0YI78;O75037-3;O75037-4;O75037-2;O75037	KIF21A	11.5 ± 0.674	12.28 ± 0.337	12.109 ± 0.459	12.136 ± 0.447	+	+	+	+	0.410343	0.448776	-0.187064	0.075702											0.780101	1.07634	0.609294	0.731097	0.636223	0.778288
A0A1B0GVL3;Q05086-2;Q05086-3;Q05086;A0A0D9SG77;A0A0D9SES7;A0A0D9SF91;A0A0D9SFU3;A0A0D9SG54;A0A0D9SG63;S4R306	UBE3A	13.489 ± 0.956	15.313 ± 0.836	16.585 ± 2.677	16 ± 0.486	+	+	+	+	0.240499	0.148225	-0.00754656	0.00474884				+					0.77705	976	1.82395	1.54805	3.09507	1.14077	2.51051	2.46975
A0A1B0GVS3;R4GMT0;P61163	ACTR1A	9.424 ± 1.3	14.966 ± 2.178	12.26 ± 2.895	11.709 ± 1.417		+	+	+	0.278327	0.188939	-0.256057	0.12476		+							1.1309	480	5.26923	1.92677	3.20893	1.18756	2.38208	1.42735
P47897;P47897-2;A0A1B0GVU9;H7C0R3;A0A0U1RRC8;A0A0U1RQX5;C9J165;A0A0U1RQX9;A0A0U1RRI9;A0A0U1RQU2;A0A0U1RQL2;A0A0U1RQQ5;A0A0U1RQM8;A0A0U1RR66;A0A0U1RQT0;A0A1B0GTT3;A0A0U1RQE9	QARS	12.461 ± 0.085	17.668 ± 1.403	16.624 ± 1.855	15.885 ± 1.663	+	+	+	+	0.284563	0.196512	-0.103443	0.0349097	+	+	+	+				2.84654	1.2896	297	5.2063	3.50793	4.16259	2.37864	3.42356	2.20285
A0A1B0GVV3;Q5EBL4-2;Q5EBL4;Q5EBL4-3	RILPL1	11.909 ± 1.937	13.727 ± 0.918	13.35 ± 0.675	12.693 ± 0.871	+	+	+	+	0.242903	0.150573	-0.220053	0.0969931											1.81817	0.851713	1.44107	0.678718	0.784141	0.31151
A0A1B0GVY6;Q53GQ0	HSD17B12	9.791 ± 2.085	10.187 ± 0.365	11.925 ± 2.181	10.042 ± 0.709	+	+	+	+	0.247709	0.155359	-0.200106	0.083701											0.396429	0.142165	2.13464	0.684521	0.25138	0.0825037
A0A1B0GW23;Q03154;A0A1B0GU86;C9JMV9;Q03154-3;Q03154-4;A0A1B0GV31;C9JYZ0;A0A1B0GVA5;F8WC59;Q03154-2;A0A1B0GTG3	ACY1	14.246 ± 0.418	19.405 ± 0.218	18.863 ± 0.456	18.281 ± 0.833	+	+	+	+	0.221271	0.130453	-0.0996069	0.0334056	+	+	+	+				7.4239	1.3532	232	5.15851	6.22286	4.61681	5.2451	4.0349	3.88191
E5RJJ6;E5RGZ0;E5RI95;A0A1B0GXG3;E5RHE8;E5RI78;E5RHC8;E5RIG4;E5RIZ1;E5RIA5;E5RGA9;P61601;E5RIX3;E5RK89;E5RFL9;E5RJT1	NCALD	11.6 ± 0.56	14.779 ± 0.405	13.8 ± 0.849	13.285 ± 0.738	+	+	+	+	0.156879	0.0818261	-0.149057	0.055109	+	+		+				3.80097	0.61743	1221	3.17899	4.0336	1.77945	1.0474	1.68495	1.96472
A0A1C7CYX9;Q16555-2;Q16555;E5RFU4	DPYSL2	12.845 ± 0.155	17.792 ± 0.802	17.512 ± 0.636	17.158 ± 1.134	+	+	+	+	0.29658	0.211914	-0.16098	0.0611645	+	+	+	+				5.61744	1.3225	259	4.94735	4.71469	4.66684	5.12918	4.31297	3.54875
A0A1W2PNV4;E9PF58;Q92747;C9JEY1;C9K057;Q92747-2	ARPC1A	12.018 ± 2.139	13.11 ± 1.08	13.566 ± 2.516	12.743 ± 0.594	+	+	+	+	0.0983934	0.0487681	-0.0486356	0.0158982											1.09156	0.400867	1.54735	0.414663	0.724823	0.269276
A0A1W2PNW4;P17948-2;P17948-3;P17948;P17948-4	FLT1	12.715 ± 0.825	14.532 ± 0.629	14.962 ± 0.651	14.786 ± 1.183	+	+	+	+	0.245306	0.152951	-0.0597141	0.0193339		+	+							1263	1.81708	1.89328	2.24633	2.27997	2.07107	1.54737
A0A1W2PNX8;Q9H3U1-2;Q9H3U1	UNC45A	13.323 ± 1.189	14.584 ± 0.898	13.684 ± 1.303	13.971 ± 0.886	+	+	+	+	0.274949	0.184947	-0.223121	0.0991605											1.2606	0.848807	0.360787	0.156951	0.647922	0.381068
A0A1W2PPI5;Q5JSJ4	DDX26B	9.155 ± 1.274	11.626 ± 0.612	10.646 ± 0.464	10.365 ± 0.679					0	0	0	0	+							2.05844	0.25441	1563	0	NaN	0	NaN	0	NaN
A0A1W2PRL9;A0A1W2PPZ5;P23193-2;P23193;E5RIS7	TCEA1	11.884 ± 0.164	15.053 ± 0.981	15.236 ± 0.694	14.416 ± 1.369	+	+	+	+	0.239698	0.147449	-0.0574126	0.0186042	+	+	+	+				3.11291	0.96621	719	3.16863	3.15473	3.35171	4.08377	2.5319	1.98157
A0A1W2PQ90;Q92878-3;Q92878;Q92878-2;A0A494C1B7;A0A494C0Y7;E7ESD9;A0A494BZX5;A0A494C122;E7EN38	RAD50	13.612 ± 1.104	14.136 ± 0.312	15.758 ± 0.777	14.415 ± 1.223	+	+	+	+	0.291773	0.205621	-0.121088	0.0422005											0.523958	0.402231	2.14653	1.72025	0.802971	0.434962
A0A1W2PQS6;O95989;S4R435	NUDT3	11.367 ± 1.571	14.656 ± 3.497	15.196 ± 1.045	15.889 ± 2.011	+	+	+	+	-0.0442919	0.00217851	-0.109691	0.0374206	+		+	+	+			2.94948	0.98204	41	3.45464	1.0095	3.81699	2.18693	4.50965	1.91844
B4DIR1;K7ELP4;K7EJU1;K7EKH9;A0A1X7SCE1;A0A1X7SBR3;A0A1W2PR46;P14136-3;P14136;P14136-2;A0A1W2PRT3	GFAP	9.442 ± 1.55	10.582 ± 0.763	10.716 ± 0.905	11.038 ± 0.121					0	0	0	0											0	NaN	0	NaN	0	NaN
A0A1W2PRQ8;B5MCQ4;Q9BY27;Q14129;Q6FGH4	DGCR6L	11.821 ± 2.191	12.139 ± 1.347	12.622 ± 2.124	12.702 ± 0.895	+	+	+	+	-0.164774	0.0461353	-0.147639	0.0544117											0.243304	0.0711012	0.726534	0.194095	0.805825	0.303428
A0A1W2PRV5;E7EQZ4;Q16637-4;Q16637-2;Q16637-3;Q16637	SMN1	9.572 ± 1.777	10.904 ± 1.267	11.952 ± 1.622	12.483 ± 1.93	+	+	+	+	0.164271	0.0866802	0.00698383	0.00136032											1.29959	0.555633	2.22568	0.847815	2.83456	1.15715
P53816;A0A1W2PRW4;F5H7E5	PLA2G16	12.236 ± 1.714	13.569 ± 0.874	12.203 ± 1.582	14.055 ± 0.952	+	+	+	+	0.088381	0.0439523	-0.0667913	0.0216315											1.33322	0.6674	-0.0434825	0.0125208	1.81918	0.94732
A8MYT4;A0A1W2PS05;Q8NEB9	PIK3C3	15.049 ± 0.518	13.865 ± 0.909	14.555 ± 1.203	13.692 ± 1.066	+	+	+	+	0.0265915	0.0187617	-0.0159854	0.00684459											-1.18392	1.19205	-0.494393	0.319848	-1.35683	1.20747
F5H163;F5H368;A0A1W2PS16;F5GXC0;F5H092;F5H8H2;Q03426	MVK	11.042 ± 0.741	15.334 ± 0.734	13.921 ± 1.455	13.104 ± 1.3	+	+	+	+	0.186021	0.101983	0.0123998	0.000166193		+	+						0.98204	690	4.29157	3.76078	2.87896	1.90556	2.06137	1.48073
P04439-2;Q5SRN5;P04439;Q5SRN7;A0A1W2PS24;P01893;A0A0G2JL56;A0A1W2PQD0;Q5SUL5;A0A0G2JI36;A0A1W2PSE7;A0A0G2JIF2;A0A0G2JH50;A0A1W2PS56;A0A0G2JIF0;A2BF26;Q5RIP0	HLA-A	13.106 ± 3.706	15.537 ± 1.347	14.562 ± 1.216	13.327 ± 2.88	+	+	+	+	0.080016	0.0400971	-0.0360381	0.0122209											2.3126	0.579448	1.33713	0.30331	0.152196	0.0232084
A0A1W2PS33		9.469 ± 1.014	10.969 ± 0.695	9.717 ± 1.381	10.678 ± 0.45					0	0	0	0											0	NaN	0	NaN	0	NaN
Q96EB1;A0A1X7SBS0;Q96EB1-2;A0A1W2PQA7;Q96EB1-3;A0A1W2PRF5;A0A1W2PR08;A0A1W2PS93;A0A1W2PPP6;G5E9D4;A0A1W2PRJ0;A0A1W2PRF0;A0A1W2PQZ6;A0A1W2PNY5;A0A1W2PP47;A0A1W2PQW5;E9PPJ9	ELP4	14.334 ± 0.959	14.354 ± 0.6	14.8 ± 1.011	15.082 ± 0.615	+	+	+	+	0.178009	0.0961617	-0.147171	0.0541829											0.0201571	0.0120073	0.465481	0.276654	0.747231	0.624242
A0A1X7SBZ2;A0A5H1ZRQ2;Q92841;Q92841-1;Q92841-3;Q92841-2;A0A0U1RQJ0	DDX17	13.156 ± 0.525	15.921 ± 1.236	15.236 ± 1.046	15.47 ± 0.855	+	+	+	+	0.165992	0.0878346	-0.0328632	0.0113313	+	+	+	+				2.16436	0.60459	1237	2.76473	2.20495	2.07958	1.91961	2.31317	2.43846
R4GMP4;A0A1X7SBZ7	PLEKHG7	9.065 ± 1.417	10.601 ± 0.663	10.242 ± 1.025	10.981 ± 0.816					0	0	0	0											0	NaN	0	NaN	0	NaN
A0A1X7SC65;O14558;K7EP04	HSPB6	12.38 ± 0.619	16.678 ± 1.261	16.573 ± 1.134	16.109 ± 2.139	+	+	+	+	0.294977	0.209796	-0.165583	0.0635974	+	+	+					2.59185	1.1883	403	4.29871	3.06181	4.19331	3.19713	3.72948	1.812
A0A4W9A917;A0A286YES1;P01860;A0A286YFJ8;P01861	IGHG3	14.781 ± 0.741	15.042 ± 0.893	14.276 ± 0.692	14.926 ± 0.688	+	+	+	+	0.230885	0.139121	0.0891168	0.0203201											0.260803	0.174682	-0.50441	0.446108	0.145399	0.106093
A0A286YET3;Q6ZNW5	GDPGP1	11.885 ± 1.198	13.845 ± 0.885	13.377 ± 1.263	11.62 ± 2.324	+	+	+	+	0.290269	0.203689	0.0624827	0.0122521											2.155	1.26512	1.68644	0.836454	-0.503003	0.128057
A0A286YEX4;P08651-4;P08651-5;P08651-3;P08651-6;P08651-2;P08651	NFIC	9.916 ± 1.738	10.888 ± 0.811	11.716 ± 1.105	10.953 ± 0.831	+	+	+	+	0.104303	0.0517173	-0.31288	0.181819											0.972143	0.456079	1.79966	0.882196	1.03731	0.490758
A0A286YEY1;P01876	IGHA1	17.347 ± 1.542	16.862 ± 1.539	19.276 ± 0.83	19.887 ± 0.455	+	+	+	+	-0.0519214	0.00424592	0.0960213	0.0225954	+							2.03333	0.24968	1565	-0.484678	0.172641	1.9293	1.15611	2.5403	1.70824
A0A286YEY4;P01859	IGHG2	11.211 ± 3.054	13.47 ± 2.24	14.032 ± 2.801	14.301 ± 2.524	+	+	+	+	-0.240205	0.0894714	-0.022404	0.00850368											2.07991	0.446804	3.12887	0.722461	3.2064	0.730386
H0Y9X0;A0A286YEZ9;A0A2C9F2R7;O94915	FRYL	8.985 ± 1.588	10.118 ± 1.213	11.212 ± 1.191	10.57 ± 0.611					0	0	0	0											0	NaN	0	NaN	0	NaN
A0A286YF17;A0A286YFD0;Q5SNW7;P42898;P42898-2;F8W9T8;L7P8G6;A0A286YF47;Q5SNW5	MTHFR	12.609 ± 1.033	15.351 ± 0.648	15.186 ± 0.476	14.39 ± 1.146	+	+	+	+	0.174003	0.0933333	0.0147014	0.000333115	+	+	+					2.53759	0.78541	966	2.74168	2.38558	2.57683	2.40135	1.78102	1.21918
A0A286YF22;O43175;A0A286YFL2;A0A286YFA2;A0A2C9F2M7;A0A286YFM8;A0A286YER3;A0A286YFC8;A0A286YFB2;A0A286YF78;A0A286YFF3;A0A286YF34;A0A286YFE1;A0A286YFK5	PHGDH	12.773 ± 0.371	18.732 ± 0.527	18.458 ± 0.35	17.817 ± 0.802	+	+	+	+	0.273574	0.183345	-0.112741	0.0386742	+	+	+	+				8.19606	1.624	56	5.9597	5.79415	5.6851	6.27289	5.04423	4.56814
Q9UK22;A0A286YF37;R4GNH2	FBXO2	12.263 ± 1.333	12.505 ± 0.54	13.354 ± 1.419	12.825 ± 0.393	+	+	+	+	0.109911	0.0545915	0.00242664	0.00239374											0.242454	0.126415	1.09108	0.515517	0.561684	0.347041
A0A286YF56;Q69YN2-3;Q69YN2	CWF19L1	11.968 ± 2.68	10.315 ± 1.272	12.351 ± 2.88	10.309 ± 1.466	+	+	+	+	-0.00865921	0.00744057	-0.086565	0.0284974											-1.65261	0.511659	0.383291	0.0696001	-1.65927	0.496176
E9PK48;E9PIA8;Q5T0S4;A0A286YFE3;A0A2C9F2P4;A0A286YFL8;A0A286YFF7;P50897	PPT1	9.981 ± 1.002	9.851 ± 1.178	10.708 ± 0.683	10.353 ± 1.394					0	0	0	0											0	NaN	0	NaN	0	NaN
A0A286YFF8;Q7Z3U7-2;Q7Z3U7-6;Q7Z3U7-5;Q7Z3U7;F8VZV1;Q7Z3U7-3	MON2	11.382 ± 0.979	13.5 ± 2.137	13.105 ± 2.144	12.141 ± 1.765	+	+	+	+	0.280557	0.191615	-0.311346	0.180003											2.11814	0.91518	1.72248	0.71194	0.759267	0.318528
Q13555-11;Q13555-2;A0A2Q3DQE3;Q5SWX3;Q13555-10;Q13555-7;Q13555-6;Q13555;Q13555-3;Q13555-4;Q13555-5;Q13555-9;Q13555-8;H0Y6G2;Q8WU40;H7C394;Q13554-2;Q13554-5;Q13554-8;Q13554-3;Q13554-6;Q13554-4;Q13554-7;Q13554	CAMK2G	11.815 ± 3.349	13.579 ± 0.739	14.967 ± 3.844	13.908 ± 3.212	+	+	+	+	0.315579	0.238702	0.106142	0.0260752											1.62528	0.448605	3.01309	0.565873	1.95372	0.377242
A0A2R8Y2F6;P42336	PIK3CA	9.811 ± 1.158	11.824 ± 1.926	11.813 ± 1.656	10.073 ± 0.76	+	+	+	+	0.435406	0.549122	-0.034845	0.0118849							+				1.55249	0.553373	0.853063	0.850209	0.248276	0.821538
O43556;A0A2R8Y652;A0A2R8Y4E3;A0A2R8Y4X1;A0A2R8Y6U6;A0A2R8YH84;A0A2R8Y5X5;A0A2R8Y5J3;A0A2R8Y4P8;B7Z2R4;A0A2R8YGQ3;A0A2R8Y2R1;A0A2R8Y821;A0A2R8YEY2;A0A2R8Y5J6;A0A2R8Y5X0;A0A2R8Y638;A0A2R8Y5R7;A0A2R8Y5M2;A0A2R8YE48;A0A2R8YFA5;A0A2R8Y5Q3;A0A2R8YD68;A0A2R8Y7J1;A0A2R8YE16;A0A2U3TZN7;A0A2R8Y5H7;A0A2R8Y6Y5;A0A2R8Y416;A0A2R8Y628;C9JR67;A0A2R8Y6V3;A0A2R8Y621;A0A2R8Y5P8;A0A2R8Y504;O43556-3;O43556-4;A0A2R8Y6…	SGCE	11.965 ± 0.837	13.493 ± 1.069	14.336 ± 1.014	15.078 ± 0.401	+	+	+	+	-0.0206765	0.00402486	0.0921855	0.0213217	+		+	+	+			2.74994	0.49967	1363	1.52827	1.1847	2.37125	1.94781	3.11277	3.27367
A0A2R8Y2X6;A1A5D9;A1A5D9-2	CCDC64B	8.949 ± 1.341	10.127 ± 0.442	11.657 ± 1.066	10.303 ± 0.421					0	0	0	0	+							1.99963	0.40931	1459	0	NaN	0	NaN	0	NaN
G3XAM2;E7ETH0;A0A2R8Y3M9;P05156;D6R9Z8;A0A087X0I2	CFI	17.936 ± 0.852	18.88 ± 0.448	18.46 ± 0.42	18.513 ± 1.026	+	+	+	+	0.127537	0.0641249	-0.264548	0.132134	+			+		+		1.42161	1.6392	50	-0.944482	1.0115	-0.524331	0.505795	-1.57685	1.37656
A0A2R8Y3T0;A0A2U3TZE7;O43405-2;O43405;H0YJW4;G3V4C4;G3V5V4;G3V5X3	COCH	10.929 ± 1.444	12.099 ± 1.305	12.032 ± 2.085	12.466 ± 0.691	+	+	+	+	0.291238	0.204932	-0.18635	0.0752787											1.17024	0.561678	1.25589	0.474005	1.53653	0.986062
A0A2R8Y430;P48637;A0A2R8Y5T7;P48637-2;A0A2R8Y6Q7;A0A2R8YF34	GSS	14.086 ± 0.116	18.394 ± 1.168	17.696 ± 0.425	16.819 ± 0.764	+	+	+	+	0.163589	0.086225	-0.0612484	0.0198251	+	+	+	+				4.86418	1.1211	496	4.30788	3.48588	3.61032	5.48422	2.73311	3.3971
A0A2R8Y4C1;A0A2R8Y7U5;A8MST6;A0A2R8Y5W6;Q5JTW2;Q5JTW2-5	CEP78	9.518 ± 1.276	10.645 ± 1.281	10.914 ± 0.916	10.984 ± 0.566					0	0	0	0											0	NaN	0	NaN	0	NaN
F5H777;A0A2R8Y4L3;A0A2R8YE98;A0A2R8Y7C3;Q8N4S0-2;Q8N4S0	CCDC82	11.309 ± 4.191	10.805 ± 2.209	13.718 ± 5.345	13.106 ± 2.04	+	+	+	+	0.155999	0.0812599	0.00683053	0.00139466											0.260626	0.0414055	2.29179	0.294302	1.22186	0.205582
E9PGF5;E9PF55;A0A494C067;A0A2R8Y4T1;Q9HBL0;A0A087WWW7;H0Y4U1;E7ERH1;E7EMG1;Q9HBL0-2;H7C3Z4	TNS1	13.183 ± 0.576	14.218 ± 0.503	15.297 ± 1.042	15.74 ± 0.674	+	+	+	+	0.0658479	0.0339018	0.0400179	0.00626348	+		+	+	+			2.83758	0.43538	1435	1.03485	1.45285	2.11319	1.91827	2.55659	2.92604
A0A2R8Y765;J3QKS7;A0A2R8Y7U4;A0A2U3TZQ7;A0A2R8Y7I9;A0A2R8Y4T4;A0A2R8YES3;A0A2R8Y855;B4DGM3;Q969G3-6;Q969G3-5;Q969G3-3;Q969G3-2;Q969G3-4;Q969G3	SMARCE1	9.542 ± 0.916	11.197 ± 0.671	10.671 ± 0.723	10.584 ± 1.122					0	0	0	0											0	NaN	0	NaN	0	NaN
A0A2R8Y4W2;A0A2R8YE63;Q12929;Q12929-2;F5H0R8	EPS8	14.309 ± 1.76	16.548 ± 0.435	16.72 ± 1.883	15.84 ± 1.203	+	+	+	+	0.241103	0.148813	-0.188363	0.0764758	+							1.99671	0.58604		2.23869	1.31447	2.41111	0.956486	1.53049	0.696734
A0A2R8Y4Z8;Q9Y3X0	CCDC9	8.972 ± 0.898	10.366 ± 0.436	10.498 ± 1.036	10.383 ± 0.84					0	0	0	0											0	NaN	0	NaN	0	NaN
A0A2R8Y804;A0A2R8Y543;A0A2R8Y5C3;A0A2R8Y750;A0A2R8Y5Z1;B4DGU4;A0A2R8YCH5;A0A2R8Y7Z0;A0A2R8Y5A3;P35222;A0A2R8Y6G0;A0A2R8Y815;C9IZ65;A0A2R8YG06	CTNNB1	12.235 ± 1.023	16.378 ± 0.901	15.892 ± 1.176	15.609 ± 1.164	+	+	+	+	0.391116	0.390443	-0.1395	0.0505008	+	+	+	+				3.26462	1.0609	567	4.14344	3.04555	3.6568	2.47496	3.37385	2.31905
A0A2R8Y544;Q9BR61	ACBD6	12.586 ± 0.404	13.751 ± 0.586	13.403 ± 0.576	13.341 ± 0.58	+	+	+	+	0.306194	0.225069	-0.243835	0.114733											1.16439	1.76879	0.817073	1.22822	0.754532	1.1154
A0A2R8Y549;Q8NI35;Q8NI35-4;Q8NI35-3;Q8NI35-2;A0A0X1KG69;A0A087WUZ6;Q8NI35-5;A0A0U1RR46;A0A0U1RQW4;A0A0U1RQT2;A0A2R8Y5I3	INADL	14.611 ± 0.672	16.32 ± 1.694	15.566 ± 2.573	14.13 ± 0.829	+	+	+	+	0.0394099	0.0233948	0.106762	0.026294											1.70876	0.958977	0.955173	0.301373	-0.481205	0.395932
A0A2R8Y566;Q9P260;Q9P260-2;A0A075B785;A0A075B768	KIAA1468	15.466 ± 0.713	15.993 ± 0.955	16.876 ± 2.546	16.773 ± 1.018	+	+	+	+	0.353462	0.303515	-0.200106	0.083701											0.527353	0.386898	1.41078	0.485444	1.30751	1.09637
A0A2R8Y5A0;A0A2R8YF43;A0A2R8YD58;E7EU96;Q8NEV1;P68400;V9GYA2;A0A2R8Y4D6;A0A2R8Y4H0;A0A2R8YDP2;A0A2R8YFU2;A0A2R8YCK2;A0A087WY74;A0A2R8YDY7;A0A2R8YEW1;P68400-2	CSNK2A1	13.085 ± 0.486	17.372 ± 0.385	17.063 ± 0.83	16.39 ± 1.008	+	+	+	+	0.289369	0.202541	-0.12032	0.0418704	+	+	+	+				5.11447	1.1674	428	4.28735	5.05203	3.97882	3.772	3.30578	2.98063
C9JAX1;A0A2R8Y5A1;Q16595-2;Q16595-3;Q16595	FXN	10.93 ± 2.29	11.908 ± 1.271	13.17 ± 0.72	12.4 ± 1.455	+	+	+	+	-0.362934	0.204802	0.291535	0.132715											1.74188	0.690772	2.56306	1.10013	1.56644	0.49492
D6RDJ3;H0Y723;A0A2R8Y8D6;A0A2R8YEY5;E7EQB9;A0A2R8YEZ4;A0A2R8Y5D3;O15160-2;O15160	POLR1C	13.217 ± 2.7	14.265 ± 0.756	13.263 ± 1.541	12.751 ± 4.318	+	+	+	+	0.307482	0.226893	0.0694835	0.0142673											0.0151911	0.00265269	-0.28671	0.0595972	-0.738827	0.101949
A0A2R8Y5G6;A0A2R8YFR4;O00571-2;A0A2R8YF78;A0A0D9SG12;A0A0D9SFB3;A0A2R8Y7T2;A0A2R8YDT5;A0A2R8YCW1;A0A0D9SF53;A0A2U3TZJ9;O15523-2;O15523;O00571;A0A2R8YFS5;A0A2R8Y4A4;A0A2R8Y645;A0A2R8YDH3;F6S8Q4;A0A087WVZ1;D6RCM4;A0A0J9YVQ7;Q9NQI0-3;Q9NQI0-2;Q9NQI0-4;O15523-3;Q9NQI0	DDX3X	12.57 ± 0.282	17.014 ± 0.64	16.942 ± 0.34	17.042 ± 0.128	+	+	+	+	0.250113	0.157797	-0.0719888	0.0233715	+	+	+	+				8.61279	1.1826	410	4.44374	4.83469	4.37171	5.96414	4.47222	6.93949
A0A2R8Y5S7;P35241-4;P35241;P35241-5;A0A2R8Y7M3;P35241-2;E9PKN5;A0A2R8Y4H6;P35241-3	RDX	13.979 ± 1.044	16.751 ± 0.641	16.594 ± 0.142	16.501 ± 0.548	+	+	+	+	0.243704	0.151362	-0.240766	0.112317	+	+	+	+				3.6849	0.73169	1050	2.77207	2.39856	2.61582	2.59521	2.52278	2.2831
A0A2R8Y5V9;P67936;A0A2R8YGX3;A0A2R8YH90;A0A2R8YE05;K7ENT6;A0A5F9UN72;U3KQK2;A0A590UJB9;A0A590UK79;K7EPB9	TPM4	12.663 ± 3.021	13.923 ± 1.523	14.805 ± 2.106	14.434 ± 0.96	+	+	+	+	0.313404	0.235469	-0.0558782	0.0181224											1.26001	0.314719	2.14196	0.539257	1.77147	0.513653
D6RAN4;A0A2R8Y5Y7;P32969;H0Y9R4;H0Y9V9;E7ESE0	RPL9	12.47 ± 0.406	16.68 ± 1.32	15.541 ± 1.775	15.44 ± 1.013	+	+	+	+	0.302188	0.219493	-0.22619	0.101363	+	+	+	+				2.57311	0.94462	747	4.21026	3.05147	3.07101	1.82465	2.9703	2.7958
A0A2R8Y623;B5MCP9;P62081	RPS7	15.451 ± 5.121	16.315 ± 5.087	17.031 ± 4.624	14.147 ± 3.3	+	+	+	+	0.107932	0.0535683	0.115502	0.0294521											0.864538	0.0869021	1.58038	0.178486	-1.30343	0.165183
A0A2R8Y651;Q8TF64	GIPC3	9.275 ± 0.725	10.527 ± 0.309	10.41 ± 0.266	11.101 ± 0.162					0	0	0	0	+				+			3.35369	0.2187	1572	0	NaN	0	NaN	0	NaN
A0A2R8Y6J3;P46777	RPL5	12.592 ± 1.241	15.73 ± 0.889	15.928 ± 0.964	15.877 ± 0.563	+	+	+	+	0.273346	0.18308	-0.0221228	0.00842979	+	+	+	+				3.17589	0.89106	821	3.13783	2.20218	3.33587	2.26665	3.28512	2.53205
A0A2R8Y718;Q9H1Y0;A0A1B0GV54;A0A1B0GUS1;L7UQJ2;Q9H1Y0-2	ATG5	12.09 ± 2.334	14.932 ± 0.393	14.454 ± 0.685	14.533 ± 0.513	+	+	+	+	0.30587	0.224613	-0.0742293	0.0241355											2.90426	1.23544	2.42639	0.976374	2.50519	1.03281
A0A2R8Y783		9.853 ± 2.502	10.261 ± 0.764	11.095 ± 1.706	10.483 ± 0.775	+	+	+	+	0.0305972	0.0201786	-0.101141	0.0340039											0.408581	0.116143	1.24271	0.353418	0.630222	0.188816
A0A2U3TZL3;A0A2R8Y7Q9;A0A2R8YEK8;A0A2R8YE18;A0A2R8Y7C5;Q9Y5P4-2;Q9Y5P4;Q9Y5P4-3;A0A2R8YE59;A0A2R8Y5S9;A0A2R8YFA1;A0A2R8Y5H3;A0A2R8YFI2;A0A2R8YEA4;A0A2R8YCI0	COL4A3BP	14.653 ± 0.875	15.175 ± 0.505	14.369 ± 0.412	14.31 ± 0.663	+	+	+	+	0.2413	0.149005	-0.0451379	0.0148531											0.522621	0.467515	-0.283148	0.236841	-0.342129	0.254885
A0A2R8Y7R9;Q13136-2;Q13136;E9PJZ7;H0YEF9	PPFIA1	10.622 ± 3.916	10.939 ± 0.88	11.742 ± 0.401	11.184 ± 1.176	+	+	+	+	0.00496037	0.0115777	0.0906511	0.020819											0.316501	0.0555955	1.11974	0.22913	0.561781	0.100904
A0A2R8Y7X9;P69891;A0A0J9YYA3;P02100	HBG1	15.614 ± 0.507	14.428 ± 1.684	15.148 ± 0.742	15.668 ± 0.856	+	+	+	+	-0.214555	0.073007	-0.0290273	0.0102762											-1.18556	0.645546	-0.466341	0.469534	0.0537758	0.0374109
H7C4A0;H7C209;A0A2R8Y7Y4;Q8N8A2-3;Q8N8A2-4;Q8N8A2;Q8N8A2-2	ANKRD44	9.095 ± 1.326	10.378 ± 0.889	10.827 ± 0.49	10.681 ± 0.474					0	0	0	0											0	NaN	0	NaN	0	NaN
P62263;A0A2R8Y811;E5RH77	RPS14	8.93 ± 1.473	10.996 ± 0.663	10.74 ± 0.747	11.03 ± 0.496					0	0	0	0											0	NaN	0	NaN	0	NaN
A0A2R8YCS7;Q9Y3Z3-3;Q9Y3Z3-4;Q9Y3Z3;A0A2R8Y586;A0A2R8YF51;A0A2R8Y5D2;A0A2R8Y7R5;A0A2R8Y755;A0A2R8Y6J9;A0A2R8YD90;A0A2R8YG48;A0A2R8YF18;A0A2R8YFV6	SAMHD1	15.163 ± 1.872	15.74 ± 0.413	15.318 ± 2.22	15.18 ± 1.415	+	+	+	+	0.013773	0.0144113	-0.224656	0.100257											0.576799	0.244668	0.155186	0.0369882	0.0171359	0.0048831
P11171;P11171-3;P11171-2;A0A2R8YD30;Q4VB86;P11171-4;A0A2U3TZH6;A0A2R8Y7Y3;P11171-6;P11171-5;A0A2R8Y5Z6;A0A3B3ITP0;A0A2R8Y420;P11171-7;A0A2R8YCW8;A0A2R8Y5G2;A0A2R8YFR9;A0A2R8Y7N0;A0A3B3IUD6;A0A3B3IU06;A0A2R8Y6G5;A0A2R8Y570;A0A2R8Y4N6;A0A2R8Y5C8;A0A3B3ITC5;A0A2R8Y6T6	EPB41	15.717 ± 1.427	15.097 ± 0.753	15.716 ± 1.128	15.659 ± 0.524	+	+	+	+	0.10911	0.0541763	-0.119553	0.0415415											-0.619439	0.326471	-0.00122452	0.000447957	-0.0580845	0.0261577
A0A2R8YD45;O14773;E7EV34;A0A2R8Y7U1;A0A2R8YE64	TPP1	10.403 ± 0.408	13.877 ± 1.133	14.437 ± 0.97	15.362 ± 1.384	+	+	+	+	0.216971	0.12671	-0.154183	0.0576697	+	+	+	+	+			3.94494	0.973	705	3.52418	2.91272	4.08401	3.5532	5.00923	3.31976
A0A2R8YD50;P51659;P51659-3;P51659-2;E7ER27;A0A2R8Y7L2;E7ET17;A0A2R8YDT8;A0A2R8YF45;E7EPL9;A0A2R8YEG2;A0A2R8Y7W2	HSD17B4	12.156 ± 0.697	13.69 ± 0.541	13.889 ± 1.233	13.549 ± 1.211	+	+	+	+	0.418355	0.477206	-0.119553	0.0415415		+							0.48266	1377	1.53405	1.8788	1.73326	1.3009	1.39283	1.03037
A0A2R8YDE6;Q9UBN7;Q9UBN7-2;A6NDI8;A0A2R8Y758;H7C0Z9;A0A2R8Y5Z4;A0A2R8YD35;C9J172;Q9BRX7;A0A2R8YCS4;E7EP63;E7ER52;A0A2R8Y559	HDAC6	12.496 ± 0.575	15.841 ± 0.454	15.226 ± 1.068	14.714 ± 1.004	+	+	+	+	0.250914	0.158617	-0.086565	0.0284974	+	+	+	+				3.29903	0.84195	885	3.3449	4.01324	2.73	2.38748	2.21812	2.06519
O14936-3;O14936;O14936-2;O14936-6;A0A2R8YE77;O14936-4;A0A2U3TZM1;A0A2U3TZM4;A0A2U3TZN6;A0A2R8YEK3;A0A2R8YFN5;A0A2R8Y6F8;A0A2R8Y3B3;A0A2R8YGH2;Q5JS79;Q5JS72;A0A2R8Y4K4;O14936-5;A0A2R8Y472	CASK	12.989 ± 0.374	14.649 ± 1.087	14.377 ± 1.054	13.877 ± 1.176	+	+	+	+	0.390315	0.388262	-0.204709	0.0866507											1.66024	1.55706	1.38766	1.32148	0.888321	0.698914
E9PFW2;A0A2R8YEC9;O00462;A0A2R8Y524;A0A2R8Y7A0;A0A2R8Y211;A0A2R8YE79;A0A2R8YCE9;A0A2R8Y4U7	MANBA	10.418 ± 1.317	12.095 ± 0.683	12.049 ± 0.718	11.729 ± 0.271	+	+	+	+	0.055433	0.0296041	-0.104977	0.0355192											1.67742	1.19076	1.631	1.13891	1.31075	1.0039
A0A2R8YEL6;P48506;B4E2I4;E1CEI4;A0A2R8Y648;A0A0C4DGB2;D6RGF8	GCLC	16.223 ± 1.006	18.605 ± 0.807	17.71 ± 1.067	16.773 ± 1.898	+	+	+	+	0.298182	0.214053	-0.151774	0.0564585		+							0.56851	1284	2.38206	1.99372	1.48626	1.05079	0.549889	0.202811
A0A2R8YEM3;E7EQV9;E7ENU7;P61313;E7EX53;A0A2R8Y738;P61313-2	RPL15	13.401 ± 2.057	17.025 ± 0.957	16.595 ± 0.968	15.92 ± 0.629	+	+	+	+	0.250914	0.158617	-0.335128	0.210357	+							2.13238	0.96592	720	3.62448	1.72828	3.19429	1.51257	2.51871	1.23911
A0A2R8YFR7;A0A2R8YF49;A0A5F9ZGZ6;A0A5F9ZH52;A5YM69;H0Y895;Q12774-2		13.472 ± 1.485	14.223 ± 0.63	14.217 ± 1.118	13.898 ± 0.561	+	+	+	+	0.365479	0.328234	-0.179393	0.0712321											0.750511	0.411196	0.744448	0.343262	0.425653	0.213964
H3BMM5;A0A2R8YF87;Q96AX1;F5H2X5;A0A2R8Y5U3	VPS33A	16.094 ± 0.632	16.796 ± 1.137	16.527 ± 1.197	16.628 ± 1.225	+	+	+	+	0.0618422	0.0322237	0.0361821	0.00531091											0.702517	0.492775	0.4329	0.262796	0.534808	0.33052
A0A2R8YFB7;Q5QJ74;E9PP54;E9PNS0	TBCEL	14.46 ± 1.18	15.213 ± 0.36	15.123 ± 0.283	15.353 ± 0.551	+	+	+	+	-0.0142673	0.00581978	0.0415523	0.00665008											0.752563	0.57124	0.662965	0.499443	0.893153	0.658675
A0A2R8YFH5;Q15437;Q5QPE2;Q5QPE1	SEC23B	12.786 ± 3.127	16.849 ± 0.498	16.277 ± 1.762	15.609 ± 1.2	+	+	+	+	0.356153	0.308846	-0.151896	0.0565192											4.06223	1.37105	3.49114	1.00147	2.82296	0.845328
A0A2R8YFN3;A1Z1Q3;A1Z1Q3-1;A1Z1Q3-5;A1Z1Q3-4	MACROD2	13.413 ± 3.231	14.37 ± 1.224	14.03 ± 1.397	13.755 ± 0.884	+	+	+	+	0.186021	0.101983	-0.183996	0.0738938											0.956676	0.221996	0.61692	0.131965	0.341471	0.0730358
Q14155-6;Q14155;Q14155-3;Q14155-2;Q14155-5;Q14155-1;B1ALK7;A0A2R8YG42;E9PDQ5;E7EUY6;Q15052;Q15052-2;B1ANY6;C9JDI6;E7EU80;E7ENL8;F6SJA5	ARHGEF7	11.472 ± 1.694	15.14 ± 1.029	14.591 ± 1.007	14.448 ± 0.968	+	+	+	+	0.306194	0.225069	-0.156377	0.0587853	+	+						2.34984	0.90796	793	3.66773	1.9964	3.11833	1.71121	2.97543	1.6477
A0A2R8YH03;Q5VWN6	FAM208B	9.94 ± 0.641	10.658 ± 0.534	10.388 ± 0.676	10.295 ± 0.577	+	+	+	+	0.264534	0.173109	-0.315949	0.185505											0.717679	0.86602	0.447342	0.427083	0.354431	0.353962
A0A2R8YHG5;Q9BZV2	SLC19A3	9.101 ± 0.871	10.62 ± 0.396	11.519 ± 0.631	10.401 ± 0.7					0	0	0	0	+							2.63894	0.4334	1438	0	NaN	0	NaN	0	NaN
Q15813-2;Q15813;A0A2R8YHI9;A0A2R8Y5Q8;A0A2U3TZJ6;A0A2R8YFL4;A0A2R8Y4V6;A0A2R8Y809;A0A2R8YER9;A0A2R8YFM3;A0A2R8Y6Q1;A0A2R8Y7E7;A0A2R8Y784;A0A2R8Y4P2;A0A2R8Y6G3;A0A2R8Y787;A0A2R8Y5H6;A0A2R8Y7H8;A0A2R8Y4E7;A0A2R8Y897;A0A2R8Y6L2;A0A2R8YF12	TBCE	13.82 ± 1.963	14.669 ± 0.842	15.108 ± 2.079	14.382 ± 1.678	+	+	+	+	0.306995	0.226201	-0.267617	0.134885											0.849552	0.340361	1.2882	0.395439	0.56206	0.168373
A0A2U3TZH3;Q05639	EEF1A2	9.305 ± 0.944	10.37 ± 0.672	11.108 ± 0.302	10.035 ± 0.643					0	0	0	0											0	NaN	0	NaN	0	NaN
A0A2U3TZI2;P15056;H7C560;A0A2R8Y8E0;H7C4S5;A0A2R8Y492;H7C155;A0A2R8YDP5;P04049;P04049-2;A0A2R8YES9;H7C5K3;A0A2R8Y679;A0A2R8Y467	BRAF	13.886 ± 0.517	14.583 ± 0.626	14.321 ± 0.215	14.294 ± 0.494	+	+	+	+	0.314205	0.236654	-0.0643171	0.020819											0.696694	0.863217	0.434981	0.765986	0.407842	0.526304
H0YBR2;H0YBB3;A0A2U3TZN9;Q6NXG1-2;Q6NXG1-5;Q6NXG1-4;Q6NXG1-3;Q6NXG1	ESRP1	9.851 ± 1.01	12.119 ± 1.741	12.538 ± 2.292	10.743 ± 1.827	+	+	+	+	0.347734	0.292535	-0.354193	0.238704											2.03757	0.969068	2.64813	1.06926	1.14006	0.565779
P06744;A0A2U3TZU2;P06744-2;K7EQ48;A0A2R8Y6C7;A0A0J9YYH3;A0A0J9YXP8;A0A0J9YX90;K7ENA0;K7EPY4;A0A0J9YXM3;K7ERC6;K7EP41;CON__Q3ZBD7;K7EIL4;K7ELR7;A0A2R8YF08;K7ERK8;A0A0J9YXH9;A0A0J9YYI8;K7ESF4	GPI	14.428 ± 1.575	19.252 ± 0.709	18.211 ± 1.29	17.475 ± 1.765	+	+	+	+	0.278153	0.188731	-0.126458	0.0445457	+	+	+					2.64524	1.1861	407	4.82376	2.85336	3.78242	2.00424	3.04638	1.37652
F8WBV9;A0A338VFP5;Q8N9W4-2;Q8N9W4-1;Q8N9W4	GOLGA6L2	9.29 ± 0.588	11.47 ± 0.78	10.674 ± 1.122	11.217 ± 0.522					0	0	0	0	+							2.03696	0.43291	1439	0	NaN	0	NaN	0	NaN
V9GYY3;A0A384N5Y3;F5H2F4;V9GZ78;A0A494C1T2;V9GY75	MTHFD1	12.282 ± 0.89	16.763 ± 0.271	15.916 ± 1.916	15.114 ± 2.274	+	+	+	+	0.27575	0.185887	-0.16098	0.0611645	+	+	+					2.06936	1.1343	473	4.48136	4.14404	3.63424	1.86037	2.83202	1.22527
A0A3B3IRI2;P17812;B4E1E0;P17812-2;A0A3B3ITB8;A0A3B3IRQ8;A0A3B3ITF6;A0A3B3ISY3;A0A3B3ITH9	CTPS1	10.208 ± 2.124	10.981 ± 1.328	10.987 ± 1.207	10.831 ± 0.898	+	+	+	+	0.145963	0.074958	-0.148706	0.0549358											0.772341	0.251735	0.778946	0.261908	0.622601	0.215672
A0A3B3IRM4;O75191-2;O75191	XYLB	12.923 ± 0.556	15.163 ± 1.682	14.557 ± 0.867	14.833 ± 0.635	+	+	+	+	-0.0431088	0.00186541	0.0170029	0.000838272				+					0.47264	1390	2.23972	1.34896	1.63355	1.71505	1.91023	2.39865
A0A3B3IRM5;Q5T8R1;P46439;H3BRM6	GSTM5	9.234 ± 1.313	14.806 ± 2.179	14.579 ± 2.105	14.678 ± 0.887		+	+	+	-0.236958	0.0872765	0.301964	0.142301	+	+		+				2.89241	1.2146	370	5.07241	1.883	4.51601	1.38314	5.17976	3.16154
A0A3B3IRQ7;P30533	LRPAP1	12.106 ± 1.575	12.872 ± 1.689	13.481 ± 0.231	14.18 ± 1.872	+	+	+	+	0.0802687	0.0402114	0.00626249	0.00152214											0.766001	0.274341	1.37586	0.870985	2.07428	0.851209
A0A3B3IRQ9;P55265-5;P55265-3;P55265-2;P55265;P55265-4;A0A3B3ITG9;A0A3B3ISX1;A0A3B3ISU1	ADAR	14.995 ± 1.285	15.473 ± 0.475	15.471 ± 2.739	16.095 ± 1.464	+	+	+	+	0.113917	0.0566905	0.053827	0.00986001											0.477899	0.291049	0.475293	0.116893	1.09953	0.519886
F5H345;A0A3B3IRR1;A0A3F2YNY7;P08397-2;P08397;A0A3B3IU56;F5GY90;A0A1W2PNU5;A0A3B3IU34;F5H0P4;P08397-4;P08397-3	HMBS	11.858 ± 1.541	13.913 ± 2.302	13.106 ± 3.502	14.184 ± 2.775	+	+	+	+	0.321405	0.247591	-0.269476	0.136576											1.74578	0.50721	1.24826	0.269016	2.3263	0.714302
A0A3B3IRT3;O60343-2;O60343-3;O60343;O60343-4;O60343-5;Q5JU47	TBC1D4	13.095 ± 1.228	14.7 ± 0.588	14.21 ± 1.005	14.093 ± 0.612	+	+	+	+	0.262931	0.171348	-0.18553	0.0747945											1.60472	1.24786	1.11464	0.678545	0.997787	0.707497
A0A3B3IRX8;E7EV01;O15484	CAPN5	9.813 ± 0.702	10.62 ± 0.317	11.336 ± 2.496	9.933 ± 0.746	+	+	+	+	0.183617	0.100213	-0.158679	0.0599682											0.807023	1.09214	1.52282	0.545664	0.119792	0.0847216
A0A6I8PRA0;A0A3B3IS06;E7ETY2;Q13428-8;Q13428-7;Q13428-3;Q13428-2;Q13428-6;Q13428;Q13428-4;H0Y8Y7;Q13428-5;H0YA99;A0A2R8Y857	TCOF1	13.411 ± 1.547	15.102 ± 0.866	15.954 ± 0.636	15.952 ± 0.445	+	+	+	+	0.0161765	0.0152061	0.127475	0.0340039	+							2.04615	0.61279	1228	1.69177	0.979451	2.54343	1.64313	2.54102	1.70746
A0A3B3IS55;O14639-4;O14639-3;O14639-5;O14639-2;O14639-6;O14639;J3QSX6;F8W8M4;A0A0A0MRL6	ABLIM1	13.332 ± 0.666	14.132 ± 0.651	13.773 ± 0.355	13.854 ± 0.976	+	+	+	+	0.327024	0.256498	-0.263781	0.131453											0.799699	0.864036	0.441434	0.54275	0.521724	0.385974
A0A3B3IS80;P05062;A0A087WXX2;A0A3B3ITZ0	ALDOB	15.241 ± 0.672	21.268 ± 0.309	21.002 ± 0.179	20.451 ± 0.346	+	+	+	+	0.131666	0.0664727	-0.035968	0.0122011	+	+	+	+				9.60283	1.6358	52	6.02694	5.4695	5.76147	5.51271	5.21017	5.04316
A0A3B3ISG5;P14735;P14735-2;Q5T5N3	IDE	13.848 ± 0.457	16.2 ± 0.712	15.369 ± 0.816	14.806 ± 1.529	+	+	+	+	0.287767	0.200513	-0.0973054	0.0325166		+							0.53841	1317	2.35211	2.84356	1.52124	1.75906	0.957952	0.560237
A0A3B3ISP1;Q92625;A0A3B3ITU5;Q92625-2	ANKS1A	11.68 ± 1.569	11.921 ± 0.51	12.652 ± 1.154	11.856 ± 0.68	+	+	+	+	0.189225	0.104374	-0.22082	0.0975317											0.240626	0.107747	0.97168	0.447601	0.175317	0.0735136
F5H2D0;A0A3B3ISR2;B4DPQ0;P00736;A0A3B3ITU4;F5H3A3	C1R	15.273 ± 1.609	15.757 ± 1.126	14.937 ± 0.732	16.101 ± 1.516	+	+	+	+	0.245306	0.152951	-0.236163	0.108767											0.484172	0.194153	-0.335552	0.144295	0.828106	0.316902
A0A3B3IST7;E9PE72;P22413	ENPP1	9.188 ± 1.149	11.625 ± 1.005	10.601 ± 1.112	10.417 ± 0.894					0	0	0	0											0	NaN	0	NaN	0	NaN
E9PDL4;A0A3B3IST8;Q05084-3;Q05084;Q05084-2	ICA1	8.878 ± 1.04	10.861 ± 0.044	11.217 ± 0.723	10.58 ± 0.772					0	0	0	0	+							2.43011	0.57186	1278	0	NaN	0	NaN	0	NaN
A0A3B3ISU0;Q02487;Q02487-2	DSC2	12.294 ± 1.857	12.59 ± 0.55	13.288 ± 0.089	12.381 ± 0.704	+	+	+	+	0.0682514	0.034924	-0.246136	0.116571											0.295963	0.113368	0.993845	0.486546	0.0872188	0.0301765
H3BSW0;A0A3B3ISV5;Q8N9N7	LRRC57	11.122 ± 0.858	13.973 ± 1.868	13.945 ± 1.156	13.445 ± 0.9	+	+	+	+	0.0834733	0.0416723	0.00319381	0.00221792			+	+					0.81301	927	2.85076	1.49106	2.82288	2.10878	2.32274	2.01422
A0A3B3ISX9;P22105-4;P22105;A0A140TA41;P22105-1;A0A140TA52;A0A140T8Y3;A0A140T9C0;A0A140T902;A0A140TA33;A0A140T8Z8;A0A140T956;A0A140T9L7;A0A087X0I0;A0A087WWA5;A0A140T923;P22105-2;Q16473;C9J7W4	TNXB	15.346 ± 0.518	16.876 ± 0.714	17.357 ± 1.05	17.484 ± 1.41	+	+	+	+	0.311001	0.231949	-0.145637	0.0534355		+	+		+				0.49004	1369	1.52918	1.87409	2.0104	1.85649	2.13771	1.53261
A0A3B3IT15;P53621;P53621-2;A0A3B3IS84;A0A3B3IU89;A0A3B3ISC6;A0A3B3ISK1;A0A3B3ITV3;A0A3B3IU78;A0A3B3ITI7	COPA	13.27 ± 0.45	14.332 ± 0.777	14.085 ± 0.925	13.76 ± 0.724	+	+	+	+	0.258926	0.167012	-0.0436035	0.0144006											1.06229	1.25386	0.815408	0.785178	0.490223	0.532024
H0YLV8;H0YNU5;A0A3B3IT82;P54132	BLM	9.622 ± 1.145	10.277 ± 0.461	11.294 ± 0.692	10.069 ± 0.825					0	0	0	0											0	NaN	0	NaN	0	NaN
E9PK10;E9PMK0;E9PMM4;A6NHC7;E9PKE1;H0YDF0;A0A3B3ITB1;Q59H18-3;Q59H18-4;Q59H18-1;V9GXZ4;O14772-3;O14772-2;O14772	FPGT	9.845 ± 2.201	10.771 ± 0.584	11.382 ± 2.181	10.427 ± 0.817	+	+	+	+	0.0794675	0.0398496	-0.135664	0.0487103											0.926041	0.349668	1.53757	0.444636	0.582123	0.195481
A0A3B3ITH3;Q9P2X3;Q9P2X3-2;J3QQU0;J3KT25;J3QRS6	IMPACT	14.518 ± 0.837	15.311 ± 0.555	15.355 ± 1.016	14.269 ± 0.946	+	+	+	+	0.00576153	0.0118301	0.0515255	0.00924207											0.79359	0.782443	0.837652	0.601942	-0.249037	0.150628
A0A3B3ITK0;P35442	THBS2	16.346 ± 0.251	16.77 ± 0.591	17.224 ± 0.63	16.613 ± 0.659	+	+	+	+	0.331029	0.26306	-0.232327	0.105873											0.424163	0.629606	0.878294	1.38547	0.266987	0.320951
A0A3B3ITK7;P36871-3;P36871;P36871-2	PGM1	12.98 ± 0.279	19.025 ± 0.248	18.747 ± 0.457	18.188 ± 0.865	+	+	+	+	0.214061	0.124221	-0.0482065	0.015769	+	+	+	+				8.47018	1.6682	39	6.04484	7.24018	5.76744	6.18387	5.20796	4.57684
A0A3B3ITM8;Q9HBJ8	TMEM27	13.364 ± 2.87	11.429 ± 0.255	14.985 ± 4.595	13.498 ± 2.297	+	+	+	+	-0.0696462	0.00938165	-0.0914763	0.030309											-1.93452	0.642162	1.62155	0.243097	0.134047	0.0249199
A0A3B3ITN0;Q86TP1;Q86TP1-2;Q5SZG1;Q86TP1-5;Q86TP1-4;Q86TP1-3;Q86TP1-6;Q86TP1-7;Q5SZF2	PRUNE	12.9 ± 0.461	16.165 ± 0.57	15.49 ± 0.984	14.772 ± 1.054	+	+	+	+	0.248511	0.156168	-0.167118	0.0644205	+	+	+					3.21669	0.82822	898	3.26561	3.95255	2.59069	2.50798	1.87274	1.76037
F5GWG3;A0A3B3ITN8;Q8NFJ5	GPRC5A	9.606 ± 2.023	16.133 ± 1.104	15.367 ± 0.54	11.452 ± 2.547	+	+	+	+	0.134918	0.068354	0.0582083	0.0110573	+	+	+					3.33783	1.906	14	6.30895	3.41878	5.54258	3.52852	1.84546	0.593311
A0A3B3ITT1;Q6IQ22	RAB12	10.227 ± 2.071	10.552 ± 0.74	11.647 ± 2.217	11.232 ± 1.939	+	+	+	+	0.0161765	0.0152061	-0.2423	0.11352											0.325022	0.109302	1.41932	0.413948	1.00491	0.296451
A0A3B3ITZ9;Q9Y2W1	THRAP3	13.159 ± 0.103	16.074 ± 0.309	16.419 ± 0.307	16.54 ± 0.599	+	+	+	+	0.227681	0.136184	-0.194736	0.0803444	+	+	+	+	+			7.27205	0.8417	886	2.91557	5.71256	3.25979	6.0084	3.38091	4.50233
H3BTE3;H3BTZ6;H3BSV9;A0A3B3IU33;Q9Y303;Q9Y303-2;Q9Y303-3	AMDHD2	10.41 ± 1.116	13.288 ± 2.016	13.796 ± 1.066	11.982 ± 2.164	+	+	+	+	0.12973	0.0653665	-0.0099025	0.00532429			+						0.90473	795	2.43746	1.38498	2.87286	2.76675	1.0445	0.427099
J3QLN4;J3QLD1;J3KSU6;J3QKW3;J3KSB8;J3QRZ6;J3QLJ5;A0A3B3IU65;A9UHW6;A9UHW6-2;A9UHW6-3	MIF4GD	9.355 ± 0.941	10.349 ± 0.545	10.986 ± 0.983	10.097 ± 1.018					0	0	0	0											0	NaN	0	NaN	0	NaN
A0A3B3IUA2;A0A3B3ISK4;A0A3B3IRU2;B1AHD1;P55769	NHP2L1	15.793 ± 1.432	17.217 ± 0.697	16.715 ± 0.95	16.687 ± 0.633	+	+	+	+	0.239698	0.147449	-0.12032	0.0418704											1.42438	0.907432	0.92183	0.488812	0.894006	0.527509
A0A3B3IUB9;Q9NR09	BIRC6	14.194 ± 1.618	16.247 ± 0.723	16.496 ± 2.347	15.686 ± 1.534	+	+	+	+	0.290972	0.204589	-0.212381	0.0917212											2.05263	1.22416	2.30111	0.802583	1.49127	0.639342
A0A3B3IUC4;P06280	GLA	14.649 ± 0.438	15.626 ± 0.71	15.493 ± 0.494	15.489 ± 0.708	+	+	+	+	0.0762629	0.0384158	-0.178625	0.0707943											0.976227	1.23843	0.843409	1.364	0.839582	1.04463
A0A3B3IUD2;Q9BUK6-7;Q9BUK6-3;Q9BUK6-2;Q9BUK6;Q9BUK6-5	MSTO1	11.699 ± 1.42	12.899 ± 0.376	12.342 ± 0.803	12.4 ± 1.297	+	+	+	+	0.224476	0.133295	-0.156377	0.0587853											1.19944	0.813469	0.642781	0.336543	0.700624	0.306468
A0A3F2YNX0;A0A3F2YNZ0;F1T0I1;O15027-2;O15027-4;O15027-3;O15027;O15027-5;X6RGP5;A0A0C4DH09;Q8N9G1	SEC16A	11.58 ± 1.353	12.455 ± 0.658	12.963 ± 1.269	12.468 ± 1.018	+	+	+	+	0.327024	0.256498	-0.239232	0.111124											0.875344	0.539501	1.3833	0.729459	0.888344	0.475607
J3QL81;A0A3F2YNX7;Q7L5Y1-6;Q7L5Y1-2;Q7L5Y1;Q7L5Y1-4;Q7L5Y1-5;Q7L5Y1-7	ENOSF1	12.044 ± 0.613	16.598 ± 1.109	16.223 ± 0.439	14.272 ± 1.524	+	+	+	+	0.210856	0.121523	-0.0942367	0.0313466	+	+	+					3.89077	1.3429	241	4.55328	3.43581	4.17827	4.49399	2.22753	1.45551
A0A494C1G3;A0A494BZU6;A0A494BZW7;A0A494C0P9;A0A494C1K5;A0A494C0Q2;A0A494C1N1;A0A494C0K5;A0A494C0W0;O95453-4;O95453-2;O95453-3;O95453;A0A494C002;A0A494C156;A0A494C0Q6	PARN	11.511 ± 1.707	12.986 ± 0.906	13.588 ± 1.021	12.331 ± 2.112	+	+	+	+	0.0297961	0.019893	0.166601	0.0508629											1.47486	0.750191	2.07719	1.08732	0.819994	0.245599
J3KSW8;A0A494BZV2;Q6WCQ1-3;Q6WCQ1;Q6WCQ1-2;H0Y2S9;H7C3G6;H0Y7E2;K7EL39;J3QRL2	MPRIP	12.451 ± 0.91	14.246 ± 0.411	14.534 ± 0.515	15.387 ± 0.418	+	+	+	+	0.128338	0.0645769	0.00165947	0.00257032	+	+	+	+	+			3.88924	0.46172	1405	1.79553	1.94221	2.08355	2.13955	2.93684	2.96341
H0YKJ4;H0YK48;A0A494BZZ2;P09493-5;F5H7S3;H7BYY1;B7Z596;H0YN06	TPM1	9.789 ± 1.327	11.89 ± 2.066	10.601 ± 1.239	11.992 ± 2.581	+	+		+	0.39282	0.395142	-0.5	0											2.54142	0.933225	1.75252	0.762057	2.54448	0.84166
H0Y993;A0A494C028;P35659;H0Y8X0;A0A494C198;B4DFG0;P35659-2;D6RDA2;D6R9L5	DEK	13.516 ± 0.708	16.631 ± 0.451	16.418 ± 0.583	15.856 ± 1.027	+	+	+	+	0.286966	0.199505	-0.17479	0.0686298	+	+	+	+				3.71563	0.85671	868	3.1142	3.51214	2.90203	3.13879	2.34007	2.02274
A0A494C039;Q9Y4L1;E9PJ21;A0A087WWI4;K7EQK2;A0A087X054;Q9Y4L1-2;Q9BST8;J3QQH7;J3QLE9;J3QL06;J3KTF1;A0A087X214;A0A087WW13	HYOU1	13.851 ± 0.578	15.036 ± 0.316	14.911 ± 0.921	14.595 ± 0.768	+	+	+	+	0.0962917	0.0477386	-0.0857979	0.0282183		+							0.3272	1524	1.18466	1.94273	1.06	1.00395	0.743935	0.763164
A0A494C0X2;A0A494C167;A0A494C148;A0A494C045;Q9UHD2;A0A494C079;A0A494C0R4;A0A494C0A8;A0A494C1M6	TBK1	12.776 ± 1.155	13.686 ± 1.176	14.339 ± 1.782	13.722 ± 1.301	+	+	+	+	0.186822	0.102577	0.13438	0.036752											0.910502	0.506573	1.56314	0.718198	0.946561	0.497168
A0A494C1B4;A0A494C0U4;A0A494C055;A0A494C087;P23471-2;P23471;A0A494C1F0;A0A494C1R4;A0A494C1H9;A0A494C036;P23471-3	PTPRZ1	13.12 ± 0.891	12.066 ± 1.666	13.413 ± 1.554	13.022 ± 0.781	+	+	+	+	0.198656	0.111629	0.0822763	0.0181424											-1.37243	0.638283	0.640912	0.452471	-0.0975022	0.0581381
A0A494C066;B7Z4W5;Q16773-2;Q16773	CCBL1	10.084 ± 1.205	14.557 ± 0.279	13.459 ± 1.166	13.451 ± 1.233	+	+	+	+	0.102627	0.0508727	-0.188691	0.0766719	+	+	+	+				3.44764	1.0905	532	4.75136	4.80345	3.65405	2.76379	3.64588	2.66809
A0A494C0Q8;A0A494C085;P06132;A0A494C0S8;A0A494BZY8;A0A1B0GVN9;A0A1B0GVZ4;Q5T446	UROD	14.452 ± 2.551	15.11 ± 0.303	17.157 ± 1.435	15.281 ± 0.546	+	+	+	+	0.180973	0.098289	-0.00794568	0.00484581											0.657885	0.202848	2.70529	0.943077	0.829098	0.260837
A0A494C163;A0A494C099;A0A494C0G1;H0Y987;O95394;O95394-3;O95394-4;D6RCD1;D6RC77;D6RCQ8;D6RF77;D6RIS6;A0A087WT27;A0A494C1Q4;J3KN95;A0A494C1E2	PGM3	15.321 ± 0.927	15.875 ± 2.195	16.323 ± 2.052	16.036 ± 1.84	+	+	+	+	0.013773	0.0144113	-0.101908	0.0343047											0.553831	0.181524	1.00131	0.389209	0.714304	0.289027
K7EQ16;A0A494C0B4;P54725-2;P54725-3;P54725	RAD23A	12.482 ± 2.29	14.641 ± 2.88	14.278 ± 2.856	11.126 ± 2.933	+	+	+	+	0.139456	0.0710267	-0.256133	0.124826											2.01095	0.606268	1.31948	0.308862	-1.443	0.373081
A0A494C0F5;Q9Y279-2;Q9Y279;H7C062;Q9Y279-3	VSIG4	13.074 ± 0.818	18.81 ± 1.383	18.394 ± 1.163	17.871 ± 0.342	+	+	+	+	0.135548	0.0687216	-0.0466722	0.0153093	+	+	+	+				4.98821	1.5272	103	5.73625	3.42004	5.32023	3.53124	4.79743	4.43503
B2REC8;H0Y2R6;A0A494C0H0;B1APH4-2;B1APH4	ZNF487	9.059 ± 1.202	10.471 ± 0.441	11.158 ± 0.239	10.696 ± 0.915					0	0	0	0											0	NaN	0	NaN	0	NaN
I3L2B0;A0A494C0R8;K7EIG1;O75153;I3L318	CLUH	12.881 ± 0.551	16.511 ± 0.576	15.452 ± 1.027	14.148 ± 1.628	+	+	+	+	0.311802	0.233116	-0.131061	0.0466049	+	+	+					2.70162	0.91065	789	3.6305	4.00886	2.57108	2.34601	1.26663	0.71931
A0A494C1B8;A0A494C0U1;Q5VZU9;P29144;A0A494C1S6;A0A494C0A3	TPP2	16.835 ± 1.604	18.243 ± 0.714	17.585 ± 0.73	17.507 ± 1.486	+	+	+	+	0.356666	0.309875	-0.081962	0.0268386											1.40771	0.79629	0.749274	0.368853	0.671461	0.250556
K7EP07;K7EK42;A0A494C0X0;Q99426-2;Q99426	TBCB	13.706 ± 0.83	16.922 ± 0.802	17.43 ± 0.368	16.765 ± 0.075	+	+	+	+	0.0354042	0.0219158	0.0277432	0.00328422	+	+	+	+				5.21165	1.0239	630	3.21606	2.84978	3.72432	3.75282	3.0585	3.48605
A0A494C164;P52630-4;P52630;A0A494C0B5;B4DHE0;A0A494C1L3;B4DLC8	STAT2	12.08 ± 0.632	13.912 ± 1.141	12.72 ± 0.576	12.096 ± 1.009	+	+	+	+	0.170799	0.0911089	-0.0221228	0.00842979											1.83218	1.51147	0.639482	0.731841	0.0155537	0.00877173
A0A494C165;P12955-2;P12955;P12955-3;A0A494C194;K7ES25;V9GYL0;V9GYE4	PEPD	14.321 ± 0.811	19.616 ± 0.586	19.018 ± 0.847	17.962 ± 1.908	+	+	+	+	0.285364	0.197505	-0.164049	0.0627804	+	+	+	+				3.86964	1.4229	178	5.29531	4.37903	4.69699	3.69538	3.64125	1.89867
A0A494C1K3;P78347-2;P78347-4;P78347-3;P78347;A0A494C0Q7;A0A494C013;A0A494C0I1;A0A494C1N8;P78347-5	GTF2I	14.786 ± 0.896	15.187 ± 0.197	15.396 ± 0.492	14.724 ± 0.964	+	+	+	+	0.340643	0.279585	-0.0988397	0.0331082											0.400524	0.380689	0.609891	0.55631	-0.0626984	0.0328304
A0A494C1L5;P50851-2;P50851;A0A494BZW2;E9PEM5;H0YAC6;A0A494C0R9;A0A3B3IS13;A0A3B3ISK3;H0Y9N9;A0A3B3IU76	LRBA	12.805 ± 0.346	15.487 ± 0.989	15.252 ± 1.294	14.574 ± 1.303	+	+	+	+	0.298182	0.214053	-0.137965	0.0497806	+	+	+					1.8226	0.74601	1025	2.68164	2.66129	2.44762	1.9725	1.76927	1.40499
A0A494C1N0;P26885	FKBP2	9.482 ± 0.927	10.257 ± 0.53	9.962 ± 0.851	10.018 ± 0.417					0	0	0	0											0	NaN	0	NaN	0	NaN
J3KPS2;A0A494C1T9;Q6ZRV2	FAM83H	9.482 ± 1.549	10.451 ± 0.48	11.001 ± 0.964	9.821 ± 1.022					0	0	0	0											0	NaN	0	NaN	0	NaN
A0A494C1V1;Q6ZNJ1-3;Q6ZNJ1;H0Y764;Q6ZNJ1-2;H7C3Y7;H7C408	NBEAL2	14.843 ± 0.321	14.625 ± 0.595	14.252 ± 0.694	14.741 ± 0.613	+	+	+	+	0.127537	0.0641249	-0.108046	0.036752											-0.217693	0.264793	-0.591377	0.762626	-0.102295	0.109284
J3KQ69;A0A499FHX9;P25205;P25205-2;Q7Z6P5	MCM3	14.576 ± 2.144	15.906 ± 2.603	16.737 ± 3.372	12.939 ± 1.956	+	+	+	+	0.110388	0.0548393	-0.156768	0.058985											1.33053	0.337141	2.16134	0.49368	-1.48542	0.484482
A0A499FI31;Q15020-4;Q15020;H0YHU8	SART3	12.028 ± 2.765	12.38 ± 1.118	13.581 ± 3.291	12.146 ± 0.893	+	+	+	+	0.215663	0.125587	-0.295235	0.161975											0.35243	0.0856384	1.55307	0.303601	0.118047	0.0278529
A0A499FI48;P13667	PDIA4	12.585 ± 1.349	14.339 ± 0.525	14.832 ± 0.654	14.393 ± 0.796	+	+	+	+	0.343047	0.283898	-0.17479	0.0686298											1.75394	1.28766	2.24662	1.61875	1.808	1.21952
A0A499FJI4;O75592-2;O75592;H7C3U4	MYCBP2	11.006 ± 0.614	12.442 ± 1.429	13.019 ± 1.075	12.062 ± 0.491	+	+	+	+	0.225758	0.134446	-0.405676	0.343043											1.65306	0.965148	2.23026	1.62892	1.27321	1.18848
A0A499FJT0;Q8NHP1;Q8NHP1-3;H7C5H7	AKR7L	9.992 ± 4.318	10.212 ± 1.405	10.675 ± 1.774	11.102 ± 1.03	+	+	+	+	0.0297961	0.019893	-0.164816	0.0631881											0.220479	0.0334827	0.683255	0.108138	1.11057	0.197477
A0A4V7I447;Q0VD83-3;Q0VD83;Q0VD83-2	APOBR	14.239 ± 0.812	14.932 ± 1.207	15.575 ± 1.84	15.19 ± 0.631	+	+	+	+	0.441588	0.580297	-0.224656	0.100257											0.693676	0.423596	1.33588	0.633661	0.95119	0.943654
A0A4W8VYG7;A0A4W8W4R1;Q99674	CGREF1	9.618 ± 1.774	12.853 ± 1.847	14.607 ± 3.113	12.91 ± 1.986	+	+	+	+	0.245322	0.152967	-0.23689	0.109321		+		+					1.4981	116	4.09141	1.96364	5.54017	1.65944	4.13456	1.93397
A0A590UJ23;A0A590UJ36;A6NDB9;K7EKN5	PALM3	14.186 ± 1.413	16.596 ± 0.286	16.447 ± 0.562	16.001 ± 0.121	+	+	+	+	0.247709	0.155359	-0.172488	0.0673504	+	+						2.50742	0.66662	1145	2.40962	1.80832	2.26082	1.60493	1.81534	1.36776
D6REM4;U3KPX3;A0A590UJ43;P48729-3;P48729;E7ETM0;A0A5F9W493;P48729-2;U3KQ83;A0A590UK94;H0Y9X2;U3KQK7;Q8N752	CSNK1A1	13.099 ± 1.827	12.705 ± 0.749	14.407 ± 1.375	13.551 ± 0.886	+	+	+	+	0.327024	0.256498	-0.16098	0.0611645											-0.393628	0.152454	1.30811	0.528385	0.452523	0.172982
A0A590UK95;A0A590UK44;A0A590UJW8;A0A590UJQ1;Q96J02-3;Q96J02-2;Q96J02	ITCH	12.863 ± 0.499	13.392 ± 0.482	13.482 ± 0.466	12.969 ± 1.643	+	+	+	+	0.299784	0.216213	-0.10421	0.0352139											0.529324	0.749465	0.618878	0.921475	0.105872	0.042919
A0A590UJT3;Q9NYB0	TERF2IP	12.207 ± 2.678	13.078 ± 0.521	13.604 ± 1.119	12.662 ± 0.566	+	+	+	+	0.176407	0.0950239	-0.0735231	0.0238938											0.870605	0.262124	1.39613	0.428136	0.454485	0.124312
A0A590UK93;A0A590UKC5;B3KNJ4;Q9UBE0-2;Q9UBE0-3;Q9UBE0;M0R375;M0QYM8;M0R054;M0QX65;M0QZS6	SAE1	10.46 ± 1.389	15.032 ± 0.782	14.705 ± 0.704	13.754 ± 0.937	+	+	+	+	0.17881	0.0967338	-0.068153	0.022083	+	+	+	+				3.99403	1.2663	325	4.572	2.91376	4.24494	2.79943	3.29375	2.11315
A0A5F9UK94;H0Y360;Q01433-2;Q01433;A0A590UK85;A0A590UJY6;Q01433-3;Q01433-5;Q01433-4;E9PIJ1;E9PJF6	AMPD2	11.312 ± 1.279	12.755 ± 1.215	12.129 ± 1.374	12.532 ± 0.702	+	+	+	+	0.287767	0.200513	-0.213915	0.0927591											1.4438	0.815907	0.817185	0.379435	1.22018	0.837321
A0A5F9UP49;Q9BRK5;G3V1E2;A0A5F9UJX7;Q9BRK5-4;Q9BRK5-3;Q9BRK5-6;H0Y3T6;Q9BRK5-2;Q9BRK5-5	SDF4	12.286 ± 0.732	14.241 ± 0.349	14.248 ± 0.295	15.458 ± 1.391	+	+	+	+	0.0898825	0.0446603	0.0231402	0.00221792	+	+	+	+	+			2.91124	0.42214	1447	1.95532	2.53306	1.96291	2.60018	3.17275	2.16589
A0A5F9UY30;A0A5H1ZRP2;O43493-4;O43493;O43493-5;O43493-3;O43493-7;O43493-6	TGOLN2	15.025 ± 0.357	14.903 ± 1.024	18.63 ± 1.812	15.807 ± 1.387	+	+	+	+	0.0321995	0.0207531	-0.0842635	0.0276633	+		+					2.37975	0.89569	815	-0.122309	0.0814347	3.605	2.09956	0.781225	0.498708
A0A5F9ZGM7;Q9BU89	DOHH	11.9 ± 0.928	12.08 ± 0.658	12.063 ± 0.948	13.266 ± 1.748	+	+	+	+	-0.0812001	0.0129906	0.00738299	0.00127106											-0.286098	0.237361	-0.346366	0.25179	1.0499	0.550687
A0A5F9ZGN6;P05089;P05089-2;A0A5F9ZH78;P05089-3	ARG1	14.321 ± 0.854	11.183 ± 0.43	12.245 ± 1.262	10.47 ± 0.832	+		+		-0.408736	0.273084	0.161927	0.0486774	+	+		+				3.50995	0.58297	1266	-2.71669	2.11622	-2.28027	1.28602	-3.1065	3.09269
A0A5F9ZGW0;Q13976-3;Q13976;Q13976-2	PRKG1	9.61 ± 1.273	12.416 ± 1.372	13.203 ± 1.496	11.703 ± 2.386	+	+	+	+	0.280741	0.191838	0.00122967	0.00266958			+						0.93826	755	2.59631	1.6607	3.30732	1.9031	2.13573	0.954265
A0A5F9ZI51;A0A5F9ZGW5;C9J8U3;Q7Z2E3-13;Q7Z2E3-4;Q7Z2E3-5;Q7Z2E3-9;Q7Z2E3-10;Q7Z2E3-11;Q7Z2E3-7;Q7Z2E3	APTX	10.074 ± 2.139	10.637 ± 0.522	11.564 ± 1.871	10.522 ± 0.567	+	+	+	+	0.32462	0.252646	-0.23693	0.109353											0.56288	0.202424	1.49005	0.475249	0.448161	0.15521
J3QRD1;A0A5F9ZI12;A0A5F9ZHI5;A0A5F9ZGX4;A0A5F9ZHN9;P51648;P51648-2;I3L1M4;A0A5K1VW72;J3QS00;I3L2W1;A0A0D9SGC3;A0A5F9ZHP6;A0A5F9ZHZ9	ALDH3A2	13.326 ± 1.314	13.771 ± 0.817	13.727 ± 0.672	13.422 ± 0.904	+	+	+	+	0.285364	0.197505	-0.167118	0.0644205											0.4451	0.232058	0.401058	0.217184	0.0965297	0.0421032
A0A5F9ZHE2;A0A5F9ZH17;A0A5F9ZGY1;Q01484;Q01484-2;A0A5F9ZI81;I6L894;A0A5F9ZH70;A0A5F9ZI69;A0A5F9ZHT8;A0A5F9ZHJ6;A0A5F9ZHL3;A0A5F9ZI30;A0A5F9ZI56;A0A5F9ZGS5;A0A5F9ZHN5;A0A5F9ZGS7;A0A5F9ZHL5;A0A5F9ZI18;A0A5F9ZI46;A0A5F9ZHA1;A0A5F9ZH39;A0A5F9ZHJ4;A0A5F9ZHG3;A0A5F9ZHQ5;A0A5F9ZHC9;A0A5F9ZGZ1;A0A5F9ZHF7;A0A5F9ZI36;A0A5F9ZHT4;A0A5F9ZHS1;A0A5F9ZH19;A0A5F9ZGZ5;A0A5F9ZI65;A0A5F9ZI73;A0A5F9ZHR2;A0A5F9ZH35;D6…	ANK2	13.3 ± 0.819	14.424 ± 0.431	14.126 ± 0.571	14.123 ± 0.534	+	+	+	+	0.255721	0.163611	-0.174022	0.0682017											1.12336	1.2896	0.825931	0.826605	0.823042	0.844128
C9JSN9;A0A5F9ZH15;A0A5F9ZH80;P43251-4;P43251;P43251-3;P43251-2	BTD	9.256 ± 1.507	10.506 ± 0.537	11.536 ± 0.3	11.153 ± 0.391					0	0	0	0	+							1.93713	0.48168	1383	0	NaN	0	NaN	0	NaN
A0A5F9ZH72;A0A5F9ZH31;A0A5K1VW54;A0A5K1VW94;P55263-2;P55263;A0A5F9ZH83;P55263-3;P55263-4;A0A5F9ZH76;A0A5F9ZGZ8;A0A5F9ZHJ1	ADK	19.043 ± 1.704	14.349 ± 1.895	20.113 ± 3.144	16.422 ± 1.608	+	+	+	+	-0.0523341	0.00436015	-0.0808804	0.0264543	+	+						1.93786	0.10298	1590	-4.69365	1.98728	1.07077	0.2432	-2.62084	1.17621
A0A5F9ZH82;E9PHY0;E9PQY3;A0A5F9ZHR7;P11117;A0A5F9ZI20;A0A5F9ZH40;B7Z6U3;B7Z7D2;P11117-2	ACP2	10.069 ± 1.598	14.525 ± 1.127	14.503 ± 1.095	14.677 ± 0.767	+	+	+	+	0.13796	0.0701391	-0.463161	0.580253	+	+	+	+				3.56011	1.1656	434	4.37193	2.34346	4.35032	2.35214	4.52425	2.61694
Q9Y653;A0A5F9ZH94;A0A5F9ZHT7;Q9Y653-3;Q9Y653-2;H3BQZ1;H3BRZ4;H3BVA0;H3BMY9;H3BTH7;H3BRI7;H3BUU6;H3BVD3;H3BM73;H3BQ46;H3BP67;H3BNH4;H3BV52;H3BRH0;H3BS94;H3BUH2;H3BSN7;H3BRA1;H3BNN3;H3BQJ9;A0A1B0GX62;H3BRI2;H3BSB8;H3BUI6;H3BT88;H3BVE9;H3BV72;H3BTK9;H3BSP5;H3BMF8;H3BPA6;H3BRB4;H3BSR1;Q9Y653-5;Q9Y653-4;H3BTD2	GPR56	10.565 ± 2.861	12.941 ± 1.312	13.905 ± 0.751	13.916 ± 0.81	+	+	+	+	0.110712	0.0550082	-0.119553	0.0415415											2.37569	0.740309	3.33951	1.18904	3.35098	1.1866
A0A5F9ZHC6;A0A5F9ZHM8;P04424-3;P04424-2;P04424;F8W943	ASL	13.833 ± 0.924	18.449 ± 0.678	18.264 ± 0.178	17.515 ± 0.609	+	+	+	+	0.134747	0.0682543	-0.0888665	0.0293409	+	+	+	+				5.99458	1.2856	300	4.61589	3.70735	4.43064	4.0879	3.6819	3.25366
A0A5F9ZHJ7;A0A5F9ZHL1;P24752;A0A5F9ZHD4;A0A5F9ZI66;H0YEL7;A0A5F9ZHH9;A0A5F9ZHL7;E9PRQ6;P24752-2	ACAT1	14.272 ± 0.342	15.261 ± 0.256	16.238 ± 0.744	16.629 ± 1.232	+	+	+	+	0.0642456	0.0332268	0.0185372	0.00117873	+		+	+	+			2.45212	0.40942	1458	0.989318	2.44782	1.96625	2.52473	2.35746	1.9904
A0A5F9ZHM4;P07195;A0A3B3IS95;A8MW50;F5H793;C9J7H8;F5H5G7;F5H155;A0A087WUM2;G3XAP5;F5H245;Q6ZMR3;P07864	LDHB	16.998 ± 0.828	20.133 ± 0.328	19.926 ± 0.812	19.747 ± 0.868	+	+	+	+	0.219669	0.129049	-0.147171	0.0541829	+	+	+	+				3.7451	0.8287	897	3.13462	3.38718	2.9281	2.6323	2.74874	2.4252
E9PGZ4;A0A5F9ZHN7;Q9NTJ5-2;Q9NTJ5;C9JV50;F8WDN7	SACM1L	12.788 ± 2.363	16.857 ± 1.056	15.675 ± 2.888	15.749 ± 1.618	+	+	+	+	0.315006	0.237846	-0.141801	0.0515912											4.06932	1.69977	2.88739	0.762752	2.96143	1.07514
F8VZG5;A0A5F9ZHP2;F8W1A4;P54819-3;P54819-5;P54819-2;P54819;G3V213;F8VY04;A0A5K1VW67;P54819-4;P54819-6;F8VPP1	AK2	11.831 ± 0.479	15.916 ± 0.869	16.857 ± 0.647	17.069 ± 0.301	+	+	+	+	0.000153462	0.0100845	0.0277432	0.00328422	+	+	+	+	+			6.92417	1.2582	333	4.08492	3.76057	5.02551	4.79266	5.23817	5.79425
A0A5F9ZHQ7;Q68CZ6-2;Q68CZ6	HAUS3	9.171 ± 1.084	10.592 ± 0.935	10.533 ± 0.369	10.24 ± 1.139					0	0	0	0											0	NaN	0	NaN	0	NaN
G3V3J3;A0A5F9ZHY1;P32243	OTX2	9.44 ± 1.702	10.66 ± 0.733	10.183 ± 0.86	10.661 ± 1.14					0	0	0	0											0	NaN	0	NaN	0	NaN
A0A5H1ZRQ3;P01834	IGKC	15.374 ± 0.625	14.897 ± 0.506	14.721 ± 0.479	14.292 ± 0.772	+	+	+	+	-0.16889	0.0481299	0.217234	0.0780012											-0.476443	0.5516	-0.652683	0.82835	-1.08173	1.14067
A0A5H1ZRQ7;A0M8Q6;P0CF74	IGLC7	15.165 ± 3.059	16.142 ± 0.757	15.905 ± 0.566	15.811 ± 1.082	+	+	+	+	0.10567	0.0524108	-0.113047	0.0388007											1.01647	0.258171	0.778569	0.192139	0.684694	0.158553
A0A5H1ZRS1;Q15154-2;Q15154-5;Q15154;A0A4W8VX11;Q15154-4;E9PGW9;E7EV93;H0YBA1;Q15154-3	PCM1	12.904 ± 0.965	14.078 ± 0.52	13.911 ± 0.783	13.88 ± 0.431	+	+	+	+	0.186822	0.102577	-0.230793	0.104732											1.1742	1.11987	1.00686	0.805972	0.975971	0.942027
A0A5K1VW66;P35240-4;P35240-6;P35240-5;P35240-8;P35240-3;P35240;P35240-2;P35240-7;A0A5F9ZHA0;P35240-10	NF2	13.98 ± 4.239	13.582 ± 1.606	14.667 ± 3.521	13.487 ± 0.892	+	+	+	+	0.071456	0.036305	-0.141801	0.0515912											-0.398493	0.0623689	0.68657	0.0906906	-0.493675	0.0823462
A0A5K1VW95;P40925;P40925-3;B8ZZ51;B9A041;C9JF79;P40925-2;C9JLV6;C9JRL4	MDH1	16.916 ± 0.772	19.216 ± 0.906	19.583 ± 0.675	18.861 ± 1.15	+	+	+	+	0.203646	0.115605	-0.203942	0.0861543	+	+	+					2.26728	0.75497	1009	2.29967	2.07899	2.66652	2.69551	1.94493	1.51103
A0A669KAX3;O76024;A0A669KB26;A0A669KBF0;H0Y9G5	WFS1	11.921 ± 2.095	14.199 ± 0.881	14.366 ± 0.963	14.535 ± 1.203	+	+	+	+	0.267738	0.176679	-0.239232	0.111124											2.27827	1.03716	2.44453	1.10666	2.61414	1.13297
A0A669KAX4;K4DI93;Q13620-3;Q13620-1;Q13620	CUL4B	13.428 ± 1.521	14.036 ± 0.841	14.105 ± 1.175	13.662 ± 1.285	+	+	+	+	0.251715	0.159441	-0.0566454	0.0183628											0.607506	0.291878	0.676676	0.294361	0.233701	0.0850248
A0A669KAY4;Q8NBP7	PCSK9	8.649 ± 1.021	10.512 ± 0.976	10.439 ± 0.66	10.377 ± 0.739					0	0	0	0											0	NaN	0	NaN	0	NaN
O60716;O60716-21;O60716-2;O60716-10;O60716-9;O60716-17;O60716-5;O60716-3;A0A669KB05;O60716-11;C9JZR2;O60716-18;O60716-19;O60716-13;O60716-23;O60716-14;O60716-12;O60716-7;O60716-4;O60716-22;O60716-6;O60716-8;A0A669KB62;O60716-16;O60716-15;O60716-24;O60716-20;O60716-25;O60716-27;O60716-29;O60716-26;O60716-32;O60716-30;O60716-31;O60716-28;H0YC95;E9PKY0	CTNND1	12.282 ± 0.757	16.189 ± 0.736	15.498 ± 0.876	15.143 ± 1.077	+	+	+	+	0.266937	0.17578	-0.18016	0.0716715	+	+	+	+				3.71097	0.96649	717	3.90703	3.50578	3.21631	2.843	2.86102	2.31577
A0A669KB10;A0A669KBG8;Q92538-3;Q92538-2;Q92538	GBF1	14.863 ± 0.756	15.193 ± 0.415	15.43 ± 0.936	15.098 ± 0.817	+	+	+	+	0.177208	0.0955917	-0.0957711	0.0319294											0.330247	0.32552	0.567255	0.417783	0.235218	0.162866
D6RA31;E7EPV7;A0A669KB41;A0A669KBH5;P37840-2;P37840	SNCA	15.753 ± 3.294	16.708 ± 0.898	17.631 ± 0.864	14.374 ± 3.665	+	+	+	+	-0.293375	0.130723	0.000190413	0.00291056											1.37267	0.267629	2.29586	0.497322	-1.51893	0.202318
J3KPM9;A0A669KBI6;A0A669KB68;A0A669KB56;A0A669KBA4;A0A669KB53;P42224-2;P42224;A0A669KB52;E7EPD2;A0A669KB75;A0A669KB17;D2KFR9;E9PH66;E7ENM1	STAT1	12.748 ± 0.471	17.742 ± 0.385	16.991 ± 0.974	16.185 ± 1.094	+	+	+	+	0.214061	0.124221	-0.18016	0.0716715	+	+	+	+				5.20464	1.291	295	4.99449	5.48928	4.243	3.64526	3.43792	2.92825
A0A669KB77;P11137-3;P11137;P11137-2;P11137-4;A8MZ31;E7EV03	MAP2	13.495 ± 0.945	14.382 ± 0.845	14.531 ± 0.882	13.811 ± 1.146	+	+	+	+	0.372689	0.344297	-0.312113	0.180909											0.886234	0.674726	1.03603	0.795686	0.315336	0.163772
A0A6I8PIS1;Q00796;A0A6I8PRA7;H0YKB3;Q00796-2	SORD	11.581 ± 1.768	13.897 ± 1.169	13.288 ± 1.908	13.616 ± 0.907	+	+	+	+	0.228195	0.136653	-0.0946838	0.031516											2.39382	1.11735	1.78479	0.630485	2.11343	1.03397
A0A6I8PL42;B4DER1;A0A6I8PIT3;A0A6I8PIV1;Q9P2J5;A0A6I8PS05;A0A6I8PLB8;A0A6I8PRS0;Q9P2J5-2;A0A6I8PIP7;A0A6I8PLB3;A0A6I8PRU9;A0A6I8PTV8;Q9P2J5-3;A0A6I8PRP1	LARS	14.565 ± 0.214	14.793 ± 1.225	15.061 ± 0.826	14.114 ± 1.13	+	+	+	+	0.113917	0.0566905	-0.101141	0.0340039											0.22818	0.138974	0.496594	0.539616	-0.450471	0.334226
A0A6I8PL17;Q16827-2;Q16827;A0A6I8PRG8;A0A6I8PRB8;Q16827-4;Q16827-3;A0A6I8PRZ5;Q16827-5;F8VU56;P23467-4;P23467-2;P23467;P23467-3	PTPRO	14.692 ± 0.529	15.484 ± 0.524	15.787 ± 1.097	14.267 ± 0.862	+	+	+	+	-0.0471145	0.00293357	-0.0973054	0.0325166											0.792057	1.11116	1.09538	0.912956	-0.424966	0.363626
Q99615;A0A6I8PU73;A0A6I8PUD4;A0A6I8PS32;A0A6I8PIK4;A0A6I8PR89;K7EIH8;Q99615-2;A0A6I8PRZ0;A0A6I8PLE7;A0A6I8PU89;K7ESP1;K7EPP7;A0A6I8PUC2;K7ELJ8;K7EK03;K7ER44;K7EJV7;K7EN19;K7EJL5;A0A6I8PR93;K7EJE9;K7EQ73	DNAJC7	13.243 ± 1.111	14.721 ± 0.376	14.286 ± 0.518	13.871 ± 0.289	+	+	+	+	0.298983	0.21513	-0.117252	0.0405621											1.47801	1.34421	1.04223	0.854156	0.627475	0.499986
A0A6I8PTT9;Q06210-2;Q06210;A0A6I8PRN4	GFPT1	14.261 ± 0.715	15.393 ± 0.343	15.01 ± 0.714	14.939 ± 0.382	+	+	+	+	0.279756	0.19065	-0.296769	0.163615											1.13135	1.53725	0.748129	0.723397	0.6776	0.836698
A0A6I8PTZ8;Q9UL18;Q5TA58;Q9H9G7;Q9H9G7-2;Q9HCK5;A0A0U1RQZ8	AGO1	12.641 ± 0.864	15.708 ± 0.852	15.427 ± 1.146	14.548 ± 1.377	+	+	+	+	0.320614	0.246364	-0.122622	0.0428644	+	+	+					2.14559	0.86009	863	3.06741	2.63491	2.78578	2.08867	1.90715	1.24161
A0AV96-2;A0AV96;D6R9D6;B7Z8Z7;D6R9M7;D6REZ6;D6RBS9;D6RCT1;D6RBP6;D6RA49;D6RFL5	RBM47	12.767 ± 1.429	16.338 ± 0.318	16.114 ± 0.99	15.177 ± 0.45	+	+	+	+	0.19964	0.112406	-0.103443	0.0349097	+	+	+					3.33062	1.0124	644	3.57161	2.55849	3.34728	2.07386	2.4102	1.74072
A0AVT1;A0AVT1-2;H0Y8S8;A0AVT1-4;A0AVT1-3;H0Y9U5	UBA6	13.817 ± 0.283	17.827 ± 0.379	16.709 ± 0.633	15.662 ± 1.343	+	+	+	+	0.205248	0.116902	-0.0919352	0.0304806	+	+	+					4.14287	0.97986	693	4.01052	5.57143	2.89242	3.79325	1.8449	1.44172
A0MZ66;A0MZ66-3;A0MZ66-5;A0MZ66-6;A0MZ66-4;A0MZ66-2;A0MZ66-8;A0MZ66-7	KIAA1598	12.128 ± 0.387	15.988 ± 1.129	15.796 ± 0.625	15.276 ± 1.15	+	+	+	+	0.253318	0.161098	-0.0505081	0.0164654	+	+	+	+				3.84386	1.0586	571	3.85922	3.18827	3.66742	4.23214	3.14744	2.6905
H0Y8W5;A1A4S6	ARHGAP10	19.982 ± 3.137	14.094 ± 4.461	15.414 ± 6.669	17.14 ± 1.432	+	+	+	+	-0.165295	0.0463858	0.0770694	0.0165346											-5.88788	1.12979	-4.5675	0.582661	-2.84162	0.822661
A1IGU5;D6RJH4	ARHGEF37	10.222 ± 1.717	10.861 ± 0.461	11.461 ± 1.468	10.857 ± 0.858	+	+	+	+	0.0882802	0.0439049	-0.203942	0.0861543											0.639766	0.302138	1.23962	0.502384	0.635952	0.273999
A1X283;G3V144;A0A1B0GUF2	SH3PXD2B	10.733 ± 1.137	11.273 ± 0.27	10.876 ± 0.438	10.844 ± 0.372	+	+	+	+	0.170799	0.0911089	-0.106511	0.0361333											0.539465	0.407214	0.142656	0.0847818	0.110132	0.0655024
A2A274;Q99798	ACO2	13.042 ± 0.417	15.128 ± 1.197	16.217 ± 0.48	16.341 ± 0.843	+	+	+	+	0.169197	0.0900092	0.112899	0.0284974	+	+	+	+	+			3.58836	0.75111	1016	2.08524	1.77987	3.17504	4.23346	3.2987	3.37821
A2A2D0;P16949;P16949-2	STMN1	9.382 ± 1.144	14.853 ± 0.914	14.213 ± 1.155	13.329 ± 1.766		+	+	+	-0.159885	0.043815	-0.00929501	0.0051752	+	+	+					3.58485	1.3949	196	5.18731	2.77694	4.42645	2.17148	3.03052	0.895442
A2A3N6;A6PW57;Q99755-2;Q99755-4;Q99755-3;Q99755	PIPSL	11.085 ± 1.783	13.807 ± 0.534	12.686 ± 1.013	12.31 ± 0.715	+	+	+	+	0.213162	0.12346	-0.0156368	0.00675609											2.71067	1.58971	1.49808	0.684628	1.21331	0.604168
A2A3R5;P62753	RPS6	11.296 ± 0.836	15.284 ± 2.149	13.799 ± 2.17	13.852 ± 1.47	+	+	+	+	0.200691	0.113239	-0.157448	0.0593339		+							0.79086	957	3.98761	1.86991	2.4399	1.04303	2.55581	1.63209
A2A492;Q7Z465	BNIPL	9.161 ± 1.142	11.009 ± 0.836	10.695 ± 0.404	10.016 ± 0.334					0	0	0	0											0	NaN	0	NaN	0	NaN
A2AB88;O15212	PFDN6	9.13 ± 1.295	13.727 ± 2.48	11.586 ± 2.064	12.9 ± 2.294	+	+	+	+	0.0145018	0.0146513	-0.0350953	0.0119552											3.51795	1.44695	1.11495	0.372758	2.68058	1.14818
A2ACR1;P28065-2;P28065;A2ACR0;A0A0G2JJA7;A0A0G2JJQ0;A0A0G2JJ13;A0A0G2JHI2	PSMB9	15.55 ± 1.473	16.89 ± 0.885	15.295 ± 2.264	16.22 ± 1.011	+	+	+	+	0.351859	0.300394	-0.181694	0.0725554											1.34013	0.769865	-0.255215	0.0673467	0.670155	0.317371
A2RQR6;Q96EI5;Q96EI5-2;J3KQY4;D6RHZ1;D6RIH3;D6RCE9;D6RD44;Q9H3H9	TCEAL4	13.484 ± 1.816	14.61 ± 0.21	15.668 ± 2.18	15.144 ± 0.356	+	+	+	+	0.0946894	0.0469604	-0.0735231	0.0238938											1.12544	0.57774	2.18319	0.75747	1.65994	0.909936
A2RTX5;A2RTX5-2;B7ZLP8	TARSL2	11.556 ± 0.626	12.781 ± 0.996	12.451 ± 0.978	12.807 ± 0.748	+	+	+	+	0.302989	0.220597	-0.144103	0.0526937											1.22442	1.0834	0.894242	0.757987	1.25084	1.36953
A2RU49	HYKK	10.454 ± 0.948	11.178 ± 0.519	11.636 ± 1.195	10.506 ± 0.524	+	+	+	+	0.278153	0.188731	-0.149473	0.0553144											0.72381	0.640545	1.18137	0.763684	0.0510302	0.0324608
A2RUC4;A8KAJ9;A2RUC4-2	TYW5	12.18 ± 1.481	12.533 ± 0.674	12.61 ± 1.202	12.525 ± 1.182	+	+	+	+	0.27575	0.185887	-0.343567	0.222406											0.353396	0.167942	0.429903	0.175181	0.34517	0.137795
A4D1F6	LRRD1	8.361 ± 0.945	10.814 ± 0.962	10.741 ± 1.312	10.589 ± 0.422					0	0	0	0	+							2.01195	0.63836	1185	0	NaN	0	NaN	0	NaN
C9J1X0;A4D1P6;A4D1P6-2;A4D1P6-3	WDR91	12.532 ± 0.978	13.737 ± 0.88	14.093 ± 1.626	13.786 ± 0.696	+	+	+	+	0.387911	0.381824	-0.0704545	0.0228531											1.20452	0.932314	1.5605	0.820589	1.25429	1.08779
A4D2B0;C9JAV3	MBLAC1	12.936 ± 1.229	14.185 ± 0.527	14.1 ± 0.925	13.983 ± 0.202	+	+	+	+	0.217266	0.126963	-0.0129167	0.00607138											1.24936	0.954769	1.16414	0.742512	1.04713	0.842304
A5YKK6;A5YKK6-4;A5YKK6-3;A5YKK6-2;H3BR89;H3BMH0;H3BNB1;H3BVC9;H3BMZ2	CNOT1	12.821 ± 1.708	13.846 ± 0.56	13.481 ± 1.318	14.015 ± 0.433	+	+	+	+	0.272545	0.182154	-0.165583	0.0635974											1.02434	0.526092	0.659868	0.249407	1.19367	0.649313
A6NC48;Q10588;H0Y984;Q10588-2	BST1	11.394 ± 2.867	14.784 ± 0.598	14.735 ± 0.818	14.723 ± 0.795	+	+	+	+	-0.0754677	0.0111736	0.0395758	0.00615267											3.43252	1.20724	3.3828	1.16471	3.37148	1.163
H3BTL1;Q9GZQ8;A6NCE7	MAP1LC3B	10.052 ± 1.183	14.78 ± 0.482	15.202 ± 0.439	15.569 ± 0.255	+	+	+	+	0.123578	0.0619156	-0.0270203	0.00973248	+	+	+	+	+			6.62998	1.4283	172	5.10939	3.92708	5.53157	4.1589	5.89893	4.44621
A6ND91;A6ND91-2;M0QYD4	ASPDH	12.301 ± 1.123	16.005 ± 0.494	15.761 ± 0.916	15.315 ± 1.05	+	+	+	+	0.278153	0.188731	-0.12032	0.0418704	+	+	+	+				3.46106	1.0004	660	3.70454	3.031	3.46031	2.51206	3.01478	2.10893
A6NDG6	PGP	9.321 ± 0.774	10.759 ± 1.095	11.14 ± 0.478	10.498 ± 2.042					0	0	0	0											0	NaN	0	NaN	0	NaN
F5GYN0;A6NE01	FAM186A	9.268 ± 0.685	10.006 ± 0.746	10.789 ± 1.523	11.356 ± 0.818					0	0	0	0											0	NaN	0	NaN	0	NaN
A6NL93;A6NEL0;P05114	HMGN1	11.485 ± 1.366	16.203 ± 1.156	16.961 ± 0.009	16.578 ± 0.776	+	+	+	+	0.0900701	0.0447491	-0.0906268	0.0299926	+	+	+	+				4.95317	1.4508	154	4.7185	2.72704	5.47637	3.69725	5.09317	3.19452
A6NEL2	SOWAHB	9.386 ± 1.433	10.645 ± 0.812	11.098 ± 0.942	10.159 ± 0.657					0	0	0	0											0	NaN	0	NaN	0	NaN
A6NEM2;P51610-2;P51610;P51610-4;H7C1C4;Q9Y5Z7	HCFC1	13.638 ± 3.325	15.152 ± 0.421	15.246 ± 2.24	14.043 ± 0.586	+	+	+	+	0.0650468	0.0335637	-0.215449	0.0938052											1.51418	0.396868	1.60868	0.344085	0.405377	0.0871421
A6NFX8;Q9UKK9;A6NJU6;A6NCQ0;C9JYY9;H0YEY4	NUDT5	15.822 ± 0.739	17.272 ± 0.308	17.227 ± 0.234	16.917 ± 0.481	+	+	+	+	0.223675	0.13258	-0.0850307	0.0279403	+	+	+					2.44803	0.41301	1455	1.44997	1.95483	1.40495	1.95626	1.09456	1.32142
A6NGJ0;P51808	DYNLT3	10.511 ± 0.891	10.643 ± 0.879	11.771 ± 1.025	10.729 ± 0.766	+	+	+	+	0.261329	0.169602	-0.154843	0.0580039											0.132609	0.0761028	1.26002	0.947251	0.217674	0.140375
H3BMT0;H3BTV5;H3BU16;A6NGP5;H3BMV3;Q9H910-2;Q9H910;Q9H910-3	HN1L	10.315 ± 0.468	12.958 ± 2.449	11.267 ± 0.566	11.369 ± 1.632	+	+	+	+	0.258926	0.167012	-0.281426	0.147881											2.64349	1.10648	0.952291	1.38657	1.05422	0.584006
A6NND8;A6NHJ8;A6NMA8;O95825;H7C0X3;A0A0C4DG14;C9JAL0;F8WF64;C9JZK8;H7C3I5;O95825-2	CRYZL1	14.814 ± 1.15	14.551 ± 1.454	13.313 ± 0.598	15.965 ± 2.166	+	+	+	+	-0.0663422	0.00838815	0.168135	0.0515912											-0.262573	0.10432	-1.50094	1.22331	1.1512	0.415679
J3KTL8;A6NHR9-3;A6NHR9-2;A6NHR9	SMCHD1	11.782 ± 0.873	11.761 ± 0.254	11.584 ± 0.45	11.431 ± 0.12	+	+	+	+	-0.00225	0.00935151	-0.0221228	0.00842979											-0.0204787	0.0152423	-0.197963	0.154416	-0.350199	0.340296
A6NIC1;O00442;O00442-2	RTCA	10.693 ± 0.42	12.304 ± 2.068	13.524 ± 0.967	12.719 ± 2.458	+	+	+	+	0.388313	0.382888	-0.265108	0.132632			+						0.86235	859	2.01296	0.896322	3.30449	3.00025	2.38378	0.881563
A6NIH7	UNC119B	9.228 ± 0.488	10.463 ± 0.636	10.895 ± 0.695	10.685 ± 0.593					0	0	0	0	+							2.02438	0.37394	1494	0	NaN	0	NaN	0	NaN
A6NJH9;P47813;O14602	EIF1AY	10.507 ± 1.753	12.854 ± 3.063	13.951 ± 2.433	11.146 ± 1.928	+	+	+	+	-0.242626	0.0911296	0.0923504	0.0213759											3.18336	1.01996	4.06995	1.54051	1.52057	0.586457
A6NKN8	PCP4L1	9.022 ± 1.687	14.29 ± 1.669	13.697 ± 1.078	13.132 ± 1.032		+	+	+	0.22778	0.136275	0.00114348	0.00268951	+		+	+				3.1375	1.278	313	4.42693	1.43681	4.57545	2.97187	4.01096	2.72251
A6NKZ2;P51606;H7C317;H7C1A7;P51606-2	RENBP	15.17 ± 0.987	16.11 ± 0.297	16.097 ± 0.184	15.67 ± 0.605	+	+	+	+	0.158782	0.0830597	-0.0136839	0.00626348											0.939533	0.928031	0.927368	0.94267	0.500481	0.376363
A6NLP5-2;A6NLP5	TTC36	12.608 ± 0.92	15.39 ± 1.283	15.089 ± 1.134	14.864 ± 1.458	+	+	+	+	0.138753	0.0706086	0.188082	0.0615662		+	+						0.72013	1065	2.78225	1.90463	2.48084	1.83717	2.25593	1.40081
A6NM62	LRRC53	9.4 ± 0.665	10.355 ± 0.562	11.052 ± 1.124	10.626 ± 0.637					0	0	0	0											0	NaN	0	NaN	0	NaN
A6NML8;K4DI95;C9J6U3;O60879-2;O60879-3;O60879	DIAPH2	11.189 ± 2.138	12.242 ± 0.362	12.209 ± 1.42	11.68 ± 0.513	+	+	+	+	0.106707	0.05294	-0.0696873	0.0225954											1.05239	0.432626	1.01983	0.339994	0.490761	0.173262
A6NMN0;P46020-2;P46020;A6NIT2;P46020-3	PHKA1	11.457 ± 0.888	12.094 ± 0.708	12.129 ± 0.9	12.046 ± 0.342	+	+	+	+	0.395122	0.401618	-0.221587	0.0980725											0.636871	0.5159	0.672008	0.483491	0.588842	0.581827
O43768-2;O43768-4;O43768-3;O43768-9;A6NMQ3;O43768;Q5T5H1;O43768-6;H3BMD8;A0A1W2PRU0;H3BQ52;O43768-5;H3BTD3;P56211;O43768-8;O43768-7;P56211-2	ENSA	15.708 ± 3.344	17.19 ± 0.428	16.821 ± 0.302	16.758 ± 0.264	+	+	+	+	0.177208	0.0955917	-0.0650843	0.0210698											1.48183	0.383855	1.113	0.274095	1.05003	0.256216
P07355-2;A6NMY6;P07355;H0YN42;H0YM50;H0YMU9;H0YMD0;H0YKS4;H0YMM1;H0YMT9;H0YNP5;H0YMW4;H0YKX9;H0YLV6;H0YKZ7;H0YN28;H0YL33;H0YKL9;H0YNB8;H0YKV8;H0YNA0;H0YKN4;H0YMD9;H0YN52;H0YLE2	ANXA2	11.367 ± 0.159	15.709 ± 0.447	16.618 ± 1.007	16.556 ± 1.548	+	+	+	+	0.315581	0.238704	-0.13081	0.0464917	+	+	+	+				4.93425	1.3054	281	4.18844	5.35162	5.09754	4.16318	5.03569	3.15936
C9JXV0;A6NNK5;Q12888;Q12888-3;Q12888-2	TP53BP1	8.805 ± 1.483	10.921 ± 0.419	11.125 ± 0.626	11.928 ± 1.5	+	+	+	+	0.31066	0.231454	-0.290042	0.156537	+				+			1.927	0.30447	1537	1.2754	0.752213	1.51632	0.944973	2.45513	1.22399
A6PVH4;Q9UGB7;A6PVH2;Q9UGB7-2	MIOX	10.341 ± 1.112	11.614 ± 1.159	10.975 ± 0.728	10.375 ± 0.401	+	+	+	+	0.215663	0.125587	-0.124923	0.0438694											1.27262	0.784784	0.633763	0.42338	0.0338464	0.0194492
Q99829;Q5JX61;F2Z2V0;A6PVH9;E7ENH5;Q5JX45;Q5JX52;Q5JX44;Q5JX60;Q5JX59;Q5JX58;Q5JX56;B0QZ18;Q5JX57;Q5JX55;E7EV27;Q5JX54	CPNE1	11.686 ± 0.938	15.1 ± 0.973	14.771 ± 1.033	14.876 ± 0.625	+	+	+	+	0.359871	0.316399	-0.195503	0.0808185	+	+	+	+				3.32114	0.85655	870	3.41405	2.6329	3.085	2.35024	3.19061	2.8849
A6PVN5;Q15257-3;Q15257-2;Q15257;Q68CR8;A6PVN6;Q5T949;Q5T948;F6WIT2;Q15257-4;B7ZBQ0;A6PVN7;A6PVN8;C9IZ76;A6PVN9	PPP2R4	13.454 ± 2.554	14.866 ± 0.987	15.609 ± 2.598	15.122 ± 1.129	+	+	+	+	0.142759	0.073007	-0.177858	0.0703581											1.4118	0.465667	2.15442	0.550166	1.66762	0.556763
C9JMX4;H0Y5K2;B3KWK7;A6XND1;A6XND0;P17936;P17936-2	IGFBP3	12.984 ± 1.92	14.294 ± 1.262	15.555 ± 0.273	15.829 ± 0.32	+	+	+	+	0.17206	0.0919804	-0.268243	0.135453											1.08091	0.505459	2.34166	1.66	2.61591	1.84493
A8MQB8;G3V0J0;Q06787-6;Q06787-2;Q06787-4;Q06787-7;Q8IXW7;A0A087WXI3;R9WNI0;Q06787-11;Q06787-10;Q06787-8;Q06787-5;Q06787-9;Q06787-3;Q06787	FMR1	12.054 ± 3.033	14.448 ± 1.512	16.312 ± 2.558	14.61 ± 0.756	+	+	+	+	-0.0302903	0.00144455	-0.0673858	0.0218282											2.39355	0.682986	4.25779	1.12214	2.55611	0.81511
P49840;A8MT37;M0QYV0	GSK3A	12.2 ± 1.196	14.806 ± 0.692	14.167 ± 1.21	13.347 ± 1.04	+	+	+	+	0.377496	0.355583	-0.192434	0.0789332		+							0.66496	1148	2.60604	2.03365	1.96649	1.22091	1.14726	0.703768
A8MU39;H0YDU8;P53041	PPP5C	13.78 ± 0.915	16.725 ± 0.138	15.999 ± 0.732	15.66 ± 0.779	+	+	+	+	0.189225	0.104374	-0.0904009	0.0299086	+	+	+					3.29187	0.69779	1096	2.94527	3.15023	2.21883	2.03997	1.88011	1.69071
A8MUD9;P18124;C9JZ88;C9JIJ5	RPL7	13.999 ± 1.426	15.667 ± 0.705	15.141 ± 1.23	15.111 ± 1.041	+	+	+	+	0.359871	0.316399	-0.169419	0.0656668											1.66818	1.09233	1.14239	0.567565	1.11241	0.594398
H7BY10;K7EJV9;K7ERT8;A8MUS3;P62750;K7EMA7	RPL23A	13.292 ± 3.032	15.111 ± 0.578	15.274 ± 1.096	15.551 ± 0.606	+	+	+	+	0.214862	0.124903	-0.0443707	0.0146264											1.81887	0.547943	1.9822	0.576999	2.25854	0.711437
B8ZZ10;A8MYV2;Q9NQ29-2;Q9NQ29-3;Q9NQ29;B8ZZ09	LUC7L	10.618 ± 0.471	12.191 ± 1.383	12.122 ± 1.332	11.205 ± 1.287	+	+	+	+	0.393104	0.395933	-0.0657901	0.0213015											1.57246	1.12612	1.18061	0.640767	0.878548	0.786743
A8MZF9;P55039;J3QL90;J3KRL5;J3QR71;J3QKV7;J3QRI9;J3QKW7;J3QLF3	DRG2	13.63 ± 0.428	12.936 ± 1.026	13.447 ± 0.586	12.878 ± 0.401	+	+	+	+	0.141156	0.0720423	-0.187064	0.075702											-0.693703	0.587229	-0.182374	0.198447	-0.751895	1.36861
B0QY89;Q9Y262;C9JHP4;C9K0Q7;Q9Y262-2;H7C3A0;B0QY90	EIF3L	11.495 ± 1.118	15.596 ± 0.74	15.522 ± 1.247	14.866 ± 1.136	+	+	+	+	0.358269	0.313116	-0.158679	0.0599682	+	+	+	+				3.3566	1.1576	445	4.10076	3.06047	4.0266	2.52692	3.37103	2.25963
Q8WVH6;B0QYF8;P02144;B0QYF7;F2Z2F1	MB	13.812 ± 1.158	18.197 ± 0.621	18.832 ± 0.558	18.738 ± 0.978	+	+	+	+	0.27575	0.185887	-0.102676	0.0346066	+	+	+	+				5.2007	1.3121	267	4.38496	3.26191	5.02014	3.63506	4.92601	3.20018
H3BPC4;H3BQQ9;B0QYN7;P63279	UBE2I	12.603 ± 1.135	14.527 ± 1.088	14.74 ± 0.799	13.776 ± 0.562	+	+	+	+	0.00335807	0.0110759	0.107529	0.0265658											1.92429	1.30165	2.13709	1.66439	1.1734	0.946085
B0S8I6;Q14320;Q9Y247	FAM50A	11 ± 0.696	11.592 ± 0.704	11.427 ± 0.358	12.582 ± 1.546	+	+	+	+	0.384707	0.373471	-0.200873	0.0841879											0.591855	0.557669	0.426212	0.497558	1.58171	0.953328
B0YIW2;P02656	APOC3	13.598 ± 3.019	14.35 ± 1.146	13.329 ± 0.57	12.836 ± 0.962	+	+	+	+	0.165191	0.087296	0.000125132	0.00292575											0.752091	0.181898	-0.269111	0.0621221	-0.761384	0.188515
B0YIW6;P48444;P48444-2;Q6P1Q5;E9PK34	ARCN1	11.979 ± 0.296	16.866 ± 0.414	16.923 ± 0.792	16.379 ± 1.372	+	+	+	+	0.306194	0.225069	0.00779683	0.00117873	+	+	+	+				5.34168	1.3845	203	4.88684	5.88891	4.94467	4.62868	4.40034	3.11695
B1AK87;B1AK88;P47756-2;P47756;B1AK85;A0A6I8PRV6	CAPZB	13.732 ± 0.884	18.955 ± 0.357	18.691 ± 0.555	18.359 ± 0.68	+	+	+	+	0.315807	0.239044	-0.124156	0.0435332	+	+	+	+				6.71214	1.3983	192	5.22293	4.4653	4.95881	4.11111	4.62626	3.77993
B1AKG0;Q03591;V9GYE7;A0A3B3IQ51;P36980-2;P36980;A0A3B3IRW0;A0A3B3ISW6;A0A3B3IS00	CFHR1	12.402 ± 2.473	13.862 ± 1.418	13.79 ± 2.29	14.188 ± 1.02	+	+	+	+	-0.0302903	0.00144455	0.0308119	0.00401034											1.45972	0.461786	1.38743	0.354721	1.7857	0.637619
F6UT28;C9JXA5;P62879;E7EP32;P62873;P62873-2;B1AKQ8;C9JZN1;F6X3N5;C9JIS1;Q9HAV0;F5H100;F5H0S8;F5H8J8;P16520-2;P16520;E9PCP0;C9JD14	GNB1	15.118 ± 0.67	17.671 ± 0.717	17.212 ± 0.385	17.038 ± 0.3	+	+	+	+	0.153975	0.0799647	-0.0244243	0.00903775	+	+	+	+				3.88171	0.6249	1205	2.55358	2.69805	2.09396	2.7866	1.92042	2.70973
H3BQI1;B1AKR6;Q9NP97;Q8TF09	DYNLRB2	10.129 ± 0.804	17.243 ± 0.154	16.989 ± 0.237	16.748 ± 0.384	+	+	+	+	0.209911	0.120735	0.0556507	0.010355	+	+	+	+				9.98187	1.9153	12	7.15355	4.22141	6.89988	4.11314	6.65868	3.97367
B1AKZ5;Q15121;Q15121-2	PEA15	9.854 ± 2.319	16.929 ± 0.742	15.067 ± 3.916	17.216 ± 0.113	+	+	+	+	0.029309	0.0197199	-0.0566205	0.018355	+	+		+				2.62162	1.3247	257	6.69296	3.22869	4.98172	1.29657	6.97925	3.49106
B1AL69;Q7L3B6	CDC37L1	11.911 ± 2.62	12.354 ± 0.811	13.39 ± 2.807	12.372 ± 1.369	+	+	+	+	0.00418871	0.0113355	-0.0866384	0.0285241											0.443324	0.120647	1.47981	0.327823	0.46125	0.11602
B1AL88	FAM155A	15.51 ± 3.51	13.986 ± 2.519	15.651 ± 5.181	13.295 ± 2.09	+	+	+	+	-0.254649	0.099654	0.0840293	0.0186934											-1.52475	0.295225	0.140268	0.0151595	-2.21518	0.495189
B1ALD9;Q15063-4;Q15063-3;Q15063-7;Q15063-2;Q15063-5;Q15063;Q15063-6;CON__Q2KJC7	POSTN	9.472 ± 1.318	10.498 ± 0.67	10.763 ± 1.199	10.374 ± 0.13					0	0	0	0											0	NaN	0	NaN	0	NaN
B1ALH6;O14832-2;O14832	PHYH	9.314 ± 0.699	10.913 ± 0.366	10.247 ± 0.169	10.448 ± 0.279					0	0	0	0	+							2.84356	0.44701	1425	0	NaN	0	NaN	0	NaN
B1AMG5	PCSK5	9.54 ± 0.994	14.303 ± 1.253	13.837 ± 0.86	12.097 ± 1.939	+	+	+	+	0.117075	0.0583727	-0.0122082	0.00589467	+	+	+					2.95386	1.3121	268	4.47216	2.72738	4.00615	2.86167	1.97161	0.81457
B1AMS2;Q14141-2;Q14141-4;Q14141;Q14141-3	SEPT6	9.763 ± 0.553	10.834 ± 0.688	10.818 ± 1.905	10.236 ± 0.578	+	+	+	+	0.295779	0.210853	-0.227724	0.102477											1.07115	1.28919	1.05498	0.483534	0.473606	0.551195
B1ANH5;Q16774;B1ANH0;B1ANG9;B1ANH6;B1ANH2;B1ANH3;Q16774-2;Q16774-3	GUK1	15.383 ± 1.522	15.87 ± 0.545	15.602 ± 1.302	15.271 ± 0.483	+	+	+	+	0.055433	0.0296041	-0.183228	0.073446											0.486564	0.244685	0.219162	0.078822	-0.112203	0.0492273
B1ANM7;Q9UNN5-2;Q9UNN5;B3KT28	FAF1	15.033 ± 2.146	15.584 ± 0.873	16.116 ± 1.526	14.242 ± 1.427	+	+	+	+	0.198038	0.111144	-0.158679	0.0599682											0.550828	0.186291	1.08269	0.354289	-0.791099	0.250438
B1ANR0;Q13310-2;Q13310;Q13310-3;H0Y5F5;H0YEQ8;H0YCC8;H0YEU6;B1ANR1;H0YER0;H0Y6X6	PABPC4	12.858 ± 0.367	16.534 ± 0.236	16.102 ± 0.703	15.498 ± 0.9	+	+	+	+	0.289369	0.202541	-0.0942367	0.0313466	+	+	+	+				5.06345	0.9732	704	3.67599	5.55394	3.24446	3.74567	2.64011	2.79227
B1B0D4;Q86TH1	ADAMTSL2	9.369 ± 1.485	10.768 ± 0.808	10.496 ± 0.602	10.749 ± 1.365					0	0	0	0											0	NaN	0	NaN	0	NaN
G3V5V7;P07910-2;G3V2D6;B2R5W2;P07910-4;P07910;P07910-3;G3V4C1;G3V2Q1;G3V4W0;B4DY08;B7ZW38;B2RXH8;O60812;P0DMR1;A0A0G2JNQ3;A0A0G2JPF8;G3V576	HNRNPC	17.06 ± 2.365	20.351 ± 1.2	19.711 ± 1.827	19.603 ± 2.102	+	+	+	+	0.216249	0.126089	-0.109287	0.0372557											3.29119	1.32176	2.65111	0.898176	2.54305	0.798327
B3KWA8;O95622-2;O95622	ADCY5	9.259 ± 1.244	10.751 ± 0.959	10.658 ± 0.563	10.168 ± 0.675					0	0	0	0											0	NaN	0	NaN	0	NaN
B4DDD6;Q9UJU6-2;Q9UJU6-4;Q9UJU6-6;Q9UJU6-3;F2Z2V3;F8WB73;F8WCK3;F2Z3E3;F8WC20;F8WBB2;F8WFE1;F8WBG8	DBNL	10 ± 1.54	13.53 ± 2.387	12.841 ± 1.864	11.919 ± 2.662	+	+	+	+	0.367407	0.332434	0.00374754	0.00209149											3.81678	1.65442	2.47876	0.91962	2.21567	0.791653
B4E1C5;B4DDD8;P12081-3;P12081-2;P12081-4;P12081;E7ETE2;A0A2R8YFR1;D6RF05;A0A2R8YCI2;B3KWE1	HARS	12.885 ± 0.867	16.536 ± 0.323	16.229 ± 0.465	15.847 ± 0.791	+	+	+	+	0.18522	0.10139	-0.0512752	0.0166993	+	+	+	+				4.86923	0.96893	713	3.65089	3.65922	3.34442	3.30525	2.96214	2.63111
H0YJH9;B4DEH8;G3V4T2;Q92843-2;Q86U42-2;Q86U42	PABPN1	9.672 ± 1.436	14.723 ± 0.716	14.864 ± 0.751	14.828 ± 0.627	+	+	+	+	0.241153	0.148861	0.0247018	0.0025766	+	+	+	+				5.12134	1.2406	350	4.47019	2.59993	4.61101	2.65	4.5754	2.69131
B4DGG1;Q9H0X4-2;Q9H0X4;H7C2U8	ITFG3	13.787 ± 1.034	14.346 ± 0.773	14.194 ± 0.708	13.217 ± 1.205	+	+	+	+	0.225277	0.134013	-0.252274	0.121585											0.559551	0.377668	0.407308	0.267958	-0.570072	0.301363
J3QKT5;J3KTC1;B4DHE8;Q96DH6-2;Q96DH6	MSI2	13.822 ± 0.757	16.426 ± 0.891	16.236 ± 0.84	15.365 ± 0.97	+	+	+	+	0.308597	0.228483	-0.14487	0.0530639	+	+	+					2.35754	0.75029	1018	2.60432	2.36596	2.41392	2.27827	1.54357	1.33747
F8WCC0;B4DQK9;B4DJ23;Q8NCE2-3;Q8NCE2-2;Q8NCE2	MTMR14	10.788 ± 1.735	11.932 ± 2.853	10.614 ± 0.485	10.457 ± 0.872	+	+			0.5	0	0.269751	0.114401											0.517495	0.111436	-0.629194	0.300092	-0.395588	0.153652
G3V5K8;B4DJK0;B4DUA4;Q13243-2;Q13243-3;Q13243	SRSF5	10.693 ± 2.068	11.745 ± 2.388	12.343 ± 1.847	14.154 ± 0.349	+	+	+	+	0.367303	0.332205	-0.0658077	0.0213073											0.72073	0.174999	2.16484	0.74822	3.72313	1.72445
B4DJV2;O75390;A0A0C4DGI3;H0YIC4	CS	10.526 ± 2.221	14.109 ± 0.661	12.964 ± 2.052	14.31 ± 1.025	+	+	+	+	0.147213	0.0757271	-0.206014	0.0874991		+							0.5083	1349	3.09822	1.82552	1.94195	0.69819	3.29933	1.78821
B4DJV5;Q13610;F8VZ56;Q13610-2	PWP1	11.823 ± 0.985	12.383 ± 0.605	12.832 ± 1.051	12.162 ± 0.528	+	+	+	+	0.14356	0.073492	0.119036	0.0307682											0.559631	0.431373	1.00894	0.676294	0.33947	0.247365
B8ZZF7;B4DLP0;O00338;O00338-2;H7BZ17	SULT1C2	11.718 ± 3.179	16.22 ± 1.007	15.666 ± 1.498	14.455 ± 1.998	+	+	+	+	0.320225	0.245763	-0.118877	0.0412526											4.46422	1.44933	3.91019	1.17984	2.69928	0.703621
B4DLR8;H3BNV2;P15559-3;P15559-2;P15559;H3BRK3	NQO1	10.675 ± 1.725	15.98 ± 2.321	17.475 ± 0.702	15.413 ± 2.687	+	+	+	+	0.081211	0.0406387	-0.0326052	0.0112597	+	+	+					2.59081	1.9246	10	5.25979	1.99871	6.75519	3.56484	4.22772	1.14064
H0Y4S7;B4DML5;G3XAG9;Q9BYM8-4;Q9BYM8-3;Q9BYM8	RBCK1	11.616 ± 3.014	11.461 ± 1.023	12.548 ± 2.902	11.367 ± 1.012	+	+	+	+	0.122045	0.0610707	-0.172625	0.067426											-0.154775	0.0335376	0.932037	0.172917	-0.248804	0.0551459
B4DNG0;Q9NRN5-2;Q9NRN5;Q9NRN5-3	OLFML3	12.401 ± 0.765	13.303 ± 0.393	13.918 ± 1.929	13.571 ± 1.141	+	+	+	+	0.286165	0.198503	-0.0942367	0.0313466											0.901974	1.09223	1.51776	0.712631	1.17051	0.855881
B4DQA8;K7EJC8;E9PCW1;G5E9T8;O95249-2;O95249	GOSR1	9.899 ± 0.637	10.891 ± 1.21	11.061 ± 1.108	10.706 ± 0.986					0	0	0	0											0	NaN	0	NaN	0	NaN
B4DQT1;B4DVN3;E7ESC7;Q7L5Y9-3;Q7L5Y9-2;Q7L5Y9;D6RIB6;Q7L5Y9-4;D6RID6;D6RE80;D6RDW4;D6REW7;Q7L5Y9-5	MAEA	10.093 ± 2.822	10.51 ± 0.974	12.047 ± 2.361	10.872 ± 1.172	+	+	+	+	0.139554	0.0710847	-0.0612484	0.0198251											0.417605	0.10291	1.95449	0.482956	0.779678	0.202041
Q5JV98;B4DR80;Q9Y6E0-2;Q9Y6E0;H0Y630;Q5JV99	STK24	12.861 ± 0.729	15.455 ± 0.8	14.261 ± 0.484	14.379 ± 0.934	+	+	+	+	0.256522	0.164455	-0.144103	0.0526937	+	+						2.45933	0.47659	1385	2.59344	2.51978	1.39949	1.73072	1.51809	1.36931
B4DRR6;Q969W8;Q969W8-2	ZNF566	8.7 ± 1.616	10.082 ± 0.87	10.818 ± 0.879	10.776 ± 0.598					0	0	0	0											0	NaN	0	NaN	0	NaN
B4DSN5;P18031	PTPN1	9.792 ± 1.697	11.955 ± 1.233	12.002 ± 1.688	11.772 ± 1.754		+	+	+	0.335444	0.270508	0.161869	0.0486506											2.43019	1.32636	2.9154	1.5669	2.48902	1.18519
F5H6D8;B4DTN4;Q86U44;B4E349;H0YFV6	METTL3	13.782 ± 2.412	14.987 ± 0.494	15.62 ± 2.661	14.497 ± 0.664	+	+	+	+	0.276551	0.18683	-0.132595	0.0473015											1.20495	0.437208	1.83793	0.461559	0.714125	0.230053
B4DUC8;Q13126;J3QSB7;Q13126-7;Q13126-4;Q13126-6;Q13126-5;Q13126-3;Q13126-2	MTAP	14.945 ± 0.987	16.482 ± 0.889	15.98 ± 1.105	16.324 ± 0.707	+	+	+	+	0.393519	0.397093	-0.215449	0.0938052											1.53677	1.22212	1.03505	0.674053	1.37893	1.19757
H0Y988;R4GNC0;B4DVL2;Q02083-2;Q02083	NAAA	9.9 ± 1.59	12.347 ± 1.429	12.894 ± 1.055	12.864 ± 1.799	+	+	+	+	-0.0804189	0.0127398	-0.248186	0.118227											2.03357	1.00468	2.73737	1.70788	2.67921	1.24675
B4DWJ3;Q96CJ1	EAF2	9.566 ± 1.834	10.715 ± 0.941	10.809 ± 1.458	10.102 ± 0.717					0	0	0	0											0	NaN	0	NaN	0	NaN
P61158;B4DXW1;F8WDR7	ACTR3	13.001 ± 0.305	19.246 ± 0.601	18.28 ± 1.042	17.757 ± 1.277	+	+	+	+	0.286966	0.199505	-0.101141	0.0340039	+	+	+	+				5.74221	1.5658	85	6.24493	5.79905	5.27902	4.16745	4.75549	3.4535
H7C4S4;E7EU85;E9PFF5;B4DXZ6;P51114-3;P51114-2;P51114	FXR1	10.598 ± 0.452	11.859 ± 0.667	12.324 ± 0.513	11.441 ± 0.31	+	+	+	+	0.163589	0.086225	-0.156377	0.0587853	+		+					2.57921	0.50596	1352	1.26155	1.69327	1.72672	2.63128	0.842843	1.66235
B4DY09;Q12905;X6R6Z1;A0A0A0MRL0	ILF2	14.452 ± 0.848	15.554 ± 0.502	15.715 ± 0.886	15.53 ± 1.012	+	+	+	+	0.255721	0.163611	-0.23693	0.109353											1.10206	1.17678	1.26286	1.07026	1.07817	0.81392
H3BQV3;B4DYU2;Q96MW5;H3BUN2	COG8	12.097 ± 0.661	13.366 ± 1.464	13.435 ± 0.839	13.113 ± 0.895	+	+	+	+	0.152372	0.0789484	-0.299071	0.166104											1.26916	0.782195	1.33809	1.33547	1.01582	0.929834
B4DYV8;Q8WZ75-3;Q8WZ75-2;Q8WZ75	ROBO4	11.785 ± 0.607	14.156 ± 0.845	13.971 ± 1.048	13.769 ± 0.531	+	+	+	+	0.117923	0.0588288	0	0	+	+	+	+				2.44403	0.62764	1200	2.37109	2.41339	2.18621	1.94945	1.98439	2.57623
E7EX54;B4E0K5;Q16539-5;Q16539-3;Q16539-4;Q16539-2;Q16539	MAPK14	15.113 ± 3.428	15.863 ± 0.997	16.7 ± 2.079	16.643 ± 1.363	+	+	+	+	0.071456	0.036305	-0.00217638	0.0034646											0.74971	0.161685	1.58654	0.338324	1.52951	0.357747
B4E0T2;P50542-2;P50542-3;P50542;P50542-4;F5H205;F5GZ41;F5H0L9;F5GYB4;F5H637;F5H3X7;F5H5C0;J3KPV0	PEX5	11.806 ± 1.408	14.284 ± 0.423	12.33 ± 1.916	11.872 ± 1.519	+	+	+	+	0.164361	0.0867406	-0.14111	0.0512626		+							0.49047	1368	3.09021	1.7639	0.974988	0.283787	0.587734	0.18905
Q8NBY1;B4E0Y9;Q9P289-2;Q9P289-3;Q9P289	STK26	9.294 ± 1.502	10.676 ± 0.428	11.309 ± 1.497	10.311 ± 0.68					0	0	0	0											0	NaN	0	NaN	0	NaN
B4E107;F5GXE4;O95260-2	ATE1	13.512 ± 2.724	14.816 ± 0.973	14.98 ± 1.383	14.063 ± 0.583	+	+	+	+	0.262931	0.171348	-0.121088	0.0422005											1.30433	0.395845	1.46797	0.427493	0.551503	0.151277
F5GWV0;F5H4P3;B4E1N1;Q6NXE6-2;Q6NXE6;F5H6J3	ARMC6	12.512 ± 0.473	12.954 ± 1.082	12.471 ± 0.709	12.267 ± 0.889	+	+	+	+	0.315006	0.237846	-0.158679	0.0599682											0.441525	0.316328	-0.0414605	0.0335396	-0.245214	0.191546
B4E1Z4;E7ETN3;P00751;H7C5H1;A0A0G2JH38;P00751-2;H7C526;C9JRT3;F8WCJ9;A0A0G2JJM0;Q5ST52;F2Z3N2;Q8N6L6	CFB	19.57 ± 0.475	19.343 ± 1.101	19.316 ± 0.593	19.195 ± 0.665	+	+	+	+	0.137952	0.0701342	-0.222354	0.0986154											-0.22765	0.144405	-0.254203	0.277301	-0.375739	0.405437
B4E227;E9PIN3;Q9UBU9-2;Q9UBU9	NXF1	11.239 ± 0.778	12.845 ± 1.244	11.716 ± 0.774	11.493 ± 0.552	+	+	+	+	0.291773	0.205621	-0.171721	0.0669272											1.6061	1.1476	0.476965	0.378766	0.254078	0.212334
H0YHL7;B4E3S0;Q9ULV4;Q9ULV4-2;Q9ULV4-3	CORO1C	11.473 ± 1.679	16.109 ± 2.234	16.313 ± 3.24	16.55 ± 1.53	+	+	+	+	-0.0158657	0.00536645	-0.0490606	0.0160265		+		+	+				1.1952	394	4.35216	1.78788	4.55563	1.38093	4.79278	2.44677
B4E3T4;Q93062-4;Q93062-5;Q93062;Q93062-2;Q93062-3	RBPMS	9.772 ± 2.338	10.278 ± 0.58	11.494 ± 1.77	10.381 ± 0.67	+	+	+	+	0.106707	0.05294	-0.0175198	0.00723601											0.505511	0.161609	1.72209	0.545733	0.609316	0.19781
F8WE86;B5MBX2;P20062-2;P20062	TCN2	9.586 ± 1.075	11.1 ± 0.887	10.795 ± 0.621	12.288 ± 1.889	+	+	+	+	0.337918	0.274785	-0.226263	0.101416											1.5314	0.98005	1.01438	0.575583	2.5387	1.08948
B5MBY9;G5E9N6;D3YTD3;Q92968	PEX13	9.077 ± 1	11.007 ± 0.91	10.388 ± 1.461	10.59 ± 0.32					0	0	0	0											0	NaN	0	NaN	0	NaN
B5MC59;P35244	RPA3	9.238 ± 1.022	13.819 ± 2.3	13.07 ± 1.133	12.851 ± 1.549	+	+	+	+	0.244047	0.151701	-0.0740367	0.0240695	+		+	+				2.17844	1.0696	555	4.33794	1.65218	3.73846	2.46605	3.71784	2.37508
B5MCA1;Q96G28;Q96G28-2;B5MC35;B5MD16	CFAP36	14.006 ± 3.042	14.759 ± 1.167	15.064 ± 1.074	15.933 ± 1.453	+	+	+	+	-0.0375007	0.000408237	-0.184763	0.0743433											0.753723	0.18053	1.0582	0.270746	1.92708	0.527987
B5MCC0;Q8WY91-2;Q8WY91	THAP4	10.523 ± 0.955	17.314 ± 0.356	16.804 ± 0.684	16.556 ± 0.776	+	+	+	+	0.200374	0.112987	-0.293486	0.160124	+	+	+	+				7.40063	1.8189	18	6.9665	4.31093	6.45647	3.91305	6.20795	3.7447
B5MCD7;O43759-2;O43759;A2A283;F8WCE4;O43759-3	SYNGR1	11.316 ± 0.733	13.424 ± 0.555	12.372 ± 1.141	11.884 ± 0.477	+	+	+	+	0.249312	0.156981	-0.227724	0.102477	+	+						1.85595	0.42546	1445	2.10811	2.42687	1.05611	0.768886	0.568346	0.617363
E9PFD4;B5MCE7;Q75MG1;B5MCH7;E7ETZ4;Q9Y6E2	BZW2	8.955 ± 0.59	11.091 ± 0.851	10.508 ± 0.843	10.5 ± 0.645					0	0	0	0	+							2.03599	0.25778	1561	0	NaN	0	NaN	0	NaN
B5MCX3;Q15019;Q15019-3;Q15019-2;H7C2Y0;H7C1T1;B5MD47;C9JZI2;C9IY94;C9IZU3;C9JQJ4;C9J938;H7C310;C9JB25;C9J2Q4	SEPT2	11.994 ± 0.482	14.802 ± 0.627	14.361 ± 1.64	14.668 ± 1.229	+	+	+	+	0.256522	0.164455	-0.0581797	0.0188465	+	+		+				1.95774	0.65387	1160	2.80806	3.40607	2.36702	1.48877	2.67356	2.17198
B5MCY1	TDRD15	9.149 ± 0.966	10.511 ± 0.588	11.363 ± 1.454	10.444 ± 0.323					0	0	0	0							+				0	NaN	0	NaN	0	NaN
H0YFC6;B5MDF5;J3KQE5;P62826;F5H018	RAN	15.32 ± 2.188	18.824 ± 0.857	17.829 ± 1.575	17.262 ± 1.409	+	+	+	+	0.202845	0.11496	0.0116327	0.000333115											3.50395	1.6096	2.50871	0.950562	1.94165	0.729808
B7WPE2;Q32P44;G3V195;H0Y3M3;Q32P44-2;H7C355;G3V1D0	EML3	10.121 ± 2.237	12.257 ± 1.415	12.989 ± 1.081	11.593 ± 1.017	+	+	+	+	0.285555	0.197743	0.0211772	0.00177145											2.02867	0.696137	2.89536	1.21215	1.49912	0.561188
C9JJZ7;H7BXH8;B7WPG3;C9IYN3;V9GYK2;Q8WVV9-3;Q8WVV9-2;Q8WVV9-5;Q8WVV9-4;Q8WVV9	HNRNPLL	9.804 ± 0.63	14.377 ± 0.55	13.904 ± 0.834	13.594 ± 1.092	+	+	+	+	0.308235	0.227965	-0.0775415	0.0252807	+	+	+	+				4.92207	1.1243	491	4.3586	4.25253	3.88597	3.46237	3.57526	2.85356
F8W9A8;B7WPL9;Q6PFW1-5;Q6PFW1-2;Q6PFW1;Q6PFW1-6;Q6PFW1-7;Q6PFW1-3;Q6PFW1-4	PPIP5K1	12.458 ± 0.527	14.34 ± 0.98	13.24 ± 1.059	13.202 ± 0.619	+	+	+	+	0.258926	0.167012	-0.167885	0.0648344		+							0.31482	1530	1.88144	1.82902	0.781927	0.630006	0.743508	0.931345
G3V121;B7Z2L8;Q86WR0	CCDC25	10.868 ± 2.371	12.201 ± 1.972	11.799 ± 2.688	10.967 ± 1.182	+	+	+	+	0.209254	0.120189	-0.147939	0.0545586											1.33216	0.375988	0.931086	0.206246	0.0988977	0.025531
B7Z3Z9;E7EPM6;P33121-3;P33121;P33121-2;H0Y9U7;D6RER0;H0Y9Z9;Q9ULC5-4;Q9ULC5;Q9ULC5-3	ACSL1	12.171 ± 0.523	17.658 ± 0.621	17.403 ± 0.595	16.851 ± 1.127	+	+	+	+	0.27575	0.185887	-0.134897	0.0483561	+	+	+	+				6.1793	1.4913	123	5.48687	4.99362	5.23196	4.93435	4.68015	3.54793
B7Z493;E9PJX4;F8VWL3;Q96M96;F8W1R0;E9PNX0;E9PQT1;Q96M96-3;H0YDQ0	FGD4	12.817 ± 2.79	14.791 ± 0.782	14.18 ± 0.81	14.374 ± 1.088	+	+	+	+	0.0482226	0.0267508	-0.036699	0.0124079											1.97437	0.653963	1.36273	0.415283	1.55653	0.47033
B7Z524;H0YDX7;J3QT46;Q9Y450-4;Q9Y450;H0YES5;E9PHZ9	HBS1L	9.88 ± 1.669	10.362 ± 0.431	10.923 ± 1.074	10.257 ± 0.457	+	+	+	+	0.33183	0.264395	-0.260713	0.12876											0.482038	0.224518	1.04321	0.476684	0.376762	0.16841
B7Z5R6	NBR1	9.793 ± 0.843	10.794 ± 0.516	10.399 ± 0.577	9.991 ± 0.932					0	0	0	0											0	NaN	0	NaN	0	NaN
B7Z637;Q8IUR7-8;Q8IUR7-3;Q8IUR7-7;Q8IUR7-2;Q8IUR7;C9J2I1;H7C5B7;G5E9V7;G5E9V6;Q8IUR7-6	ARMC8	12.731 ± 0.628	14.163 ± 1.334	13.154 ± 1.186	13.387 ± 0.712	+	+	+	+	0.321416	0.247607	-0.0834963	0.0273874											1.432	0.999221	0.423123	0.258366	0.656667	0.665952
B7Z6B6;B7Z6Q2;D6RJ07;Q9UL40-3;Q9UL40;B7Z4N4;B7Z4J8;Q9UL40-2	ZNF346	12.484 ± 1.465	12.274 ± 0.802	13.114 ± 2.973	12.641 ± 0.989	+	+	+	+	0.129139	0.0650307	-0.187831	0.0761584											-0.210267	0.0917322	0.630419	0.144635	0.157579	0.0633065
H7C148;B7Z6J7;O75175;A0A2R8Y7Z8;A0A0G2JNJ7;H7C3F5;A0A2H2FJL5;A0A2R8Y6N5	CNOT3	16.355 ± 2.862	19.821 ± 3.644	19.893 ± 4.539	18.401 ± 2.906	+	+	+	+	0.00496037	0.0115777	0.049224	0.00863162											3.46613	0.732206	3.53744	0.62807	2.04549	0.450267
F8VPF3;F8W1R7;J3KND3;G8JLA2;G3V1V0;B7Z6Z4;P60660-2;P60660;H0YI43;F8VZU9;G3V1Y7;F8W180	MYL6	10.13 ± 1.602	16.134 ± 3.65	15.968 ± 3.873	17.187 ± 1.226	+	+	+	+	0.325619	0.25424	-0.232742	0.106184			+	+	+				1.4788	133	5.69575	1.61715	5.80367	1.79125	6.74285	3.7398
B7Z7F3;Q9H6Z4-2;Q9H6Z4-3;Q9H6Z4;K7ESQ0;K7EMH9;K7ENJ2;K7EID7;K7ENB9;K7EPW1;K7EMT3;K7EIJ4	RANBP3	13.046 ± 0.567	15.493 ± 0.601	15.551 ± 0.575	15.006 ± 0.744	+	+	+	+	0.261329	0.169602	-0.154843	0.0580039	+	+	+	+				3.5216	0.72321	1063	2.44792	2.98767	2.50514	3.09218	1.96045	2.24045
B7Z7P0;Q14139;Q14139-2	UBE4A	13.689 ± 1.658	14.642 ± 0.709	14.777 ± 0.957	14.19 ± 0.834	+	+	+	+	0.23409	0.142106	-0.223888	0.0997077											0.952403	0.479405	1.08823	0.524347	0.500439	0.215255
B7Z7P8;P62495-2;P62495	ETF1	12.384 ± 0.338	17.572 ± 0.301	17.019 ± 0.559	16.486 ± 0.777	+	+	+	+	0.294977	0.209796	-0.0919352	0.0304806	+	+	+	+				7.4642	1.3545	231	5.18766	6.34433	4.63415	5.11447	4.10179	4.15791
B7Z8K7;H7C4P1;P42331-2;P42331-5;P42331-3;P42331-6;P42331;P42331-4	ARHGAP25	10.022 ± 0.546	10.652 ± 0.316	10.807 ± 0.42	10.706 ± 0.195	+	+	+	+	0.222874	0.131868	-0.147171	0.0541829											0.629598	1.03217	0.78469	1.20171	0.683599	1.24936
B7Z9I1;Q5T4U5;P11310;P11310-2;E9PJM9;E9PRX4	ACADM	12.112 ± 1.228	13.89 ± 0.972	14.897 ± 1.144	14.807 ± 0.133	+	+	+	+	0.112315	0.0558463	0.0707047	0.0146264	+		+	+				2.26675	0.67236	1139	1.77805	1.19636	2.78567	1.79565	2.69484	2.32295
E9PH88;Q3BDU3;Q5FBZ9;E9PC65;B7ZAA0;P54277-3;P54277	PMS1	9.213 ± 0.927	10.237 ± 0.927	10.792 ± 1.633	10.38 ± 1.341					0	0	0	0											0	NaN	0	NaN	0	NaN
B7ZAR1;E9PCA1;P48643;E7ENZ3;P48643-2	CCT5	15.665 ± 0.407	18.607 ± 0.825	18.193 ± 0.603	17.71 ± 0.982	+	+	+	+	0.295779	0.210853	-0.118786	0.0412138	+	+	+	+				3.28145	0.76651	997	2.94241	3.16241	2.52842	3.3551	2.0456	2.07206
H0YK10;B7ZAX5;Q01415-2;Q01415	GALK2	10.116 ± 2.707	12.307 ± 3.066	10.447 ± 1.298	10.643 ± 2.16	+	+	+	+	0.338294	0.275442	0.371488	0.224756											2.89115	0.672576	0.678555	0.146713	1.17668	0.251633
B7ZBM4;B7ZBM5;Q96NX8;F8W9Z6;B7ZBM8;H3BU86;O14662-6;O14662-2;O14662-4;O14662-5;O14662	STX16	9.398 ± 1.437	11.267 ± 2.898	11.499 ± 2.646	11.781 ± 2.262	+	+	+	+	0.0337517	0.021314	-0.160242	0.0607791											2.13066	0.651652	2.21872	0.794896	2.28513	0.900942
B7ZC32	KIF28P	9.04 ± 1.628	10.626 ± 1.294	10.473 ± 1.668	10.449 ± 0.989					0	0	0	0											0	NaN	0	NaN	0	NaN
B7ZC34;Q5SXX8;Q9NVF9;Q9NVF9-2	ETNK2	13.517 ± 2.91	16.996 ± 0.703	16.592 ± 1.246	17.212 ± 0.406	+	+	+	+	0.380995	0.364114	-0.208409	0.0890712											3.31515	1.29016	2.911	1.03146	3.53094	1.4174
B7ZC39;B7ZC38;Q9NR46;Q9NR46-2;F8WFB9;G5E9J1	SH3GLB2	13.411 ± 0.709	16.188 ± 0.249	14.768 ± 1.728	14.922 ± 0.888	+	+	+	+	0.246107	0.15375	-0.147939	0.0545586		+							0.48216	1379	2.7764	3.49966	1.35641	0.706556	1.51017	1.42446
B7ZKJ8;Q14624-3;Q14624-2;Q14624;Q14624-4;H7C0L5;CON__Q3T052	ITIH4	19.33 ± 0.473	19.085 ± 0.394	19.009 ± 0.34	19.101 ± 0.412	+	+	+	+	0.0490237	0.027063	-0.152542	0.0568427											-0.244905	0.340696	-0.320853	0.504993	-0.228827	0.307158
B7ZKW8;Q6JBY9	RCSD1	9.381 ± 1.028	12.625 ± 1.666	12.358 ± 1.779	13.269 ± 1.128	+	+	+	+	0.156098	0.0813234	-0.411596	0.358971	+			+				1.95532	0.67823	1133	3.20068	1.37172	2.77111	1.0751	4.00889	2.16842
B7ZL14;H0Y7W6;Q96RU3-4;Q96RU3-3;Q96RU3-5;Q96RU3-2;Q96RU3	FNBP1	9.752 ± 1.134	10.469 ± 0.593	11.054 ± 0.602	10.784 ± 0.659					0	0	0	0											0	NaN	0	NaN	0	NaN
B8ZZ19;H0Y3U0;P20472	PVALB	11.996 ± 0.44	12.843 ± 0.288	12.655 ± 0.81	12.63 ± 0.674	+	+	+	+	0.285364	0.197505	-0.170186	0.0660854											0.847032	1.74129	0.658416	0.691845	0.633075	0.777635
B8ZZQ6;B8ZZA1;B8ZZW7;H7C2N1;P06454-2;P06454	PTMA	13.672 ± 3.197	15.347 ± 0.302	15.303 ± 0.689	14.351 ± 1.79	+	+	+	+	0.0474214	0.0264398	-0.157145	0.0591781											1.67545	0.472376	1.63088	0.447119	0.679097	0.140489
B8ZZB2;Q96PE3-2;Q96PE3-4;Q96PE3-3;Q96PE3	INPP4A	10.201 ± 1.809	13.362 ± 2.254	14.345 ± 1.007	11.711 ± 2.462	+	+	+	+	0.095929	0.047562	-0.155941	0.0585625			+						1.1571	446	2.94747	1.22376	3.68901	1.91816	1.21007	0.329775
B8ZZB6;Q96ST2	IWS1	9.518 ± 1.073	10.91 ± 0.668	10.819 ± 0.852	10.233 ± 0.526					0	0	0	0											0	NaN	0	NaN	0	NaN
B8ZZB8;Q96F85-2;Q96F85	CNRIP1	11.282 ± 1.792	13.888 ± 1.701	14.844 ± 1.59	14.155 ± 2.672	+	+	+	+	-0.230978	0.0833201	-0.0462051	0.01517											2.8638	1.16062	3.82052	1.63785	3.12301	0.96189
H7C3L5;B8ZZD4;Q86VP1-3;Q86VP1-4;Q86VP1-2;Q86VP1;V9GZ06	TAX1BP1	13.201 ± 2.05	12.825 ± 1.595	13.253 ± 2.551	13.412 ± 1.92	+	+	+	+	0.163589	0.086225	-0.0689201	0.0223387											-0.376404	0.106939	0.0514247	0.0105724	0.210615	0.0527074
C9J128;C9J2Z6;C9J173;B8ZZF6;E7ET59;E7EUX4;E7ENF2;P49441	INPP1	9.334 ± 1.015	11.67 ± 1.187	10.617 ± 0.334	10.62 ± 0.222					0	0	0	0	+							1.91765	0.12115	1587	0	NaN	0	NaN	0	NaN
B8ZZG1;Q9NZW5;C9J4Q3;C9JGI8;B4DZ84;D3DX48;A0A0A0MRU0;A0A0D9SFF8;D3DX49;A0A0C4DH75;Q14168-5;Q14168-6;Q14168-2;Q14168-3;Q14168;Q14168-4	MPP6	12.243 ± 1.435	14.707 ± 1.117	14.823 ± 0.677	13.967 ± 0.943	+	+	+	+	0.293375	0.207698	-0.0796605	0.0260233											2.46424	1.45446	2.57929	1.75854	1.72344	1.03846
B8ZZI9;Q6ULP2-8;Q6ULP2-6;Q6ULP2;Q6ULP2-9;Q6ULP2-7;A0A0A0MSN6;A0A0U1RR74	AFTPH	12.366 ± 2.583	13.893 ± 0.723	13.234 ± 1.324	13.856 ± 0.756	+	+	+	+	0.140355	0.0715626	-0.137198	0.0494225											1.52618	0.525097	0.867443	0.242692	1.48933	0.507573
B8ZZJ0;B9A032;B8ZZN6;P63165	SUMO1	9.429 ± 1.179	13.925 ± 0.5	12.732 ± 2.046	14.265 ± 0.447	+	+	+	+	0.104106	0.0516175	-0.249455	0.119261	+	+		+				3.33954	0.7958	947	4.24631	2.55379	3.0489	1.21542	4.58686	2.73956
B8ZZK5;C9IZ52;O43924	PDE6D	10.003 ± 1.219	13.803 ± 1.359	14.849 ± 0.218	14.98 ± 0.25	+	+	+	+	0.0571878	0.0303134	-0.0759707	0.0247352	+	+	+	+	+			4.74456	1.1168	504	3.41279	1.77952	4.53777	3.13551	4.66823	3.1926
B8ZZU8;Q15370;I3L0M9;Q15370-2	TCEB2	14.779 ± 1.099	16.057 ± 1.573	17.592 ± 2.747	16.16 ± 1.382	+	+	+	+	-0.106608	0.0216993	-0.022227	0.00845717											1.27755	0.635549	2.81317	0.97479	1.38067	0.772315
F8WBV5;G3XAJ4;F8WCJ3;B8ZZX4;O14530-2;O14530	TXNDC9	12.565 ± 2.157	12.906 ± 0.554	13.432 ± 3.393	13.434 ± 0.978	+	+	+	+	0.151571	0.0784431	-0.14487	0.0530639											0.340571	0.1135	0.866439	0.166528	0.868299	0.308924
B8ZZY2;P52594-2;P52594-3;P52594;P52594-4;C9J2I0	AGFG1	12.094 ± 0.939	13.738 ± 2.221	13.775 ± 2.642	14.555 ± 1.43	+	+	+	+	0.378764	0.358644	-0.120717	0.0420407											1.33598	0.405728	1.56493	0.468325	2.46163	1.55111
B8ZZZ9;F8WA32;Q9BZW7-2;Q9BZW7;A0A669KBL0	TSGA10	12.786 ± 2.22	13.514 ± 1.344	13.701 ± 0.884	13.689 ± 0.615	+	+	+	+	-0.279449	0.118867	-0.0574126	0.0186042											0.72844	0.225566	0.91515	0.32537	0.903202	0.334605
B9DI82;O75038-2;O75038-4;O75038-3;O75038	PLCH2	12.741 ± 1.944	14.102 ± 1.496	14.822 ± 4.014	12.703 ± 2.034	+	+	+	+	-0.100064	0.0193509	-0.110106	0.0375901											1.36009	0.50876	2.08097	0.412631	-0.0380957	0.00909649
C9JD32;B9ZVP7;J3KT29;P62829	RPL23	9.195 ± 1.837	10.596 ± 0.389	10.333 ± 1.03	10.659 ± 0.837					0	0	0	0											0	NaN	0	NaN	0	NaN
B9ZVX7;P09488-2;P09488;H3BQT3;A0A0A0MR85;E7EWW9;Q03013-2;Q03013	GSTM1	13.238 ± 1.043	16.916 ± 1.419	16.843 ± 1.071	16.553 ± 1.7	+	+	+	+	0.107508	0.0533506	-0.289865	0.156355	+	+	+					2.26055	1.0101	650	3.67713	2.23353	3.6049	2.53308	3.31425	1.79757
Q9NQA3;C4AMC7;Q6VEQ5;A8K0Z3;A8MWX3	WASH6P	13.283 ± 1.984	14.705 ± 0.97	13.465 ± 1.886	13.188 ± 1.209	+	+	+	+	0.144361	0.0739789	-0.0919352	0.0304806											1.42255	0.610652	0.181814	0.0464085	-0.0951507	0.028086
C4P0D6;C4P0D8;Q99598;C4P0D4;Q5VVQ1;Q9NRI2	DISC1	13.345 ± 0.317	17.207 ± 0.386	16.396 ± 0.548	15.807 ± 0.808	+	+	+	+	0.281358	0.192586	-0.124923	0.0438694	+	+	+	+				5.60692	0.95363	736	3.86176	5.33504	3.0509	4.14471	2.46176	2.88859
H7BYR4;C9IYE1;Q86UW7-3;Q86UW7-2;Q86UW7;F8W8P5;A0A087X1P3	CADPS2	11.509 ± 2.176	12.186 ± 0.847	12.754 ± 1.974	12.28 ± 0.906	+	+	+	+	0.196436	0.109891	-0.101908	0.0343047											0.676843	0.234157	1.24407	0.367031	0.770336	0.269523
H7BZ95;C9IYI1;Q6E0U4-6;Q6E0U4-16;Q6E0U4-2;E7EMS7;M0R0A5;Q6E0U4-5	DMKN	11.77 ± 2.107	11.688 ± 0.777	12.565 ± 1.99	11.843 ± 1.195	+	+	+	+	-0.0487168	0.0033673	-0.00831373	0.00493541											-0.0815027	0.0248024	0.795368	0.219783	0.0727282	0.0204224
C9IYN7;Q0PNE2;C9JLH5;C9JA82;C9J2D6;C9J9N8;C9JEX8;Q0PNE2-2	ELP6	12.483 ± 1.933	13.762 ± 0.865	13.255 ± 0.785	12.21 ± 0.684	+	+	+	+	0.169998	0.090558	-0.156377	0.0587853											1.2792	0.564776	0.772027	0.312359	-0.273285	0.0976176
F8WAU4;C9IZ01;Q96RP9;Q96RP9-2	GFM1	9.404 ± 1.066	11.063 ± 0.343	11.105 ± 0.487	10.272 ± 1.356					0	0	0	0											0	NaN	0	NaN	0	NaN
C9JF62;C9JSK8;C9IZ93;C9J9P8;Q969M7-3;Q969M7-7;Q969M7-6;Q969M7;Q969M7-2	UBE2F	9.323 ± 1.089	11.44 ± 0.781	11.469 ± 0.82	10.28 ± 0.851					0	0	0	0	+							1.83839	0.24638	1567	0	NaN	0	NaN	0	NaN
C9IZC6;F5H3B6;Q13796	SHROOM2	9.447 ± 1.233	11.139 ± 0.67	11.374 ± 0.639	10.556 ± 0.633					0	0	0	0											0	NaN	0	NaN	0	NaN
C9J9T0;C9IZU8;Q96AT9;Q96AT9-4;C9IYE8;E7ESZ6;C9J8S0;C9J6A7;Q96AT9-5;Q96AT9-3;Q96AT9-2;Q2QD12	RPE	12.741 ± 1.377	16.355 ± 0.928	16.159 ± 0.831	15.479 ± 1.2	+	+	+	+	0.265788	0.174499	-0.131745	0.046915	+	+	+					2.69829	1.0513	581	3.78146	2.14289	3.5856	2.08656	2.90478	1.53198
C9J050;C9JEJ2;Q9Y5K3-2;Q9Y5K3-4;Q9Y5K3-3;P49585;Q9Y5K3;H7BZN1;H7C1T3	PCYT1A	12.134 ± 0.693	12.438 ± 0.949	13.747 ± 1.041	12.493 ± 2.242	+	+	+	+	0.225805	0.134488	-0.0566356	0.0183597											0.125203	0.060602	1.61307	1.37923	0.430887	0.14487
C9J0A7	CHMP2B	10.362 ± 1.573	13.35 ± 2.792	10.869 ± 1.217	10.727 ± 2.77	+	+		+	-0.205364	0.0675693	0.175445	0.0551354											3.36252	1.09457	0.410511	0.13026	1.53502	0.487096
C9J0B9;C9JA08;Q96D46	NMD3	10.474 ± 1.52	11.17 ± 0.348	12.04 ± 0.556	11.466 ± 0.375	+	+	+	+	0.0225857	0.0173725	-0.0198213	0.00782923											0.695987	0.390892	1.5653	0.994242	0.99122	0.597827
C9J0E4;P01040	CSTA	11.723 ± 3.673	15.687 ± 0.722	16.162 ± 0.22	16.674 ± 0.652	+	+	+	+	0.073217	0.0370727	0.0441686	0.00731673	+				+			1.92388	1.0436	596	3.70322	1.18308	4.17832	1.38719	4.68972	1.54042
C9J0J7;G5E9Q6;P35080-2;C9J712;C9JQ45;P35080;C9J2N0	PFN2	14.49 ± 0.573	17.085 ± 0.403	17.179 ± 0.365	17.638 ± 0.586	+	+	+	+	0.0842744	0.0420409	-0.0758246	0.0246848	+	+	+	+	+			5.39373	0.67911	1132	2.59553	3.50766	2.68918	3.66517	3.1482	3.59411
C9J0K6;P30626-3;P30626-2;P30626;B4DHQ6	SRI	14.303 ± 1.273	15.807 ± 0.223	15.331 ± 0.691	15.204 ± 0.527	+	+	+	+	0.170799	0.0911089	-0.0574126	0.0186042											1.50379	1.22957	1.02851	0.687269	0.900817	0.621689
C9J1B2	ATG16L1	9.336 ± 1.28	10.965 ± 0.73	11.534 ± 1.339	10.79 ± 1.069					0	0	0	0											0	NaN	0	NaN	0	NaN
F8WDM6;F2Z2B7;C9JM58;C9JLN7;C9JZV5;C9JGN2;C9J1I1;G3V1P5;Q96RN5-3;Q96RN5-2;Q96RN5	MED15	10.011 ± 1.653	10.773 ± 0.493	11.547 ± 1.149	11.26 ± 0.479	+	+	+	+	0.174805	0.0938947	0.00472815	0.00186854											0.76157	0.385991	1.536	0.749843	1.24877	0.705793
H0YAL7;D6RBD7;C9J1V9;O43324-2;O43324;D6RCQ0	EEF1E1	11.207 ± 0.418	11.741 ± 0.669	12.229 ± 0.833	11.894 ± 1.001	+	+	+	+	0.280557	0.191615	-0.122622	0.0428644											0.533629	0.647585	1.02248	1.15001	0.687138	0.59811
Q9NY65-2;Q9NY65;P0DPH8;P0DPH7;C9J2C0;P68363;Q71U36;Q9BQE3;P68366;P68366-2;Q71U36-2;P68363-2;F5H5D3;F8VQQ4;P0DPH7-2;F8VX09;A0A1W2PQM2;C9K0S6;C9JQ00;F8VWV9;C9JEV8;F8VVB9;F8VRZ4;C9JJQ8;C9JDL2;F8VS66;V9GZ17;Q6PEY2	TUBA8	15.19 ± 1.1	18.658 ± 0.77	17.339 ± 1.297	16.549 ± 1.078	+	+	+	+	0.240499	0.148225	-0.116485	0.0402381	+	+						2.30974	0.77335	984	3.4686	2.68164	2.14959	1.34909	1.35962	0.89328
C9J2C7;Q96P26-3;Q96P26-2;Q96P26-4;Q96P26	NT5C1B-RDH14	8.652 ± 1.041	10.865 ± 0.694	11.283 ± 0.575	10.345 ± 0.693					0	0	0	0	+							2.66862	0.47872	1384	0	NaN	0	NaN	0	NaN
G5E9D8;C9J2H1;Q86UX2-2;Q86UX2;A0A096LP62;Q86UX2-3;Q86UX2-4	ITIH5	8.638 ± 1.451	13.054 ± 1.406	13.86 ± 1.105	13.456 ± 1.945		+	+	+	0.122625	0.0613896	-0.0611176	0.0197831	+		+	+				2.93282	1.1542	449	3.41785	1.72934	4.51467	3.23122	4.18986	2.26324
P30876;C9J2Y9;C9J4M6	POLR2B	11.642 ± 0.551	13.574 ± 0.467	13.144 ± 0.819	12.819 ± 0.759	+	+	+	+	0.315807	0.239044	-0.0996069	0.0334056	+	+						2.06275	0.47548	1387	1.93141	2.75698	1.50219	1.64424	1.17647	1.3377
C9J3D7;Q9UKG9;Q9UKG9-3	CROT	10.525 ± 4.094	13.581 ± 3.132	14.778 ± 4.961	13.681 ± 3.283	+	+	+	+	0.0844346	0.0421148	0.128396	0.0343649											2.57423	0.465818	4.06691	0.652707	2.55149	0.447544
C9J469;C9J931;Q15382	RHEB	9.431 ± 0.228	10.157 ± 0.926	10.616 ± 0.978	10.338 ± 1.394					0	0	0	0											0	NaN	0	NaN	0	NaN
C9J4Z3;P61513;G5E9R3;M0R0A1;Q6P4E4;E9PEL3;M0R2L6	RPL37A	10.523 ± 1.159	14.263 ± 1.288	12.452 ± 1.874	12.802 ± 0.793	+	+	+	+	0.222874	0.131868	-0.111882	0.0383189	+	+						1.83328	0.65506	1156	3.73966	2.30064	1.92926	0.884494	2.27872	1.75513
C9J582;P49796-1;P49796-4;P49796-6;P49796;C9J6G2;H7C539	RGS3	14.982 ± 2.067	12.57 ± 1.918	15.58 ± 4.586	14.516 ± 0.932	+	+	+	+	0.0284592	0.0194189	0.150763	0.0436527											-2.41186	0.860288	0.598187	0.0862353	-0.465257	0.157568
C9J592;P51149;C9IZZ0;C9J8S3;C9J7D1;C9J4S4;C9J4V0	RAB7A	11.912 ± 1.124	18.389 ± 0.298	18.279 ± 0.23	18.149 ± 0.585	+	+	+	+	0.2199	0.129251	-0.0616264	0.0199467	+	+	+	+				7.84065	1.761	23	6.52569	4.33301	6.41526	4.3192	6.28499	4.05558
C9J5C3;Q9BUL8;C9J363;C9J6F3;H7C5M9;C9JSA3;C9JND6;C9J932	PDCD10	13.052 ± 0.843	17.87 ± 0.551	17.123 ± 0.587	16.601 ± 0.964	+	+	+	+	0.283761	0.195524	-0.0934695	0.0310569	+	+	+	+				5.27473	1.2181	366	4.81778	4.12712	4.07026	3.66828	3.54895	2.83598
L7N2F4;C9J5N1;Q9BTE6;Q9BTE6-2;Q9BTE6-3;K7EQ85	AARSD1	10.702 ± 0.756	12.966 ± 1.127	12.215 ± 1.044	11.074 ± 1.267	+	+	+	+	0.25671	0.164654	-0.0954806	0.0318187		+							0.55819	1291	2.26333	1.80418	1.5127	1.24154	0.624621	0.383384
C9J5W6;Q9UI15	TAGLN3	9.638 ± 0.801	10.913 ± 0.526	11.197 ± 0.609	10.981 ± 1.246					0	0	0	0											0	NaN	0	NaN	0	NaN
Q8NBJ7-3;C9J660;J3KQJ1;Q8NBJ7;F8WA42;C9JL30;A8MXB9;Q8NBJ7-2;A0A494C1B1;H7C3B2;E9PBT8;E9PG02;F8WEX5;J3QT17;F8WES7;Q8NBJ7-5;Q8NBJ7-4;F8WEV7	SUMF2	13.42 ± 0.535	15.365 ± 0.656	15.15 ± 0.309	15.44 ± 0.741	+	+	+	+	0.2413	0.149005	-0.108046	0.036752	+	+	+	+				2.99426	0.46227	1401	1.94465	2.4313	1.73029	2.86239	2.02017	2.34968
Q99733-2;Q99733;C9JZI7;E9PKT8;C9J6D1;E9PNJ7;A8MXH2;E9PS34;E9PJJ2;E9PNW0;F8VY35;F8VV59;F8W543;E9PKI2;F8VXI6;B7Z9C2;F8W0J6;F5H4R6;H0YIV4;F8VUX1;E9PP22;C9J1B1;F8W118;H0YCI4;F8W020;F8VRJ2;F8VVB5;H0YH88;P55209-3;P55209-2;P55209	NAP1L4	13.254 ± 1.047	15.851 ± 1.03	16.014 ± 0.672	15.801 ± 0.853	+	+	+	+	0.278954	0.189688	-0.0750575	0.0244201	+	+	+	+				2.54502	0.75277	1014	2.59708	1.91194	2.76022	2.35869	2.54774	2.03395
C9J6L4;C9JI22	CPVL	8.529 ± 1.483	10.423 ± 0.456	10.847 ± 0.979	10.513 ± 0.526					0	0	0	0											0	NaN	0	NaN	0	NaN
C9J6P4;Q7Z2W4;Q7Z2W4-3;Q7Z2W4-2;Q7Z2W4-4	ZC3HAV1	12.393 ± 2.036	14.721 ± 1.088	14.713 ± 1.021	13.551 ± 0.358	+	+	+	+	0.174805	0.0938947	-0.0658514	0.0213217											2.32814	1.04424	2.32019	1.0565	1.15817	0.515125
C9J715;Q9Y2I1-4;Q9Y2I1-3;Q9Y2I1	NISCH	10.814 ± 0.734	11.981 ± 1.622	12.77 ± 0.853	12.159 ± 0.808	+	+	+	+	-0.00277271	0.00919329	-0.0589252	0.0190828											1.35819	0.847007	1.80737	1.6077	1.19644	1.04848
C9J795;C9JMW3;H7C4L0;Q9NQS3-2;Q9NQS3-3;Q9NQS3	PVRL3	9.146 ± 1.307	11.359 ± 0.39	10.869 ± 0.637	10.97 ± 0.968					0	0	0	0											0	NaN	0	NaN	0	NaN
E9PFH4;C9J7E5;Q9Y5L0-3;Q9Y5L0;Q9Y5L0-1;Q9Y5L0-5	TNPO3	9.256 ± 0.973	11.881 ± 2.473	10.759 ± 1.948	10.612 ± 2.019	+	+	+	+	0.401674	0.420941	-0.34827	0.229456											2.78001	1.00615	1.99624	0.906202	1.56635	0.601199
C9J7I2;F5H7K1;E7EWW0;Q7Z3J2-2;Q7Z3J2;H3BVG8;H3BV68	C16orf62	16.076 ± 1.656	15.17 ± 1.976	16.659 ± 1.592	16.213 ± 1.523	+	+	+	+	0.136349	0.0691907	-0.00140921	0.00328422											-0.905626	0.293609	0.583334	0.20086	0.136823	0.0423084
C9J813;E9PGZ1;Q05682-5;Q05682-4;C9JEK3	CALD1	13.006 ± 0.424	18.5 ± 1.311	19.183 ± 0.45	19.317 ± 0.301	+	+	+	+	0.0962917	0.0477386	-0.0934695	0.0310569	+	+	+	+	+			7.01971	1.6007	71	5.4941	3.68368	6.17666	5.98993	6.31076	6.49211
C9J8E1;Q16644	MAPKAPK3	11.775 ± 1.432	11.943 ± 2.459	10.981 ± 0.516	11.463 ± 1.446	+	+		+	0.133568	0.0675693	-0.149111	0.0551354											0.261983	0.0637177	-0.325759	0.149177	-0.658678	0.250948
C9J8Z4;Q969P0-3;Q969P0	IGSF8	9.045 ± 1.548	10.353 ± 0.366	10.686 ± 0.8	10.256 ± 1.392					0	0	0	0											0	NaN	0	NaN	0	NaN
C9J973;Q5JS37-2;Q5JS37	NHLRC3	8.998 ± 0.889	11.003 ± 0.429	10.669 ± 0.665	10.485 ± 0.735					0	0	0	0	+							2.11771	0.35986	1506	0	NaN	0	NaN	0	NaN
C9J9W2;Q14847;Q14847-2;Q14847-3	LASP1	13.24 ± 1.385	15.877 ± 0.715	15.758 ± 0.878	15.603 ± 0.651	+	+	+	+	0.162787	0.0856925	-0.0574126	0.0186042	+	+						2.24711	0.70745	1081	2.63751	1.83058	2.51801	1.65926	2.36302	1.66877
C9JA05;D6RHJ6;D6RD17;P01591	JCHAIN	18.97 ± 1.423	19.024 ± 1.817	18.746 ± 1.451	18.28 ± 0.591	+	+	+	+	0.0193811	0.0162807	-0.0167526	0.0070399											0.0535507	0.0157027	-0.223599	0.0792809	-0.690342	0.392851
C9JAA8;H7C4J6;Q99932-1;Q99932;Q99932-2	SPAG8	9.24 ± 0.598	10.893 ± 1.054	11.083 ± 1.392	9.995 ± 0.722					0	0	0	0											0	NaN	0	NaN	0	NaN
C9JAB9;P16333-2;P16333;H7C5C7;C9K098;C9JVV5;C9J869	NCK1	14.03 ± 0.789	14.531 ± 0.243	14.213 ± 0.481	14.064 ± 0.556	+	+	+	+	0.161986	0.085162	-0.0597141	0.0193339											0.500451	0.566792	0.182623	0.150983	0.0336366	0.0237817
C9JB30;Q9UPY8-2;Q9UPY8	MAPRE3	9.4 ± 1.359	12.827 ± 2.094	14.744 ± 0.572	12.496 ± 3.007		+	+	+	0.0607449	0.0317696	-0.211583	0.0911844			+						1.5541	86	3.41512	1.29453	5.70023	4.59697	3.31878	1.0662
C9JBI3;P78330	PSPH	13.385 ± 1.018	18.479 ± 0.244	17.874 ± 1.107	17.744 ± 0.616	+	+	+	+	0.210856	0.121523	-0.20164	0.0846767	+	+	+	+				5.32214	1.2835	303	5.09457	4.17033	4.48918	3.00365	4.3592	3.48151
C9JEU5;C9JC84;P02679-2;P02679;C9JPQ9;C9JU00	FGG	19.111 ± 0.918	18.638 ± 0.75	18.61 ± 1.536	18.756 ± 1.18	+	+	+	+	0.222874	0.131868	-0.320552	0.191176											-0.473379	0.341961	-0.501577	0.225182	-0.355668	0.186346
E9PNC7;C9JCC6;Q14919;Q14919-2	DRAP1	9.629 ± 1.059	11.663 ± 0.593	13.114 ± 0.828	13.113 ± 1.539	+	+	+	+	-0.0474693	0.00302929	-0.108714	0.037023	+		+	+				2.78671	0.86006	864	1.91779	1.14177	3.79932	2.91694	3.79848	2.19703
C9JD37;Q14449-2;Q14449	GRB14	8.849 ± 1.035	11.429 ± 0.838	11.299 ± 1.309	10.546 ± 0.391					0	0	0	0	+							2.05923	0.25954	1559	0	NaN	0	NaN	0	NaN
F8WF76;C9JDE6;F5H170;Q8WW22;Q8WW22-2;F5GWV1;Q8WW22-3	DNAJA4	11.25 ± 1.431	14.121 ± 0.977	13.516 ± 1.476	14.107 ± 0.566	+	+	+	+	0.20605	0.117554	-0.0758246	0.0246848	+	+		+				1.85554	0.61539	1225	2.87054	1.7917	2.26552	1.1563	2.8573	2.00268
H0Y4D4;H7C131;C9JDE9;P09110-2;P09110	ACAA1	9.115 ± 1.564	12.052 ± 1.371	11.378 ± 1.554	10.695 ± 0.822	+	+	+	+	0.0429443	0.0247237	0.0886654	0.0201741											1.90466	0.867784	1.62632	0.730596	1.31757	0.818143
C9JTS3;C9JG97;C9JEH3;Q13685	AAMP	9.192 ± 0.826	11.074 ± 0.443	10.75 ± 0.826	10.749 ± 1.179					0	0	0	0											0	NaN	0	NaN	0	NaN
C9JEV6;Q9UJ70;Q9UJ70-2;H7C3G9;H0YE82;H7C1L7;H0YEB7;H0YF44	NAGK	13.49 ± 0.947	16.999 ± 0.401	16.621 ± 0.642	15.746 ± 0.995	+	+	+	+	0.244505	0.152155	-0.0405349	0.0135062	+	+	+					3.77881	0.9623	725	3.50962	3.31367	3.13166	2.80878	2.25604	1.77637
C9JF17;P05090;F8WBT9;C9JX71	APOD	16.189 ± 5.127	18.493 ± 1.097	18.335 ± 0.937	18.319 ± 0.693	+	+	+	+	0.209161	0.120112	-0.043863	0.0144769											2.30844	0.383897	2.15061	0.355053	2.13443	0.354976
C9JFE4;Q13098-5;Q13098;Q13098-7;A0A096LP07;A0A096LPJ3;A8K070;Q13098-6;J3QQX0	GPS1	13.472 ± 0.691	15.986 ± 0.717	15.227 ± 0.776	14.527 ± 1.287	+	+	+	+	0.222073	0.131159	-0.0359318	0.0121909		+	+						0.60769	1233	2.5141	2.63163	1.75537	1.8278	1.05565	0.702008
C9JFM2;C9JXD6;C9JK00;Q6NV74	KIAA1211L	9.635 ± 0.719	10.711 ± 0.475	10.487 ± 0.683	10.16 ± 0.486	+	+	+	+	0.368683	0.335251	-0.246903	0.117189											1.07598	1.33026	0.852018	0.864773	0.525387	0.566175
C9JFR7;P99999;CON__P62894	CYCS	12.334 ± 2.398	12.54 ± 0.89	14.392 ± 3.095	13.075 ± 1.088	+	+	+	+	0.0286703	0.0194936	-0.029341	0.0103617	+	+	+	+	+			1.91609	0.60769	45	2.20635	1.56939	2.05813	1.47682	2.74145	1.42264
C9JGG1;C9JJ79;Q9UKJ1-3;Q9UKJ1-4;Q9UKJ1-2;Q9UKJ1	PILRA	9.472 ± 0.83	10.646 ± 0.917	10.707 ± 1.389	10.778 ± 0.742					0	0	0	0											0	NaN	0	NaN	0	NaN
C9JXG8;C9JGV6;F6WQW2;P43487-2;P43487;C9JIC6;C9JJ34;C9JDM3	RANBP1	11.704 ± 1.161	14.166 ± 0.599	12.995 ± 2.157	12.99 ± 0.965	+	+	+	+	0.0618422	0.0322237	-0.151007	0.0560757		+							0.45649	1412	2.46262	2.03222	1.29161	0.47855	1.28599	0.85594
F5GZZ9;C9JHR8;Q86VB7-3;Q86VB7-4;Q86VB7;Q86VB7-2	CD163	9.62 ± 1.214	11.199 ± 2.028	13.341 ± 1.069	12.583 ± 1.979		+	+	+	0.284989	0.197041	-0.082857	0.0271582			+						1.1987	390	2.95741	1.39407	4.56552	2.59235	3.38923	1.22852
C9JHW1;E7ESB6;I1E4Y6;Q6Y7W6-4;Q6Y7W6-5;Q6Y7W6;Q6Y7W6-3;C9JH78;C9IYH5;C9J7G1;B8ZZD2	GIGYF2	10.283 ± 2.654	11.646 ± 0.898	12.457 ± 1.805	12.939 ± 1.284	+	+	+	+	0.124126	0.0622188	-0.358978	0.246498											1.46533	0.470689	2.32692	0.703542	2.80855	0.974912
C9JIF9;P13798;H7C393;H7C1U0;C9JLK2	APEH	16.071 ± 0.274	18.658 ± 0.379	18.13 ± 0.563	17.693 ± 1.007	+	+	+	+	0.200442	0.113041	-0.167118	0.0644205	+	+	+					3.33407	0.64549	1173	2.58739	4.48769	2.05932	3.22588	1.62252	1.68133
C9JIK8;Q9Y4P1-3;Q9Y4P1-4;Q9Y4P1-6;Q9Y4P1;Q9Y4P1-2	ATG4B	10.73 ± 0.306	14.53 ± 0.749	14.201 ± 0.641	13.305 ± 1.549	+	+	+	+	0.25407	0.161881	-0.0640272	0.0207244	+	+	+					3.45107	1.0512	582	3.80947	4.08622	3.47994	4.18522	2.61699	1.86601
C9JIZ6;P07602;P07602-2;P07602-3;A0A0J9YXB8;Q5BJH1	PSAP	14.352 ± 0.724	15.573 ± 0.498	14.841 ± 0.44	15.185 ± 0.392	+	+	+	+	0.367081	0.331719	-0.191667	0.0784663											1.22063	1.49445	0.488305	0.533422	0.832101	1.04718
C9JUE0;C9JJP5;Q92734-4;Q92734-3;Q92734-2;Q92734;C9JTY3	TFG	10.778 ± 1.492	16.36 ± 0.461	15.598 ± 0.717	15.08 ± 0.864	+	+	+	+	0.215019	0.125036	-0.142964	0.0521468	+	+	+	+				4.90831	1.458	149	5.71262	3.13085	4.95144	2.70971	4.43321	2.40535
C9JNW0;C9JK30;O60239-2;O60239	SH3BP5	9.235 ± 1.504	10.904 ± 1.383	10.774 ± 1.218	10.367 ± 0.748					0	0	0	0											0	NaN	0	NaN	0	NaN
C9JKF1;Q5K651	SAMD9	12.908 ± 1.582	13.07 ± 0.33	14.505 ± 3.155	13.134 ± 1.376	+	+	+	+	0.00896614	0.0128501	-0.275289	0.141977											0.162861	0.0721513	1.59784	0.397841	0.226483	0.0777322
C9JL73;P15313;C9JNS9;C9JZ02	ATP6V1B1	14.128 ± 1.477	16.863 ± 0.743	16.153 ± 0.873	16.418 ± 0.281	+	+	+	+	0.327024	0.256498	-0.148706	0.0549358	+	+						2.14802	0.58911	1257	2.73449	1.78914	2.02465	1.24968	2.28944	1.64516
C9JL85;P58546	MTPN	10.128 ± 3.022	12.096 ± 1.896	13.77 ± 0.47	13.834 ± 1.375	+	+	+	+	0.152052	0.0787463	-0.0749857	0.0243954											2.76736	0.709055	4.09765	1.198	4.16144	1.13822
F8WB86;Q6PJ80;C9JLR4;Q92575	UBXN4	9.266 ± 1.2	13.116 ± 1.893	15.172 ± 0.331	15.393 ± 0.266	+	+	+	+	-0.0991879	0.0190424	0.0186766	0.00120979	+		+	+	+			4.70327	1.2564	335	3.21878	1.20835	5.45248	3.13203	5.67351	3.23942
C9JLU1;P52434-3;P52434;P52434-4;P52434-5;P52434-2	POLR2H	14.785 ± 1.141	16.77 ± 1.336	15.947 ± 1.947	15.791 ± 0.665	+	+	+	+	0.211658	0.122193	-0.262247	0.130101											1.98494	1.18995	1.1615	0.464713	1.00593	0.748292
I3L2L5;I3L317;I3L4Q0;C9JLW8	FAM195B	9.406 ± 1.146	14.775 ± 2.487	12.601 ± 1.973	14.627 ± 1.922		+	+	+	-0.268832	0.110358	0.197428	0.0665825	+	+						2.16679	0.81037	930	5.63023	1.91952	2.86511	1.03932	5.25822	1.8449
C9JMC5;E9PNN6;P30838;C9JKT2;I3L3I9;A8MYB8;I3L4E5;I3L1H6;I3L3W9	ALDH3A1	12.175 ± 0.96	13.133 ± 1.026	12.55 ± 0.892	12.431 ± 0.456	+	+	+	+	0.176407	0.0950239	-0.0888665	0.0293409											0.958188	0.654848	0.374858	0.230684	0.256303	0.189387
C9JME2;Q9Y4F1;Q9Y4F1-2;H0Y783;A0A1B0GV68;M0QXT1;M0R262;M0QYB0;Q9Y4F1-3	FARP1	12.89 ± 0.26	14.797 ± 0.443	14.477 ± 0.976	14.025 ± 0.677	+	+	+	+	0.292574	0.206657	-0.0942367	0.0313466	+	+						2.16829	0.49991	1361	1.90711	3.51353	1.5865	1.69905	1.13473	1.6912
C9JP35;C9JMN4;Q92520	FAM3C	14.254 ± 2.396	15.619 ± 0.952	15.47 ± 0.341	16.192 ± 0.647	+	+	+	+	-0.0193008	0.00440504	0.109464	0.0272558											1.53138	0.487078	1.38274	0.45758	2.10475	0.744238
C9JNP9;Q92890-3;Q92890;Q92890-1	UFD1L	10.137 ± 0.935	11.454 ± 0.734	10.908 ± 0.939	10.908 ± 0.976	+	+	+	+	-0.0222788	0.00358555	-0.105744	0.0358257											1.31679	1.16339	0.770837	0.539046	0.770553	0.526258
C9JPG5;Q13275-2;Q13275	SEMA3F	9.484 ± 0.803	10.741 ± 0.406	10.406 ± 0.943	10.625 ± 1.377					0	0	0	0											0	NaN	0	NaN	0	NaN
C9JQB3;P11234-2;F8WEQ6;C9JYR1;C9J6B1;P11234;P11234-3	RALB	12.098 ± 2.46	14.217 ± 2.379	15.864 ± 1.455	14.521 ± 2.527	+	+	+	+	0.304869	0.223209	-0.31501	0.18437											1.80105	0.421259	3.76618	1.41156	2.42315	0.660566
H0YEL5;C9JQD4;O43447-2;O43447	PPIH	8.893 ± 1.05	10.803 ± 1.859	11.618 ± 1.16	11.65 ± 2.172	+	+	+	+	0.00382504	0.0112217	0.18434	0.059621											2.27494	1.20968	2.89321	1.49966	3.41218	1.82972
D6RF96;D6REY3;D6RC30;C9JQI7-2;C9JQI7	TMEM232	9.718 ± 1.351	10.767 ± 0.675	11.218 ± 1.371	10.792 ± 0.998					0	0	0	0											0	NaN	0	NaN	0	NaN
F8WBI9;E7ETT4;E7EUY3;E7ETT1;E9PDR0;C9JQS9;E7EX59;P05166;P05166-2;E7ENC1;E9PEC3;C9JVY9	PCCB	11.144 ± 2.428	12.233 ± 0.75	12.83 ± 1.75	12.466 ± 1.08	+	+	+	+	0.133145	0.0673247	-0.116485	0.0402381											1.08884	0.372238	1.68577	0.518532	1.32229	0.445999
F8WF90;C9JQU6;F8WF33;O75915	ARL6IP5	9.59 ± 1.418	13.351 ± 1.171	12.718 ± 1.763	12.2 ± 2.65	+	+	+	+	0.350296	0.297387	-0.0484685	0.0158478											2.92629	1.62716	2.53582	1.31284	2.21888	0.835206
H7C0T1;H7C2R9;C9JQV0;Q9BRJ6	C7orf50	8.909 ± 1.064	11.012 ± 0.232	10.486 ± 1.217	9.958 ± 1.013					0	0	0	0											0	NaN	0	NaN	0	NaN
C9JRD2;C9JXB9;P25686-2;P25686;C9J1G2;E7ETU0;C9JX00	DNAJB2	12.085 ± 1.654	13.288 ± 0.981	13.988 ± 0.827	12.831 ± 0.841	+	+	+	+	0.092286	0.045804	-0.100374	0.0337042											1.20231	0.588804	1.90211	1.06857	0.745303	0.344455
C9JRJ5;Q9UGP4	LIMD1	10.756 ± 3.514	11.107 ± 1.438	11.663 ± 1.07	11.576 ± 2.135	+	+	+	+	-0.110406	0.0230967	-0.0873322	0.0287775											0.35104	0.0658047	0.907325	0.194562	0.820639	0.152674
C9JRJ8;E9PFW8;E7EMC7;Q13501-2;Q13501	SQSTM1	9.051 ± 1.519	10.861 ± 0.368	11.308 ± 1.265	10.468 ± 0.552					0	0	0	0											0	NaN	0	NaN	0	NaN
Q96JY6-5;C9JS55;Q96JY6-4;Q96JY6-3;Q96JY6;C9J760;C9J0X3;C9K0F0;C9JSR2;A0A087WVI1;Q96JY6-2;E5RGS7;A0A087WUQ1;H7C1D1;B3KPU0;H0YBP7;A0A087WXJ0;F8WFB8	PDLIM2	12.488 ± 1.339	14.521 ± 0.592	15.115 ± 1.046	14.074 ± 1.279	+	+	+	+	0.00415922	0.0113263	-0.00677939	0.00456305											2.03339	1.49316	2.62695	1.67088	1.58616	0.861302
C9JSR4;O60443;H7BZJ0;H7C147;O60443-3	DFNA5	13.152 ± 0.616	14.093 ± 0.573	13.635 ± 0.334	13.501 ± 0.528	+	+	+	+	0.32462	0.252646	-0.241533	0.112918											0.940514	1.17489	0.482847	0.662274	0.348873	0.373804
C9JSY6;E9PC41;Q01638-3;Q01638-2;Q01638	IL1RL1	10.514 ± 1.882	11.837 ± 2.571	12.939 ± 1.309	12.923 ± 1.278	+	+	+	+	0.394138	0.39883	-0.0546581	0.0177419											1.76478	0.532933	2.62722	1.19433	2.61199	1.19681
F8WEE7;C9JTM4;O76054-5;O76054-4;Q9UDX4;O76054	SEC14L2	9.5 ± 0.744	10.54 ± 0.661	10.782 ± 0.658	10.144 ± 1.401					0	0	0	0											0	NaN	0	NaN	0	NaN
C9JUL4;Q9UDY4	DNAJB4	12.058 ± 2.856	15.157 ± 3.364	17.844 ± 1.594	18.147 ± 0.984	+	+	+	+	-0.0035235	0.00896677	0.00283314	0.00230049	+		+	+	+			1.9085	1.2526	339	2.93872	0.676418	5.61203	2.01963	5.91432	2.31497
C9JUN4	PRPSAP1	9.278 ± 0.866	11.053 ± 0.288	10.869 ± 0.583	10.883 ± 0.648					0	0	0	0	+							2.24063	0.28947	1545	0	NaN	0	NaN	0	NaN
C9JUY3	DNAH7	9.28 ± 1.384	11.156 ± 1.173	10.484 ± 2.062	10.324 ± 0.779					0	0	0	0											0	NaN	0	NaN	0	NaN
C9JV77;P02765	AHSG	16.512 ± 0.731	16.751 ± 0.713	16.486 ± 0.551	15.913 ± 1.01	+	+	+	+	0.247709	0.155359	-0.1909	0.0780012											0.23907	0.18296	-0.0261085	0.0193728	-0.599136	0.427606
C9JW52;H7C1H0;C9JMY1;P18065	IGFBP2	9.612 ± 2.045	14.393 ± 1.198	14.131 ± 1.486	14.533 ± 1.132	+	+	+	+	0.00127278	0.0104289	0.0602436	0.0116229	+	+	+	+				2.84359	1.1899	401	4.69745	2.20325	4.43549	1.95738	4.83655	2.29266
C9JW69;P18754;P18754-2	RCC1	9.843 ± 0.952	10.465 ± 0.686	10.57 ± 1.159	10.247 ± 0.595					0	0	0	0											0	NaN	0	NaN	0	NaN
C9JY26;Q9BZG1-4;Q9BZG1;C9JBG0;Q96PJ7;E7ES60;Q9BZG1-2;K7EIF2;H7C0Y7	RAB34	13.811 ± 0.966	14.302 ± 0.456	14.248 ± 0.987	14.087 ± 0.165	+	+	+	+	0.109911	0.0545915	0.00242664	0.00239374											0.490869	0.404875	0.437332	0.259654	0.275866	0.2263
C9JYN0;Q16563-2;A0A0U1RQT9;Q16563	SYPL1	12.21 ± 0.59	16.117 ± 0.906	16.274 ± 1.245	16.186 ± 0.334	+	+	+	+	0.319813	0.245128	-0.203175	0.0856599	+	+	+	+				4.48224	1.0955	528	3.90716	3.44869	4.06346	2.9765	3.97541	4.63471
C9JYS6;P00533-2;P00533-4;P00533-3;P00533	EGFR	8.826 ± 1.245	13.458 ± 2.046	12.967 ± 1.923	12.598 ± 2.177		+	+	+	0.346116	0.289519	-0.134441	0.0481462		+							0.98738	678	4.32272	1.82008	3.31105	1.24169	3.32971	1.2251
C9JZ71;O95376	ARIH2	9.709 ± 1.801	11.02 ± 0.777	10.861 ± 1.215	10.143 ± 0.405	+	+	+	+	0.283761	0.195524	-0.257644	0.126112											1.31133	0.63887	1.15205	0.481885	0.433951	0.183851
C9JZW7;P54922	ADPRH	10.779 ± 1.159	14.177 ± 1.507	14.896 ± 0.254	14.287 ± 1.126	+	+	+	+	0.265038	0.173667	-0.0751671	0.0244578	+		+	+				3.07429	1.1936	398	3.63526	1.71676	4.48212	3.02613	3.87319	2.24136
CON__ENSEMBL:ENSBTAP00000023055;D6RAR4;Q04756	HGFAC	9.4 ± 1.078	10.789 ± 1.078	10.843 ± 0.939	10.782 ± 1.168					0	0	0	0											0	NaN	0	NaN	0	NaN
CON__ENSEMBL:ENSBTAP00000038253;CON__REFSEQ:XP_932229		9.107 ± 2.131	10.308 ± 0.881	10.747 ± 0.567	10.484 ± 0.809					0	0	0	0											0	NaN	0	NaN	0	NaN
K7ERE3;CON__ENSEMBL:ENSP00000377550;CON__P13646-1;P13646-3;P13646;P13646-2;K7EMD9	KRT13	9.092 ± 1.294	11.236 ± 1.181	11.108 ± 1.39	10.622 ± 1.009					0	0	0	0											0	NaN	0	NaN	0	NaN
CON__P00761		8.662 ± 1.577	10.325 ± 1.384	10.658 ± 0.829	10.82 ± 1.17					0	0	0	0											0	NaN	0	NaN	0	NaN
CON__P01966		9.077 ± 1.035	10.721 ± 0.509	10.46 ± 0.826	9.938 ± 0.915					0	0	0	0											0	NaN	0	NaN	0	NaN
CON__P02070;CON__Q3SX09		9.37 ± 0.571	10.928 ± 1.693	11.135 ± 0.691	10.494 ± 0.506					0	0	0	0											0	NaN	0	NaN	0	NaN
CON__P02533;P02533;CON__Q6IFX2;K7ESE1;K7EPJ9	KRT14	9.463 ± 0.878	10.227 ± 0.571	11.438 ± 0.946	10.781 ± 1.267					0	0	0	0											0	NaN	0	NaN	0	NaN
P04259;P48668;CON__P02538;P02538;CON__P04259;CON__P48668;CON__P50446;O95678;CON__Q8BGZ7;CON__O95678;CON__P07744;CON__Q6NT21;CON__Q6ISB0;CON__Q6IFZ6;CON__Q7RTT2;CON__Q9NSB2;U3KPR1;CON__Q8N1N4-2;CON__Q14533;A0A087X106;CON__P78385;CON__O43790;Q9NSB2;O43790;Q8N1N4;Q14533;P78385;Q8N1N4-2;CON__Q61726	KRT6B	8.949 ± 1.619	10.851 ± 1.09	11.021 ± 0.696	10.396 ± 0.309					0	0	0	0											0	NaN	0	NaN	0	NaN
CON__P02662		9.661 ± 1.02	11.168 ± 0.545	11.272 ± 0.929	10.106 ± 0.864					0	0	0	0											0	NaN	0	NaN	0	NaN
CON__P02768-1;P02768;A0A0C4DGB6;B7WNR0;A0A087WWT3;P02768-3;H0YA55;D6RHD5;C9JKR2;P02768-2;H7C013	ALB	9.143 ± 1.553	11.203 ± 0.353	10.949 ± 0.849	10.532 ± 0.684					0	0	0	0											0	NaN	0	NaN	0	NaN
CON__P02769		9.816 ± 1.021	10.452 ± 1.36	10.577 ± 1.565	10.406 ± 0.588					0	0	0	0											0	NaN	0	NaN	0	NaN
CON__P04264;P04264	KRT1	8.942 ± 1.06	11.032 ± 0.738	10.747 ± 0.941	11.152 ± 1.14					0	0	0	0											0	NaN	0	NaN	0	NaN
CON__P05787;P05787;P05787-2;CON__H-INV:HIT000292931;F8VUG2;F8W1U3;CON__Q9H552;F8VP67;CON__H-INV:HIT000016045;CON__REFSEQ:XP_092267;F8VQY3	KRT8	9.751 ± 0.67	10.409 ± 0.474	10.387 ± 1.154	10.949 ± 0.918					0	0	0	0											0	NaN	0	NaN	0	NaN
CON__P08727;P08727;K7EMS3;C9JM50;CON__P19001	KRT19	9.93 ± 1.067	11.096 ± 0.429	10.959 ± 1.025	10.262 ± 1.2					0	0	0	0											0	NaN	0	NaN	0	NaN
CON__P08729;A0A1W2PRP1;CON__Q9DCV7		9.21 ± 0.888	10.668 ± 0.726	10.942 ± 0.703	10.793 ± 1.008					0	0	0	0											0	NaN	0	NaN	0	NaN
CON__P08730-1		9.709 ± 0.857	10.69 ± 0.994	10.713 ± 1.01	10.965 ± 0.266					0	0	0	0											0	NaN	0	NaN	0	NaN
CON__P08779;P08779;CON__Q9Z2K1;CON__Q3ZAW8;K7ENW6;CON__P19012;CON__A2A4G1;P19012;CON__Q61782;A0A3B3IS58;A8MT21;CON__Q8N1A0;CON__Q9D312;P19012-2;Q8N1A0-2;Q8N1A0	KRT16	9.887 ± 1.223	10.715 ± 0.362	10.808 ± 0.813	10.543 ± 0.823					0	0	0	0											0	NaN	0	NaN	0	NaN
CON__P12763		9.022 ± 1.2	10.885 ± 0.743	10.837 ± 0.803	10.817 ± 0.421					0	0	0	0											0	NaN	0	NaN	0	NaN
CON__P13645;P13645;CON__Q7Z3Y7;CON__P02535-1;Q7Z3Y7;CON__Q7Z3Z0;CON__Q7Z3Y8;CON__Q148H6;Q7Z3Z0;Q7Z3Y8;A0A1B0GVI3;CON__Q7Z3Y9;Q7Z3Y9	KRT10	9.045 ± 1.021	10.796 ± 0.975	10.523 ± 0.684	10.273 ± 0.785					0	0	0	0											0	NaN	0	NaN	0	NaN
CON__P13647;P13647;CON__Q5XQN5;CON__Q922U2;F8W0C6;H0YIN9;H0YI76;F8VV57;F8VU69	KRT5	9.202 ± 1.189	10.921 ± 0.968	11.236 ± 1.36	11.076 ± 0.489					0	0	0	0											0	NaN	0	NaN	0	NaN
CON__P15636		9.576 ± 1.333	10.775 ± 0.473	10.928 ± 1.225	10.423 ± 1.347					0	0	0	0											0	NaN	0	NaN	0	NaN
P35527;CON__P35527;K7EQQ3	KRT9	9.526 ± 1.708	11.107 ± 0.724	10.616 ± 1.197	10.658 ± 0.557					0	0	0	0											0	NaN	0	NaN	0	NaN
CON__P35900;P35900	KRT20	9.296 ± 1.683	10.418 ± 0.627	10.774 ± 0.619	10.787 ± 0.818					0	0	0	0											0	NaN	0	NaN	0	NaN
CON__P35908v2;CON__P35908;P35908;H0YID6	KRT2	9.518 ± 0.876	10.249 ± 1.106	11.201 ± 0.543	10.92 ± 0.66					0	0	0	0											0	NaN	0	NaN	0	NaN
CON__P78386;P78386	KRT85	9.827 ± 0.977	10.362 ± 0.724	10.398 ± 1.123	10.434 ± 0.596					0	0	0	0											0	NaN	0	NaN	0	NaN
F5GWP8;CON__Q04695;Q04695;CON__Q9QWL7	KRT17	8.818 ± 0.94	10.262 ± 0.777	10.391 ± 1.05	10.677 ± 0.974					0	0	0	0											0	NaN	0	NaN	0	NaN
CON__Q29443;CON__Q0IIK2		9.571 ± 1.427	10.675 ± 0.584	11.058 ± 0.288	10.632 ± 0.769					0	0	0	0											0	NaN	0	NaN	0	NaN
CON__Q0VCM5		9.048 ± 0.64	10.507 ± 0.397	10.281 ± 0.931	10.477 ± 0.181					0	0	0	0	+							1.81856	0.11057	1588	1.50213	0.465594	0.942317	0.249471	1.20824	0.331449
CON__Q32PJ2		9.106 ± 1.329	10.236 ± 0.364	10.352 ± 1.258	10.075 ± 0.683					0	0	0	0											0	NaN	0	NaN	0	NaN
CON__Q3KNV1;P08729	KRT7	9.562 ± 0.462	10.503 ± 1.26	11.013 ± 1.339	11.333 ± 1.363					0	0	0	0											0	NaN	0	NaN	0	NaN
CON__Q5D862;Q5D862	FLG2	8.583 ± 1.861	10.55 ± 0.738	11.163 ± 1.32	11.158 ± 0.11					0	0	0	0											0	NaN	0	NaN	0	NaN
CON__Q5XKE5;Q5XKE5	KRT79	9.551 ± 0.222	10.944 ± 0.825	11.026 ± 0.843	10.801 ± 0.656					0	0	0	0											0	NaN	0	NaN	0	NaN
CON__Q6IME9;CON__Q14CN4-1;Q14CN4-3;Q14CN4-2;Q14CN4	KRT72	9.586 ± 1.6	10.578 ± 1.361	10.575 ± 0.835	10.067 ± 0.369					0	0	0	0											0	NaN	0	NaN	0	NaN
CON__Q6T181		9.523 ± 1.26	10.896 ± 1.066	10.61 ± 1.007	9.947 ± 1.199					0	0	0	0											0	NaN	0	NaN	0	NaN
CON__Q9C075;Q9C075-2;Q9C075	KRT23	9.019 ± 0.405	10.304 ± 1.204	10.425 ± 0.663	10.318 ± 1.007					0	0	0	0											0	NaN	0	NaN	0	NaN
H0Y3P2;D3DQV9;P78344-2;P78344;E9PKF8;H0YCH5	EIF4G2	12.834 ± 2.764	14.336 ± 0.921	13.777 ± 1.357	14.042 ± 1.417	+	+	+	+	0.268539	0.177581	-0.224656	0.100257											1.50213	0.465594	0.942317	0.249471	1.20824	0.331449
D3YTA9;F6U1T9;H7BYZ3;P63098	PPP3R1	13.761 ± 2.28	15.046 ± 1.595	14.529 ± 1.308	14.662 ± 0.789	+	+	+	+	0.0538307	0.0289615	-0.00677939	0.00456305											1.28512	0.407572	0.768299	0.236502	0.901408	0.315984
D3YTC6;Q9UBY9;Q68DG0;Q8N241;Q9UBY9-2;C9J5A3;Q9UBY9-3	HSPB7	14.276 ± 2.29	14.783 ± 1.911	14.832 ± 1.398	14.511 ± 1.117	+	+	+	+	0.0105684	0.0133663	-0.077359	0.0252171											0.506742	0.127494	0.555578	0.159157	0.234669	0.0655466
H0Y897;D3YTG3;Q7Z7G0-3;H7C524;H7C556;Q7Z7G0-2;Q7Z7G0-4;Q7Z7G0	ABI3BP	13.582 ± 0.67	15.028 ± 1.221	14.691 ± 1.825	15.367 ± 1.308	+	+	+	+	0.263003	0.171427	-0.205929	0.0874437											1.44672	1.08116	0.592879	0.162229	1.78542	1.29096
D6R938;E9PBG7;E9PF82;Q13557-8;Q13557-12;Q13557-9;Q13557-10;Q13557-5;Q13557;Q13557-3;Q13557-6;Q13557-4;Q13557-11;H0Y9J2	CAMK2D	13.259 ± 1.795	16.272 ± 1.177	15.534 ± 1.086	15.661 ± 1.141	+	+	+	+	0.390315	0.388262	-0.193969	0.0798722											3.01262	1.51044	2.27524	1.13582	2.40194	1.18932
D6R956;D6RF53;D6R974;D6RE83;P09936	UCHL1	8.992 ± 0.659	16.99 ± 2.323	17.554 ± 0.496	17.352 ± 1.101		+	+	+	0.18395	0.100456	-0.0643939	0.020844	+	+	+	+				5.67791	2.0375	7	7.07239	2.78429	7.63607	4.64678	7.43442	4.01585
D6R9B3	ABCC10	14.287 ± 1.524	14.916 ± 0.667	14.813 ± 2.099	13.38 ± 1.228	+	+	+	+	-0.00545461	0.00838815	-0.00524506	0.0041938											0.628628	0.320099	0.525795	0.155377	-0.906793	0.409052
D6R9B6;H0Y9Y4;D6RG13;D6RAT0;P61247;D6RAS7;H0Y8L7;D6RB09;E9PFI5	RPS3A	12.282 ± 1.64	17.475 ± 0.444	17.17 ± 0.546	16.853 ± 1.047	+	+	+	+	0.346056	0.289408	-0.127744	0.0451165	+	+	+	+				4.49188	1.3814	204	5.19283	3.0579	4.88782	2.88158	4.57035	2.47675
D6R9C7;D6RCM5;D6RDH6;K4DI92;Q6NW29	RWDD4	9.751 ± 1.675	11.595 ± 1.061	11.047 ± 0.543	10.177 ± 0.719					0	0	0	0											0	NaN	0	NaN	0	NaN
D6R9G1;D6RAD4;P50613;D6REC6	CDK7	9.6 ± 1.276	10.654 ± 0.402	10.672 ± 0.58	10.504 ± 0.75					0	0	0	0											0	NaN	0	NaN	0	NaN
D6RAY7;D6R9P4;D6RFF8;P46926;D6RB13;D6R917;P46926-2	GNPDA1	13.742 ± 0.834	18.485 ± 0.463	18.534 ± 0.309	17.86 ± 1.053	+	+	+	+	0.136349	0.0691907	-0.107279	0.036442	+	+	+	+				5.79332	1.3558	229	4.74324	4.22362	4.7925	4.42311	4.11767	3.06484
F8W732;D6R9P7;Q8N895	ZNF366	8.819 ± 0.668	10.858 ± 0.668	10.674 ± 0.705	10.668 ± 0.727					0	0	0	0	+							2.40648	0.29874	1540	0	NaN	0	NaN	0	NaN
D6R9W4;Q16643;Q16643-3;D6RFI1;Q16643-2	DBN1	10.791 ± 2.644	10.844 ± 1.177	12.019 ± 2.481	10.837 ± 1.009	+	+	+	+	-0.0134661	0.00604843	-0.0788933	0.0257535											0.0533011	0.012418	1.22852	0.281329	0.0458477	0.0109059
P12429;D6RA82;D6RFG5	ANXA3	12.728 ± 0.727	15.852 ± 1.164	14.732 ± 0.81	14.998 ± 1.747	+	+	+	+	0.288568	0.201524	-0.23156	0.105301		+	+						0.62049	1214	3.12458	2.41089	2.00407	1.98707	2.27056	1.27338
E9PGB1;E7ESU7;D6RAX2;E7EPF8;Q13363-2;Q13363;H0Y8W7	CTBP1	12.299 ± 1.415	15.206 ± 0.443	15.884 ± 0.926	14.723 ± 0.707	+	+	+	+	0.302989	0.220597	-0.0673858	0.0218282	+	+	+					3.02531	1.0156	638	2.90724	2.10819	3.58484	2.26392	2.42388	1.65542
D6RAX7;Q9BT78;D6RFN0;Q9BT78-2;D6RD63	COPS4	14.766 ± 1.087	18.006 ± 0.579	17.333 ± 1.18	16.779 ± 1.218	+	+	+	+	0.290972	0.204589	-0.112649	0.0386358	+	+						2.27241	0.8067	935	3.23953	2.72116	2.56648	1.72983	2.01215	1.31143
D6RB01;Q9Y6X4	FAM169A	16.626 ± 4.372	14.939 ± 2.298	16.869 ± 2.214	16.424 ± 0.608	+	+	+	+	0.216465	0.126274	-0.118019	0.0408874											-1.68658	0.283891	0.243084	0.0342321	-0.201666	0.0314378
D6RB81;Q9UHK6;Q9UHK6-5;V9GZ45;V9GYU9;V9GYP4;Q9UHK6-4;Q9UHK6-2	AMACR	9.547 ± 0.777	10.637 ± 0.354	10.984 ± 0.874	11.223 ± 0.686					0	0	0	0											0	NaN	0	NaN	0	NaN
D6RB89;P50120	RBP2	10.732 ± 1.267	14.414 ± 1.641	13.924 ± 2.337	12.571 ± 1.521	+	+	+	+	0.0511575	0.0279004	0.0822394	0.0181309											4.29847	1.72098	4.09476	1.56234	1.67939	0.473644
D6REE2;D6RBD8;Q8NBA8	DTWD2	16.234 ± 5.124	14.942 ± 2.891	18.195 ± 4.642	13.921 ± 1.272	+	+	+	+	0.0565063	0.0300373	-0.0799347	0.0261199											-1.29188	0.170118	1.96086	0.228328	-2.31305	0.382408
D6RBE9;P08758;D6RBL5;D6RCN3;E9PHT9	ANXA5	11.74 ± 0.383	15.995 ± 0.96	16.151 ± 0.959	16.617 ± 0.604	+	+	+	+	0.186021	0.101983	-0.167118	0.0644205	+	+	+	+	+			5.4942	1.1394	468	4.2546	3.76091	4.41038	3.85029	4.87709	5.01502
D6RBL4;Q9HCE5	METTL14	10.1 ± 1.492	12.053 ± 2.381	11.98 ± 1.26	11.993 ± 2.177	+	+	+	+	0.262027	0.170361	-0.386237	0.29752											2.47026	1.20144	1.78721	1.10346	2.36489	1.27052
D6RIU4;D6RBV2;Q12907;D6RBH1;D6RDX1	LMAN2	11.904 ± 0.548	16.991 ± 0.59	16.866 ± 0.383	16.931 ± 0.26	+	+	+	+	0.100297	0.0497095	-0.103443	0.0349097	+	+	+	+				8.42624	1.3506	234	5.08684	4.82148	4.96167	5.23089	5.02675	5.51187
D6RBW1;P06730;P06730-3;P06730-2;H0Y8J7;D6RFJ3	EIF4E	14.646 ± 1.168	15.795 ± 0.845	15.904 ± 0.841	15.975 ± 0.626	+	+	+	+	0.217266	0.126963	-0.161748	0.0615662											1.14901	0.7903	1.25787	0.882565	1.32929	1.03783
D6RCM8;O95379-3;O95379-2;O95379;O95379-4	TNFAIP8	13.725 ± 1.151	14.125 ± 0.704	14.437 ± 0.417	14.667 ± 0.41	+	+	+	+	0.17881	0.0967338	0.0929526	0.0215745											0.399821	0.240399	0.711348	0.538899	0.941472	0.759194
D6RIS3;D6RD26;D6RIT3;Q8N1A6	C4orf33	10.254 ± 2.114	13.155 ± 1.283	12.733 ± 1.293	13.336 ± 0.59	+	+	+	+	-0.218809	0.0756028	0.113664	0.0287766											3.34442	1.26256	2.58517	0.815166	3.52625	1.47641
E7EPK0;E9PDJ9;H0Y8P3;D6RD46;G5EA03;Q9UPQ0-9;Q9UPQ0-8;Q9UPQ0-6;Q9UPQ0-5;Q9UPQ0-10;Q9UPQ0-2;Q9UPQ0-4;Q9UPQ0;Q9UPQ0-3	LIMCH1	14.071 ± 2.741	14.776 ± 1.243	15.082 ± 2.255	14.667 ± 0.596	+	+	+	+	0.208453	0.119527	-0.110347	0.0376886											0.704815	0.183029	1.01159	0.229603	0.596196	0.163921
D6RD69;Q9Y6B6;X1WI22;D6RAA2;D6R9R5;Q5SQT8;Q9H029;D6RDB2	SAR1B	10.72 ± 1.709	17.054 ± 0.563	15.816 ± 1.634	15.755 ± 0.911	+	+	+	+	0.24373	0.151388	-0.0946838	0.031516	+	+	+	+				4.0955	1.4679	139	6.21968	3.64472	4.98145	2.39423	4.92105	2.88237
D6RD77;J3KPI9;Q56VL3-2;Q56VL3	OCIAD2	8.916 ± 0.94	10.118 ± 0.566	11.028 ± 0.994	10.855 ± 0.987					0	0	0	0											0	NaN	0	NaN	0	NaN
D6RDH4;Q9Y3D8-2;Q9Y3D8;A0A087WVD7	TAF9	12.044 ± 1.678	14.094 ± 0.978	13.961 ± 0.707	13.516 ± 0.448	+	+	+	+	0.189634	0.104682	-0.0943486	0.031389											2.03576	1.10192	1.90287	1.09931	1.4577	0.850632
D6RDM7;P61086-3;P61086	UBE2K	15.26 ± 1.067	18.652 ± 0.635	18.665 ± 0.321	18.714 ± 0.234	+	+	+	+	-0.0102615	0.00697265	-0.147939	0.0545586	+	+	+	+	+			4.93531	0.91752	781	3.39254	2.80572	3.40493	3.05804	3.45426	3.1369
D6RDN5;D6RH17;Q8IUN7;P28332;P28332-2	ADH6	10.133 ± 0.609	14.053 ± 1.46	13.886 ± 0.42	13.692 ± 0.522	+	+	+	+	0.181824	0.0989053	-0.152313	0.0567283	+	+	+	+				4.1387	1.0681	556	3.98649	2.56422	3.81939	4.01383	3.62538	3.73056
R4GNC1;D6RDY6;O76094-2;O76094	SRP72	15.119 ± 0.904	15.736 ± 0.937	15.608 ± 0.751	15.345 ± 0.984	+	+	+	+	0.265335	0.173996	-0.203175	0.0856599											0.616978	0.420243	0.48837	0.358687	0.225497	0.126549
D6REB4;Q9H074-3;Q9H074-2;Q9H074	PAIP1	10.074 ± 1.785	13.407 ± 1.708	13.366 ± 3.101	13.056 ± 2.816	+	+	+	+	0.368522	0.334892	-0.348911	0.230436											2.68983	0.997282	3.03649	0.89915	2.70965	0.835672
D6REK3;Q6UX04-2;Q6UX04	CWC27	11.461 ± 1.316	12.205 ± 1.038	12.628 ± 0.774	11.915 ± 0.563	+	+	+	+	0.00576153	0.0118301	-0.0405349	0.0135062											0.744304	0.38862	1.16704	0.751713	0.454484	0.260567
D6REL9;E9PBP6;P55157-2;P55157	MTTP	10.62 ± 0.51	10.253 ± 0.562	10.861 ± 0.934	10.517 ± 0.293	+	+	+	+	0.253318	0.161098	-0.269919	0.13698											-0.366322	0.429796	0.241223	0.176403	-0.102395	0.130982
D6RGI3;D6RER5;Q9NVA2;Q9NVA2-2;D6RDU5;H0Y961;D6RDP1;D6R9Y6;H0Y9G8	SEPT11	12.608 ± 0.307	17.598 ± 0.221	17.481 ± 0.555	16.513 ± 1.204	+	+	+	+	0.339041	0.276751	-0.0558782	0.0181224	+	+	+	+				6.14444	1.4192	180	4.99041	6.70633	4.87325	5.31808	3.9051	3.12128
D6REX3;O94979-6;O94979-3;O94979-10;O94979-4;O94979-9;O94979-2;O94979;O94979-8;D6RHZ5;H7BXG7;O94979-7;O94979-5;H0YAF5;H0Y9T9;H0Y8W8	SEC31A	12.802 ± 1.253	15.451 ± 0.808	15.511 ± 1.151	15.171 ± 0.96	+	+	+	+	0.35907	0.314752	-0.133362	0.0476518	+	+						2.01537	0.75969	1002	2.64874	1.91969	2.70913	1.72171	2.36956	1.62069
D6REY0	NPY1R	10.755 ± 0.716	11.466 ± 1.102	11.334 ± 1.421	11.798 ± 0.939	+	+	+	+	-0.0647399	0.0079124	-0.0451379	0.0148531											0.710658	0.493492	0.579093	0.306278	1.04357	0.894393
D6REY1;Q13231-2;Q13231-3;Q13231-4;Q13231	CHIT1	10.173 ± 1.866	11.919 ± 1.849	12.312 ± 1.825	13.093 ± 1.377	+	+	+	+	0.0907894	0.0450903	0.00383516	0.00207151											2.26923	0.933735	2.13859	0.715105	2.68998	1.01009
D6RF35;P02774-2;P02774;P02774-3;D6RBJ7;CON__Q3MHN5;CON__ENSEMBL:ENSBTAP00000018229	GC	14.046 ± 1.798	14.872 ± 0.986	14.375 ± 1.478	14.104 ± 0.847	+	+	+	+	0.0530295	0.0286421	-0.102676	0.0346066											0.826341	0.345906	0.329358	0.104207	0.0580537	0.0198569
D6RF48;Q9P2W9	STX18	10.198 ± 0.677	10.74 ± 0.666	10.799 ± 0.987	10.815 ± 0.934	+	+	+	+	0.247709	0.155359	-0.341265	0.219045											0.54278	0.528239	0.601504	0.451449	0.617541	0.48766
D6RF86;P55285-2;P55285;D6RJG0;Q9Y6N8;Q9ULB4	CDH6	12.094 ± 2.024	12.936 ± 1.509	14.981 ± 0.731	14.617 ± 1.101	+	+	+	+	-0.0378403	0.00049521	-0.148609	0.0548882											0.52903	0.138527	2.88706	1.43885	2.52278	1.14805
D6RFW1;Q96EQ0	SGTB	9.755 ± 1.34	10.88 ± 0.446	12.184 ± 1.64	10.526 ± 1.662	+	+	+	+	0.274949	0.184947	-0.200106	0.083701											1.12439	0.789441	2.42831	1.21011	0.770651	0.303276
D6RGG3;Q99715-4;Q99715;A0A087X0A8;Q99715-2;H0Y4P7	COL12A1	13.231 ± 0.726	14.355 ± 0.589	14.905 ± 0.819	15.214 ± 1.517	+	+	+	+	0.376695	0.353668	-0.121088	0.0422005											1.12357	1.27476	1.67376	1.65241	1.98306	1.24856
D6RH31;Q6UXI9-5;Q6UXI9;Q6UXI9-4;Q6UXI9-6;Q6UXI9-3;Q6UXI9-2	NPNT	9.754 ± 1.239	12.07 ± 2.43	14.295 ± 0.847	12.765 ± 1.404	+	+	+	+	-0.0158569	0.00536893	0.115521	0.0294591	+		+					1.91993	1.0359	609	2.20901	0.931115	3.81415	2.18097	2.1886	0.894356
D6RHH7;P24387	CRHBP	12.328 ± 0.615	12.079 ± 1.325	13.122 ± 0.571	12.932 ± 0.574	+	+	+	+	0.288317	0.201207	-0.010141	0.00538297											-0.106393	0.0617302	0.793439	0.968745	0.603683	0.695961
D6RJ90;Q9Y6G5;H0Y9N4;D6RC04	COMMD10	9.967 ± 1.583	11.513 ± 1.954	12.539 ± 1.692	10.553 ± 1.908	+	+	+	+	0.199377	0.112198	-0.119795	0.0416448											1.57017	0.595991	2.62757	1.23412	0.278821	0.0896638
D6RJC3;E7EQN9;O15327;E9PHC0;E9PCZ3;E9PG59;H0YA10;O15327-2	INPP4B	13.891 ± 0.491	14.79 ± 1.263	14.183 ± 1.316	14.109 ± 0.786	+	+	+	+	0.231686	0.139862	-0.206243	0.0876491											0.899684	0.633786	0.292718	0.160362	0.218626	0.1846
E1CKY7;O60237-4;O60237-3;O60237;O60237-6	sm-M20	13.986 ± 2.125	15.538 ± 1.082	15.519 ± 0.538	15.734 ± 0.813	+	+	+	+	0.170799	0.0911089	0.112899	0.0284974											1.5527	0.618923	1.5336	0.675367	1.7488	0.756731
H0YAV4;E5RFF3;Q9UHF7;Q9UHF7-3;Q9UHF7-2	TRPS1	11.289 ± 1.047	12.851 ± 1.305	12.789 ± 0.723	15.326 ± 1.588	+	+	+	+	0.0898825	0.0446603	-0.10421	0.0352139	+			+				2.39491	0.18304	1576	1.56217	0.954357	1.50007	1.24791	4.03687	2.26623
E5RFP0;Q8WVJ2	NUDCD2	10.34 ± 1.957	10.827 ± 0.542	11.434 ± 1.28	11.867 ± 1.058	+	+	+	+	-0.0366995	0.000203672	-0.00754656	0.00474884											0.487346	0.18827	1.09431	0.414063	1.52731	0.65985
H0YBX2;G5EA19;U3KQS5;E5RG17;Q6P1N9;E5RID7;E5RI69;E5RJY6;E5RG62;E5RK70;E5RGF2;A0A0D9SGD3;Q6P1N9-2	TATDN1	13.213 ± 0.393	15.903 ± 0.499	16.105 ± 0.213	16.075 ± 0.538	+	+	+	+	0.139554	0.0710847	-0.0351647	0.0119747	+	+	+	+				5.97291	0.76862	995	2.69032	3.82811	2.89253	4.88179	2.86253	3.86269
E5RG25;H3BMM0;Q96B02	UBE2W	14.698 ± 1.145	14.938 ± 1.052	15.9 ± 2.619	14.548 ± 1.138	+	+	+	+	0.0970929	0.0481299	-0.290632	0.157147											0.239892	0.114609	1.20209	0.363918	-0.149733	0.0660225
E5RGH8;E5RJJ5;Q495M3	SLC36A2	9.391 ± 1.241	14.573 ± 2.471	14.061 ± 1.992	15.022 ± 0.409	+	+	+	+	-0.168401	0.0478911	0.0737245	0.015524	+	+	+	+				2.71935	1.1181	501	4.786	2.01475	4.27404	2.17919	5.23534	4.94258
E5RGN3;E5RIM7;O00244	ATOX1	12.133 ± 3.342	15.814 ± 1.802	13.299 ± 2.651	13.075 ± 0.858	+	+	+	+	0.0315988	0.0205372	0.0630276	0.0124064											4.0574	1.05464	1.4283	0.260864	1.31839	0.302305
E5RGR0;O75608-2;O75608;A0A087X1K9;B4DP64	LYPLA1	13.697 ± 2.046	18.077 ± 0.212	17.659 ± 0.551	17.576 ± 0.825	+	+	+	+	0.174805	0.0938947	-0.262247	0.130101	+	+	+	+				3.3334	1.1193	498	4.38036	2.27357	3.96183	2.01647	3.87944	1.90091
E5RGS4;O60925	PFDN1	14.701 ± 0.958	17.375 ± 0.911	16.864 ± 1.15	16.256 ± 1.328	+	+	+	+	0.297381	0.212981	-0.127992	0.045227		+							0.68745	1117	2.67444	2.16991	2.16269	1.55787	1.55537	0.973894
E5RGX5;Q93045;Q93045-2	STMN2	12.9 ± 1.18	16.082 ± 1.156	15.669 ± 1.01	15.284 ± 0.557	+	+	+	+	0.0410122	0.0239944	-0.0543439	0.0176443	+	+	+	+				2.47356	0.82279	907	3.18214	2.07374	2.76887	1.92561	2.38395	1.97234
E5RJ14;E5RH16;P09619-2;P09619;E5RII0	PDGFRB	11.675 ± 0.614	15.103 ± 0.33	12.135 ± 1.783	14.029 ± 1.001	+	+	+	+	0.12273	0.0614475	-0.0957711	0.0319294	+	+		+				2.6446	0.2217	1571	3.42737	4.19584	0.459947	0.191761	2.35394	2.15143
E5RH35;E5RJZ7;E5RJP8;E5RJA8;Q9Y646	CPQ	11.501 ± 1.336	15.045 ± 1.128	15.336 ± 0.626	15.608 ± 0.581	+	+	+	+	0.135936	0.0689485	-0.370149	0.265936	+	+	+	+	+			3.73032	0.94881	744	3.3966	2.35371	3.68743	3.04418	3.95956	3.25224
H0YC27;H0YC67;H0YBD9;H0YB03;E5RH53;Q96DB5-3;Q96DB5-2;Q96DB5;H0YAP5;H0YB83	RMDN1	10.295 ± 2.281	13.623 ± 0.93	14.176 ± 0.291	13.761 ± 1.081	+	+	+	+	0.13496	0.0683781	-0.0532122	0.0172941	+		+					2.25915	1.054	579	3.38101	1.43555	3.93394	1.79835	3.51911	1.4619
E5RIW3;E5RJD8;E5RHG6;O75347;O75347-2;E5RIX8;A0A494C144	TBCA	15.482 ± 1.667	19.313 ± 0.217	19.021 ± 0.353	18.912 ± 0.382	+	+	+	+	0.134747	0.0682543	-0.119553	0.0415415	+	+	+	+				3.87932	0.99576	668	3.83056	2.41366	3.53929	2.22356	3.42956	2.15327
E5RHG8;Q15369;R4GMY8;Q15369-2	TCEB1	14.25 ± 2.145	17.391 ± 0.676	16.909 ± 0.968	16.438 ± 1.365	+	+	+	+	0.337439	0.27395	-0.068153	0.022083											3.14121	1.50248	2.65936	1.19014	2.18745	0.866216
E5RHN3;Q8TDQ0-2;Q8TDQ0	HAVCR2	10.842 ± 2.059	13.091 ± 1.396	13.754 ± 0.97	13.447 ± 1.632	+	+	+	+	0.153009	0.0793512	-0.104558	0.0353522											2.19689	1.03429	2.861	1.57909	2.55294	1.13556
E5RIY7;E5RHV4;E5RHR6;Q9Y5V0	ZNF706	13.932 ± 4.269	12.959 ± 2.164	13.25 ± 2.569	11.647 ± 2.69	+	+	+	+	0.1449	0.0743073	-0.0610312	0.0197553											-1.67039	0.348957	-1.13317	0.217186	-2.36613	0.51064
E5RJV7;E5RHR8;Q96BR1-2;Q96BR1;E5RHX2;E5RHY6	SGK3	13.345 ± 5.022	14.331 ± 1.211	15.788 ± 4.404	13.425 ± 0.426	+	+	+	+	0.113556	0.0564998	-0.160725	0.0610313											0.985855	0.145176	2.44279	0.307967	0.0797565	0.0106487
E5RIA4;E7ETB3;Q9ULA0;E7EMB6;F8WAN0;C9JBE1;C9JRG3;C9J1E2;E5RJ35	DNPEP	14.179 ± 0.437	16.344 ± 0.433	15.807 ± 0.979	15.695 ± 0.523	+	+	+	+	0.276551	0.18683	-0.131061	0.0466049	+	+		+				2.5868	0.49976	1362	2.16422	3.38701	1.62718	1.63996	1.51553	2.36395
H0YAN3;E5RIA9;Q9UJ68-2;Q9UJ68-3;Q9UJ68-4;Q9UJ68-5;Q9UJ68;E5RJK1	MSRA	14.515 ± 2.047	16.558 ± 1.697	16.477 ± 0.977	14.664 ± 1.53	+	+	+	+	-0.0294892	0.00165452	-0.0251915	0.00924207							+				2.04327	0.75639	1.96225	0.871813	0.148626	0.0403897
E5RIJ0;H0YBJ0;E7EW18;P06746	POLB	10.311 ± 0.467	10.754 ± 0.559	10.829 ± 1.445	10.404 ± 0.294	+	+	+	+	0.355064	0.306674	-0.263014	0.130775											0.442276	0.568604	0.517979	0.283548	0.092279	0.125358
E5RIP7;H0YBL1;P29218;P29218-3;E5RG94;E5RHE9;E5RI82;E5RGY4;P29218-2;E5RIF4;E5RG13	IMPA1	13.872 ± 2.388	15.934 ± 0.673	15.689 ± 0.712	15.496 ± 0.933	+	+	+	+	0.16439	0.0867595	-0.0159854	0.00684459											2.06256	0.831519	1.81746	0.710247	1.6246	0.598695
E5RJR5;P63208;E5RGM3;E7ERH2;F8W8N3;P63208-2	SKP1	15.974 ± 0.939	18.326 ± 0.834	18.266 ± 0.66	17.667 ± 1.37	+	+	+	+	0.100297	0.0497095	-0.151007	0.0560757		+	+						0.68093	1129	2.35241	2.01948	2.29196	2.14412	1.69325	1.05735
Q86UE4;E5RJU9;H0YBJ8	MTDH	11.846 ± 1.496	15.275 ± 0.296	14.795 ± 0.954	14.607 ± 0.711	+	+	+	+	0.103502	0.0513128	-0.0420692	0.0139516	+	+	+					2.90502	0.8599	865	3.4291	2.38511	2.94922	1.79797	2.76125	1.80315
E5RK69;P08133-2;P08133;E7EMC6;H0YC77;E5RFF0	ANXA6	11.932 ± 1.117	15.625 ± 1.032	14.576 ± 0.838	15.371 ± 1.48	+	+	+	+	-0.0278869	0.00207721	0.00549532	0.00169496	+	+	+	+				2.62644	0.73984	1033	3.69293	2.54783	2.64431	2.04088	3.43892	2.00142
E5RK99;Q96CG8-3;Q96CG8-2;Q96CG8	CTHRC1	10.879 ± 2.249	11.081 ± 0.564	11.911 ± 2.762	10.606 ± 1.252	+	+	+	+	0.087169	0.0433844	-0.199111	0.0830725											0.20221	0.0618499	1.03239	0.234186	-0.273248	0.0762936
H7C3T0;E7EM64;Q7L5N1	COPS6	11.093 ± 0.454	12.047 ± 0.479	11.88 ± 0.561	11.711 ± 0.496	+	+	+	+	0.215663	0.125587	-0.200106	0.083701											0.954101	1.55901	0.786782	1.14286	0.617439	0.935806
E7EMB1;Q9UH65;E9PJM7;E9PJK8	SWAP70	17.716 ± 2.6	18.326 ± 0.605	18.465 ± 1.431	18.39 ± 1.773	+	+	+	+	0.0474214	0.0264398	-0.195503	0.0808185											0.609522	0.17786	0.748305	0.199272	0.673302	0.165163
P0DP25;P0DP24;P0DP23;E7EMB3;F8WBR5;M0QZ52;G3V479;G3V361;A0A590UJI2;Q96HY3;A0A590UJC0;G3V226	CALM2	13.757 ± 0.347	17.228 ± 1.098	17.837 ± 0.283	18.123 ± 0.585	+	+	+	+	0.212459	0.122867	-0.0558782	0.0181224	+	+	+	+	+			5.63924	1.0253	628	3.47066	3.02625	4.08033	5.75467	4.36606	4.86049
E9PB77;E7EMF1;E7ESP4;P17301	ITGA2	9.257 ± 1.517	13.039 ± 1.651	12.316 ± 2.547	13.403 ± 0.97	+	+	+	+	0.324848	0.253009	-0.197938	0.082335				+					0.85791	867	3.74994	1.71764	3.34	1.37315	4.27647	2.63691
E7EMG9;P33241;P33241-3;E9PBD8;P33241-2;C9JU59;C9JDV1;C9JKF7	LSP1	13.844 ± 1.44	15.759 ± 0.544	15.654 ± 0.953	15.311 ± 0.866	+	+	+	+	0.429571	0.522457	-0.142568	0.0519573											1.91553	1.32592	1.80978	1.09236	1.46723	0.881782
E7EMS6;E7EUU8;P21964-2;P21964;H7BZ45;F8WBW9	COMT	13.994 ± 3.273	15.272 ± 1.9	16.053 ± 1.11	15.01 ± 2.342	+	+	+	+	0.153975	0.0799647	-0.0244243	0.00903775											1.27776	0.280146	2.0582	0.555094	1.01553	0.199435
O95359;O95359-3;E7EMZ9;E9PBC6;O95359-1;O95359-5;O95359-6;Q4VXL8;D6RAA5;O95359-2;Q4VXL4;H0Y911;E9PGB3;H0Y9C3;H0Y8P9;A0A0U1RRM9;H0Y9Y7	TACC2	15.554 ± 1.228	15.806 ± 1.082	15.679 ± 2.603	15.21 ± 1.205	+	+	+	+	0.181214	0.0984634	-0.0888665	0.0293409											0.251862	0.114258	0.125143	0.029873	-0.343713	0.152888
E7END6;P04070;P04070-2;H7BYX9	PROC	13.589 ± 0.66	14.76 ± 0.435	14.535 ± 0.934	14.236 ± 0.893	+	+	+	+	0.31741	0.241458	-0.225423	0.100809											1.17103	1.59919	0.946366	0.827249	0.647062	0.540426
K7EJL1;E7ENJ6;Q9BXS5;Q9BXS5-2;K7EQX3	AP1M1	14.385 ± 0.543	13.778 ± 0.2	13.956 ± 1.224	13.21 ± 0.811	+	+	+	+	-0.114411	0.0245987	-0.10958	0.0373752											-0.606298	1.09192	-0.428771	0.263188	-1.17426	1.27709
E7ENN3;Q8NF91;A0A0C4DG40;Q8NF91-4;Q8NF91-7;Q8NF91-2;Q8NF91-8;H0Y325;Q8NF91-11;Q8NF91-10;H0Y326;A0A5F9ZI52;A0A5F9ZH87;F5GXQ8;A0A5F9ZHR3;A0A5F9ZH86;F8WAI0;Q5JV20;A0A5F9ZHE1;Q8NF91-5;Q8NF91-6;Q8NF91-3;Q8NF91-9;A0A5F9ZHI3	SYNE1	12.922 ± 1.096	14.725 ± 0.315	14.667 ± 0.672	13.869 ± 0.401	+	+	+	+	0.288568	0.201524	-0.168652	0.0652498	+							2.00512	0.5506	1300	1.80296	1.71037	1.74579	1.45815	0.947562	0.808373
E7ENV7;Q86YQ8;Q86YQ8-2	CPNE8	10.874 ± 0.903	10.986 ± 0.436	11.479 ± 1.007	10.96 ± 0.282	+	+	+	+	0.258124	0.166156	-0.0382333	0.0128446											0.112104	0.0806395	0.604999	0.39204	0.0862954	0.0648576
E7EV99;E7ENY0;P35611-2;P35611-6;P35611;P35611-3;P35611-4;P35611-5;A0A0A0MSR2;D6RF25;H0Y9H2;D6RJE2;D6RAH3;H0YG19	ADD1	14.316 ± 2.006	16.797 ± 1.254	17.767 ± 1.033	15.755 ± 0.525	+	+	+	+	0.0938883	0.0465735	-0.0696873	0.0225954											2.48176	1.09313	3.4513	1.65251	1.43951	0.668777
G3V1Q4;E7ES33;E7EPK1;Q16181-2;Q16181;Q5JXL7;A0A0U1RRH9;A0A0U1RRE1;A0A5F9ZGZ7	SEPT7	11.964 ± 1.267	16.609 ± 1.041	16.155 ± 1.473	16.15 ± 1.352	+	+	+	+	0.339041	0.276751	-0.135664	0.0487103	+	+	+	+				3.09759	1.1776	414	4.64459	2.88611	4.19049	2.29994	4.18551	2.39534
E7EPN9;Q9Y520-3;Q9Y520-6;Q9Y520-4;Q9Y520-5;Q9Y520;Q9Y520-7;Q9Y520-2;A0A0A0MS30;H7C5N8;A0A2R8Y7F4;A0A2R8YET2	PRRC2C	15.524 ± 2.844	15.542 ± 1.595	18.57 ± 2.277	16.316 ± 2.198	+	+	+	+	0.0570353	0.0302516	-0.0313288	0.0109067											0.017756	0.00363576	3.04618	0.837225	0.791815	0.170725
E7EQ72;Q15363	TMED2	10.853 ± 1.016	11.462 ± 1.522	11.317 ± 1.508	10.555 ± 0.516	+	+	+	+	0.0874791	0.0435293	-0.0650843	0.0210698											0.608872	0.275295	0.463249	0.201659	-0.298282	0.207998
E7EQB2;E7ER44;P02788-2;P02788;C9JCF5	LTF	13.939 ± 1.44	17.553 ± 1.207	17.748 ± 0.314	17.955 ± 0.837	+	+	+	+	0.285364	0.197505	-0.105744	0.0358257	+	+	+	+	+			3.43117	0.99635	666	3.61409	2.07122	3.80913	2.6831	4.0161	2.53314
E7EQD9;E9PDF6;O43795-2;O43795	MYO1B	9.476 ± 1.253	10.584 ± 0.976	11.051 ± 0.653	10.863 ± 0.797					0	0	0	0											0	NaN	0	NaN	0	NaN
Q13409;Q13409-5;Q13409-2;Q13409-7;Q13409-3;Q13409-6;E7EQL5;E7EV09;E7EQU2;E7ET01;E7ETL8;E7EMU4;E7ESD3;E7EU01;E9PGG1;E7ERR6;E7EUM4;E7ERH4	DYNC1I2	13.599 ± 1.433	14.891 ± 0.799	15.891 ± 0.736	15.88 ± 0.867	+	+	+	+	0.274949	0.184947	-0.0896337	0.0296242											1.29199	0.778786	2.29183	1.53165	2.28067	1.46184
E7EQR4;P15311	EZR	14.454 ± 1.072	18.318 ± 0.738	18.723 ± 0.719	18.192 ± 0.854	+	+	+	+	0.343848	0.285353	-0.189366	0.0770763	+	+	+	+				4.39941	1.1687	426	3.86383	2.99161	4.26889	3.24049	3.73836	2.80184
S4R3H4;E7EQT4;Q9UKV3-5;Q9UKV3;G3V3B0;Q9UKV3-3;Q9UKV3-2;G3V3T3	ACIN1	13.386 ± 0.585	14.747 ± 0.338	14.672 ± 0.723	14.263 ± 0.594	+	+	+	+	0.218067	0.127656	-0.180927	0.0721126		+							0.39247	1475	1.36142	2.16271	1.2864	1.48748	0.877652	1.09755
E9PES6;E7ES08;E7EQU1;O15347	HMGB3	9.09 ± 1.915	13.898 ± 2.799	14.321 ± 1.789	12.778 ± 2.262		+	+	+	0.148184	0.0763274	-0.207176	0.0882596		+	+						1.482	130	5.08595	2.74382	4.90603	2.50676	3.40451	1.53123
E7ER45;O43451;A0A0J9YVZ3;A0A0J9YX77	MGAM	12.273 ± 0.488	17.021 ± 0.868	15.956 ± 1.233	16.602 ± 0.526	+	+	+	+	0.244505	0.152155	-0.14487	0.0530639	+	+	+	+				4.89864	1.0364	607	4.74824	4.12133	3.68319	2.84158	4.32881	4.70719
E7ER68;Q658Y4;P0C866	FAM91A1	13.263 ± 0.677	13.838 ± 1.174	13.212 ± 0.45	13.307 ± 0.581	+	+	+	+	-0.115212	0.0249026	-0.0643171	0.020819											0.57473	0.367603	-0.051352	0.0440346	0.0443032	0.0342932
Q86VM9;E7ERS3;H3BPD0	ZC3H18	10.187 ± 1.174	13.273 ± 1.159	13.481 ± 0.994	13.168 ± 2.043	+	+	+	+	0.263695	0.172186	-0.0847659	0.0278446		+	+						0.93607	759	3.12308	1.92256	3.46097	2.51187	3.14766	1.47054
E7ES19;P35443;Q2HIZ1;P49746-2	THBS4	11.585 ± 0.487	12.633 ± 0.628	12.044 ± 2.067	12.867 ± 1.458	+	+	+	+	0.34284	0.283525	-0.0604865	0.0195807											1.04853	1.41415	0.599737	0.263655	1.28217	0.834952
Q05397-5;Q05397;Q05397-7;Q05397-2;H0YBP1;E7ESA6;E9PEI4;H0YBZ1;H0YB16;Q05397-3;Q05397-4;E5RHD8;B4DWJ1;Q05397-6;H0YB99;E5RI03;E5RJI4;H0YB33	PTK2	15.168 ± 0.921	15.752 ± 1.139	15.975 ± 1.51	14.842 ± 1.401	+	+	+	+	0.160384	0.0841069	-0.0305616	0.0106957											0.584129	0.341453	0.806417	0.401103	-0.326403	0.148412
Q9UIA9;E7ESC6;H0YBE1	XPO7	14.119 ± 3.061	14.171 ± 1.138	14.106 ± 1.488	14.006 ± 0.621	+	+	+	+	0.0810698	0.0405746	-0.154076	0.0576154											0.0518923	0.0106922	-0.0134342	0.00263199	-0.112767	0.0246657
F8W7U3;E7ESD2;Q641Q2-2;Q641Q2;A0A087WYF6	FAM21A	12.827 ± 1.059	14.857 ± 0.438	14.858 ± 0.791	14.256 ± 0.628	+	+	+	+	0.258926	0.167012	-0.1909	0.0780012	+	+						2.08285	0.60475	1236	2.02956	1.91422	2.03025	1.66015	1.42832	1.22609
E7ET40;P00749-2;P00749	PLAU	11.445 ± 1.381	13.561 ± 1.615	13.274 ± 0.798	13.516 ± 1.731	+	+	+	+	0.172401	0.0922169	-0.258411	0.12677											2.11524	1.02875	1.82897	1.20969	2.07048	0.955854
E7EVI4;E7ET87;O75410-10;O75410-5;O75410-4;O75410-6;O75410-3;O75410-7;O75410-9;O75410;O75410-2;B4E3H6;H0YBT8;H0YAY0;O75410-8	TACC1	15.058 ± 0.835	14.214 ± 1	14.662 ± 0.139	14.589 ± 0.684	+	+	+	+	0.146764	0.0754503	0.00396098	0.00204285											-0.844784	0.615388	-0.396661	0.414494	-0.469628	0.379019
E7ETU9;O00469;O00469-2	PLOD2	9.855 ± 2.922	11.929 ± 1.028	12.047 ± 1.635	12.23 ± 1.468	+	+	+	+	0.140011	0.0713568	0.168901	0.0519568											1.72829	0.554431	2.32283	0.804976	2.03691	0.629914
E7EU13;Q96P48-2;Q96P48-4;Q96P48-1;Q96P48-3;Q96P48;Q96P48-7;F5GWN4;F8WBT0;A0A0A0MSJ2;Q96P48-5	ARAP1	13.509 ± 0.708	14.194 ± 1.201	13.286 ± 1.093	13.639 ± 0.774	+	+	+	+	0.359871	0.316399	-0.166351	0.0640082											0.684776	0.439046	-0.223546	0.128962	0.130327	0.0904367
E7EU40;Q92959	SLCO2A1	9.171 ± 1.13	10.961 ± 0.531	10.412 ± 0.438	10.129 ± 1.457					0	0	0	0											0	NaN	0	NaN	0	NaN
E7EUF1;Q13822;Q13822-3;Q13822-2;E5RIA2	ENPP2	14.434 ± 0.303	14.756 ± 1.016	15.117 ± 0.786	15.264 ± 0.506	+	+	+	+	0.152372	0.0789484	-0.0505081	0.0164654											0.321825	0.247155	0.68313	0.806698	0.830473	1.51458
E7EUP3;O95251-3;O95251-5;O95251-2;O95251-4;O95251	KAT7	9.753 ± 0.992	10.745 ± 0.506	10.91 ± 0.412	10.58 ± 1.09					0	0	0	0											0	NaN	0	NaN	0	NaN
E7EUT5;P04406-2;P04406	GAPDH	17.311 ± 0.612	19.539 ± 0.63	18.811 ± 1.184	19.015 ± 0.529	+	+	+	+	0.298983	0.21513	-0.255342	0.124156	+	+		+				2.00064	0.45383	1415	2.22747	2.64112	1.49933	1.18405	1.70344	2.25113
Q04637-9;Q04637;E7EUU4;E9PGM1;Q04637-3;Q04637-8;E7EX73;Q04637-6;Q04637-4;Q04637-5;Q04637-7;C9JF13;C9K073;C9J6B6;C9J2Z7;H7C044;C9JSU8;C9J556;C9JWW9;H7C0V6;C9JWH7	EIF4G1	12.961 ± 0.802	15.01 ± 1.173	16.007 ± 1.135	15.091 ± 1.551	+	+	+	+	0.248511	0.156168	-0.0551111	0.0178829			+						0.81846	914	2.04862	1.5535	3.04606	2.33246	2.12987	1.29655
E7EV07	ARHGEF4	9.986 ± 0.918	10.251 ± 0.622	11.205 ± 0.592	10.363 ± 1.229					0	0	0	0											0	NaN	0	NaN	0	NaN
E7EV59;P21283	ATP6V1C1	13.099 ± 0.652	15.404 ± 0.711	14.849 ± 1.541	13.695 ± 1.954	+	+	+	+	0.0538307	0.0289615	0.0745406	0.015769		+							0.62898	1196	2.30537	2.51507	1.75044	1.08962	0.596573	0.233921
E7EVA0;P27816-6;P27816;P27816-2;P27816-4;P27816-5;H7C4C5;B5MEG9;H7C456	MAP4	12.939 ± 0.969	17.324 ± 0.978	17.328 ± 0.442	17.272 ± 0.987	+	+	+	+	0.309398	0.229632	-0.0535767	0.0174067	+	+	+	+				4.71544	1.1945	396	4.38456	3.15361	4.3889	3.76463	4.33264	3.1152
O60941;O60941-4;E7EVB6;O60941-7;O60941-3;E9PEY4;O60941-2;O60941-5;Q9Y4J8-2;F8WD22;Q9Y4J8-13;K7ERH7;F8W9U0;M0R021;E7ES64;E9PE76;M0QZ28;Q9Y4J8-14;Q9Y4J8-4;Q9Y4J8-15;Q9Y4J8-3;O60941-6;Q9Y4J8-5;Q9Y4J8-16;Q9Y4J8-11;Q9Y4J8-10;Q9Y4J8-6;Q9Y4J8-12;Q9Y4J8-8;Q9Y4J8	DTNB	14.547 ± 1.85	13.566 ± 1.791	15.794 ± 3.133	14.57 ± 1.914	+	+	+	+	0.0693626	0.0354005	-0.161495	0.0614337											-0.980832	0.323249	1.24676	0.285075	0.0225747	0.00567505
E7EVC7;Q676U5-2;Q676U5;Q676U5-3;C9J8C6;Q676U5-4;Q676U5-5	ATG16L1	14.18 ± 3.485	16.166 ± 1.114	15.606 ± 2.036	17.404 ± 1.662	+	+	+	+	0.00976729	0.0131077	-0.245369	0.115956											1.98679	0.496047	1.42657	0.295736	3.22411	0.835851
Q07866;E7EVH7;Q07866-9;Q07866-4;Q07866-6;Q07866-10;Q07866-5;Q07866-7;Q07866-3;Q07866-2;Q07866-8;G3V2E7;G3V5R9;G3V3H3;F8W6L3;G5E9S8;G3V2P7;H0YJU9;H0YG16;H0YJT3;H0YJL0;H0YGB8	KLC1	13.197 ± 1.615	15.455 ± 1.358	14.699 ± 1.603	14.174 ± 1.282	+	+	+	+	0.129139	0.0650307	0.0423195	0.00684459											2.25751	1.11806	1.50193	0.62895	0.976787	0.420108
E7EW33;H7C229;E7EVJ5;Q96F07-2;Q96F07;H0YL50	CYFIP2	14.292 ± 1.182	12.774 ± 1.142	13.873 ± 1.624	14.298 ± 0.392	+	+	+	+	-0.278631	0.118196	-0.176502	0.0695909											-2.20165	0.967282	-0.418366	0.160215	0.0063386	0.00339711
I3L184;E7EVT8;F6VX93;Q5VIR6-2;Q5VIR6-3;Q5VIR6-1;Q5VIR6	VPS53	9.114 ± 1.374	9.763 ± 0.877	10.984 ± 1.141	10.959 ± 0.358					0	0	0	0											0	NaN	0	NaN	0	NaN
E7EVW7;P14317;P14317-2	HCLS1	12.572 ± 0.324	14.854 ± 0.288	14.983 ± 0.833	14.886 ± 1.043	+	+	+	+	0.202044	0.114318	-0.203942	0.0861543	+	+	+	+				3.05137	0.65094	1164	2.28258	4.36465	2.41151	2.77667	2.31394	2.2632
E7EVX8;Q8WWY3-4;Q8WWY3;Q8WWY3-2;E7EU94;E7ESX0;E7EN72;Q8WWY3-3	PRPF31	13.672 ± 1.124	14.143 ± 0.436	13.953 ± 0.653	14.116 ± 0.62	+	+	+	+	0.301387	0.218394	-0.176324	0.0694907											0.4717	0.333841	0.281427	0.167418	0.443905	0.288235
E7EWE8;Q8WUP2-3;Q8WUP2;Q8WUP2-2	FBLIM1	10.324 ± 1.976	11.151 ± 0.222	12.83 ± 1.819	10.921 ± 1.227	+	+	+	+	0.263733	0.172227	-0.140267	0.0508629											0.827808	0.359476	2.50614	0.953567	0.597073	0.203377
E7EWP9;Q9NQ38-2;Q9NQ38;Q9NQ38-3	SPINK5	9.711 ± 1.755	11.184 ± 0.492	11.082 ± 1.733	10.652 ± 1.094					0	0	0	0											0	NaN	0	NaN	0	NaN
E9PID8;E7EWR4;P33240-2;P33240;A0A0A0MT56;Q9H0L4	CSTF2	9.949 ± 1.169	10.932 ± 1.299	11.34 ± 1.108	11.903 ± 1.443	+	+	+	+	0.123531	0.0618896	-0.217751	0.0953897											0.982756	0.517461	1.39074	0.870062	1.95452	1.09714
E7EX17;P23588-2;P23588;F8VSC7;F8VP89;F8W0K0;F8VX11;F8VYE9;F8VRU1	EIF4B	14.131 ± 1.107	17.67 ± 0.584	17.407 ± 0.33	16.848 ± 0.569	+	+	+	+	0.0890814	0.0442819	-0.0497409	0.0162323	+	+	+	+				4.35348	0.96235	723	3.53931	2.88103	3.27557	2.88753	2.71684	2.32352
E7EX44;Q05682-3;Q05682-6;Q05682-2	CALD1	8.696 ± 1.015	10.787 ± 0.743	9.712 ± 0.962	10.166 ± 0.734					0	0	0	0											0	NaN	0	NaN	0	NaN
E7EX60;Q5T7F0;Q5JWQ6;E9PEP6;O14786-3;O14786-2;O14786;Q5JWQ4	NRP1	13.949 ± 0.684	15.816 ± 0.79	16.238 ± 0.547	16.577 ± 0.218	+	+	+	+	0.237295	0.14514	-0.210079	0.0901793	+	+	+	+	+			3.67404	0.55168	1297	1.86695	1.92937	2.28849	2.70661	2.62769	3.478
E7EX90;Q14203-5;Q14203-2;Q14203-3;Q14203-4;Q14203-6;Q14203;Q6AWB1;E7EWF7	DCTN1	12.915 ± 0.526	17.729 ± 0.995	16.694 ± 1.501	15.788 ± 1.775	+	+	+	+	0.323018	0.250113	-0.164816	0.0631881	+	+	+					2.90595	1.2	386	4.81433	3.85295	3.77918	2.50126	2.87316	1.67712
F8W1N5;F8VZJ2;F8VNW4;F8W0W4;H0YHX9;Q13765;E9PAV3-2;E9PAV3	NACA	13.973 ± 1.402	19.425 ± 0.347	19.051 ± 0.557	18.031 ± 0.433	+	+	+	+	0.251927	0.159659	-0.128864	0.0456163	+	+	+	+				5.72594	1.5028	113	5.45256	3.55327	5.07845	3.28257	4.05819	2.83269
E9PB51;Q9BWF3-4;Q9BQ04;Q9BWF3;E9PLB0;E9PM61;D6R9K7;U3KQD5;J3QRR5;Q9BWF3-3;Q9BWF3-2	RBM4	11.732 ± 0.921	11.74 ± 0.353	12.739 ± 2.325	11.791 ± 0.673	+	+	+	+	0.0946894	0.0469604	-0.371185	0.267834											0.00869489	0.00590091	1.00721	0.345587	0.0595503	0.0360873
E9PB61;Q86V81	ALYREF	12.596 ± 0.345	13.956 ± 0.696	14.368 ± 0.532	14.225 ± 0.929	+	+	+	+	0.0898825	0.0446603	-0.0612484	0.0198251	+	+	+					2.01732	0.45606	1413	1.35939	1.89215	1.77209	2.85508	1.62896	1.77791
E9PB90;P52789	HK2	14.117 ± 1.834	16.424 ± 0.644	16.165 ± 1.907	13.6 ± 0.599	+	+	+	+	0.179612	0.0973082	-0.228491	0.103037											2.30604	1.25694	2.04777	0.762835	-0.517398	0.213919
E9PBK7;E9PJF0;E9PQW4;P27361-3;P27361;H0YEX6;E9PRH7;B3KR49;P27361-2	MAPK3	12.36 ± 2.549	13.667 ± 0.921	14.448 ± 1.078	13.567 ± 1.494	+	+	+	+	0.312603	0.234289	-0.137965	0.0497806											1.30678	0.429217	2.08732	0.739338	1.20638	0.351263
E9PC52;Q16576;Q16576-2;Q5JP02;Q5JP01	RBBP7	14.764 ± 0.964	15.333 ± 0.814	16.267 ± 1.034	15.634 ± 0.471	+	+	+	+	0.339041	0.276751	-0.0190541	0.00763068											0.569222	0.395999	1.50236	1.10962	0.869591	0.806051
Q7KZI7;Q7KZI7-16;Q7KZI7-8;Q7KZI7-11;E9PC69;Q7KZI7-4;Q7KZI7-9;Q7KZI7-5;Q7KZI7-15;Q7KZI7-13;Q7KZI7-14;Q7KZI7-3;Q7KZI7-6;Q7KZI7-2;Q7KZI7-7;Q7KZI7-12;Q7KZI7-10;E7ETY4	MARK2	12.097 ± 0.92	12.53 ± 0.382	12.988 ± 0.697	12.458 ± 0.581	+	+	+	+	0.387911	0.381824	-0.111882	0.0383189											0.43224	0.378085	0.890735	0.760397	0.360935	0.274359
E9PC71;P37235;C9JW46;H7BZC1	HPCAL1	13.227 ± 1.429	16.757 ± 1.252	16.296 ± 0.927	16.28 ± 0.129	+	+	+	+	-0.0118638	0.00650861	0.0361821	0.00531091	+	+	+	+				2.74823	0.87509	843	3.53014	2.00456	3.06874	1.94622	3.05277	2.27228
E9PC84;J3QSU6;P24821-4;P24821;F5H7V9;P24821-6;P24821-5;P24821-2;P24821-3;H0YGZ3	TNC	13.925 ± 1.188	15.315 ± 0.896	15.896 ± 0.798	15.791 ± 1.039	+	+	+	+	0.323819	0.251376	-0.147171	0.0541829											1.39036	0.955327	1.97094	1.48052	1.86576	1.25221
E9PCB6;Q9BYT8;H0YAK4;H0YAF7	NLN	12.88 ± 0.698	15.044 ± 0.699	15.53 ± 0.32	14.739 ± 1.156	+	+	+	+	0.161986	0.085162	-0.0121496	0.00588007	+	+	+					2.65186	0.74599	1026	2.16414	2.33192	2.65008	3.33997	1.85938	1.47988
E9PFG7;E9PDF2;E9PCR7;Q02218-2;Q02218	OGDH	9.778 ± 1.666	11.116 ± 0.824	12.246 ± 1.861	12.887 ± 1.311	+	+	+	+	0.335048	0.269831	-0.158398	0.0598231											1.19833	0.879179	1.9644	0.89247	2.91923	1.83927
P15121;E9PCX2;E9PEF9	AKR1B1	14.817 ± 0.916	18.102 ± 0.472	16.878 ± 3.021	17.873 ± 0.902	+	+	+	+	0.0945668	0.0469011	-0.0409077	0.0136141		+		+					0.62198	1210	3.28518	3.15589	2.21766	0.765135	3.05548	2.50303
E9PD68;Q14194;Q14194-2	CRMP1	13.243 ± 4.023	15.1 ± 1.764	15.61 ± 5.361	15.031 ± 1.574	+	+	+	+	-0.00987598	0.00708488	-0.00240712	0.003519											1.85703	0.366319	2.36712	0.295445	1.78867	0.357277
E9PDI4;O00515;A0A0J9YYF6;A0A0J9YW63;A0A0J9YVY2	LAD1	15.074 ± 1.531	16.35 ± 1.85	17.761 ± 2.595	16.523 ± 1.047	+	+	+	+	0.0666491	0.0342413	-0.0497409	0.0162323											1.27586	0.483076	2.68678	0.903859	1.44934	0.771833
E9PDP5;Q8IWZ3;Q8IWZ3-4;Q8IWZ3-6;H7C2F5;H3BLS9;H0YLQ3;D6RHC4;Q8IWZ3-5;Q8IWZ3-3;Q8IWZ3-2	ANKHD1	9.148 ± 1.21	11.485 ± 0.606	11.1 ± 0.882	10.534 ± 0.661					0	0	0	0	+							1.88285	0.39907	1463	0	NaN	0	NaN	0	NaN
Q5SR44;E9PDY4;P17927;H0YE06;E9PQN4;A0A0C4DGF5;Q2VPA4-3;Q2VPA4	CR1	11.906 ± 0.166	14.547 ± 1.502	14.648 ± 0.909	13.722 ± 1.527	+	+	+	+	0.0161765	0.0152061	-0.045905	0.0150807		+	+						0.81804	915	2.64112	1.88914	2.74219	2.99179	1.81544	1.25206
Q6P2S0;Q659G3;E9PE20;P49458-2;P49458	SRP9	9.152 ± 1.107	17.947 ± 0.833	17.585 ± 0.758	15.12 ± 2.446		+	+	+	0.207091	0.118406	-0.0865542	0.0284934	+	+	+	+				5.22086	2.4379	2	8.4119	4.65871	8.05021	4.62506	5.58512	2.2122
E9PE82;P16219	ACADS	11.696 ± 0.492	12.007 ± 0.52	12.36 ± 0.476	12.412 ± 1.204	+	+	+	+	0.423963	0.498943	-0.138733	0.0501401											0.31057	0.377726	0.663831	0.997943	0.715513	0.503961
E9PEB5;Q96AE4;Q96AE4-2;C9JSZ1	FUBP1	13.185 ± 1.575	17.789 ± 0.405	17.285 ± 0.856	16.665 ± 1.209	+	+	+	+	0.310199	0.230788	-0.192434	0.0789332	+	+	+	+				3.54478	1.2133	372	4.60413	2.88474	4.10047	2.42109	3.47995	1.8947
H0YDD4;E9PEJ4;P10515	DLAT	11.294 ± 1.06	12.309 ± 0.534	12.489 ± 0.464	12.778 ± 0.554	+	+	+	+	0.208777	0.119794	-0.0370394	0.0125045											0.869358	0.617591	1.19565	1.07423	1.48469	1.32171
E9PER6;O15530-4;O15530-3;O15530;O15530-2;Q6A1A2;O15530-5;H3BQ10;H3BPW1	PDPK1	13.532 ± 1.012	14.404 ± 0.366	14.274 ± 0.869	14.196 ± 0.953	+	+	+	+	0.368683	0.335251	-0.207011	0.0881513											0.871591	0.805808	0.742349	0.511008	0.663727	0.424244
E9PEX6;P09622-2;P09622-3;P09622	DLD	9.444 ± 0.895	12.293 ± 1.61	11.563 ± 1.432	11.308 ± 1.446		+	+	+	0.460247	0.70077	0.488267	0.571817											3.12115	1.25273	2.1254	0.793906	1.71544	0.613185
E9PEZ1;Q8IWT3-3;Q8IWT3	CUL9	13.146 ± 3.624	11.399 ± 1.088	13.819 ± 4.61	11.461 ± 0.304	+	+	+	+	-0.0553708	0.00520845	-0.100576	0.0337831											-1.83578	0.425988	0.672671	0.0829359	-1.6856	0.409329
E9PF16;Q96CM8-4;Q96CM8-3;Q96CM8;Q96CM8-2	ACSF2	11.059 ± 1.538	12.437 ± 1.516	13.187 ± 1.776	12.665 ± 1.995	+	+	+	+	0.270643	0.17997	-0.121312	0.042297											1.11724	0.389791	2.18583	0.915693	1.69162	0.631149
E9PF17;P13611-4;P13611-3;P13611-2;P13611-5;P13611;Q86W61;D6RGZ6	VCAN	13.95 ± 0.531	15.62 ± 0.776	15.9 ± 0.949	15.672 ± 1.452	+	+	+	+	0.374292	0.348006	-0.238465	0.110531		+	+						0.52405	1334	1.67063	1.91896	1.95036	1.93717	1.72265	1.17131
E9PFD2;P11172;F2Z3P2;F2Z303;F8WDG4;P11172-4;P11172-2;P11172-3	UMPS	11.086 ± 1.04	13.941 ± 4.218	12.221 ± 2.249	13.112 ± 3.151	+	+	+	+	0.275949	0.18612	0	0											3.19627	0.720893	1.1734	0.365915	2.38822	0.661016
E9PFD9;Q92854-2;Q92854	SEMA4D	11.564 ± 3.632	13.141 ± 2.175	16.132 ± 3.489	16.372 ± 4.739	+	+	+	+	-0.0145379	0.00574277	-0.0463369	0.0152093											1.50856	0.304827	4.49918	0.918922	4.73967	0.794777
Q3HKR1;E9PFK9;Q9UJ41;Q9UJ41-4;Q9UJ41-3;A0A1W2PPY0;V9GYI8;E9PHB8;A0A0A0MSJ3	RABGEF1	9.22 ± 0.802	10.531 ± 1.185	11.13 ± 0.804	10.696 ± 0.738					0	0	0	0											0	NaN	0	NaN	0	NaN
E9PFR3;Q14738-3;Q14738-2;Q14738;H0Y8C4;H7C5Q9	PPP2R5D	12.383 ± 0.95	14.362 ± 1.002	13.699 ± 1.535	14.272 ± 1.564	+	+	+	+	0.331029	0.26306	-0.195503	0.0808185											1.97914	1.54429	1.31657	0.710238	1.88889	1.073
E9PFZ2;P00450;H7C5R1;CON__ENSEMBL:ENSBTAP00000031900;D6RE86;H7C5N5	CP	20.199 ± 0.171	20.211 ± 0.213	20.092 ± 0.331	19.806 ± 0.875	+	+	+	+	0.202845	0.11496	-0.289098	0.155567											0.0127201	0.0320683	-0.106819	0.231226	-0.392723	0.38501
E9PG46;Q2M2I8-2;Q2M2I8	AAK1	10.725 ± 2.796	11.556 ± 0.955	12.172 ± 1.86	11.269 ± 1.912	+	+	+	+	-0.016408	0.00521353	-0.304116	0.171686											1.12869	0.395111	1.70598	0.523541	1.53159	0.543718
E9PGC0;P20936-2;P20936-4;P20936	RASA1	12.139 ± 0.848	13.604 ± 1.703	13.35 ± 1.728	13.115 ± 1.494	+	+	+	+	0.376695	0.353668	-0.254575	0.123509											1.46491	0.758075	1.21073	0.593355	0.975144	0.523379
Q5TG12;E9PGC5;Q15262;Q15262-2;Q15262-3;Q15262-4;H0YDP9	PTPRK	9.397 ± 1.211	10.851 ± 0.522	11.475 ± 1.19	10.439 ± 0.238					0	0	0	0											0	NaN	0	NaN	0	NaN
E9PGE5;Q9NUY8-2;Q9NUY8	TBC1D23	10.174 ± 0.677	11.077 ± 0.858	10.657 ± 1.569	10.683 ± 0.954					0	0	0	0											0	NaN	0	NaN	0	NaN
Q15631;E9PGT1;H7C1D4	TSN	14.118 ± 0.976	18.121 ± 0.539	17.768 ± 0.983	16.391 ± 0.808	+	+	+	+	0.226078	0.134734	-0.0904009	0.0299086	+	+	+	+				4.05878	1.1459	459	4.00234	3.43231	3.65	2.72467	2.27253	1.93714
E9PGT3;Q15418-4;Q15418;Q15418-2;Q15418-3;Q5SVM7;E9PAN7	RPS6KA1	13.664 ± 3.562	15.297 ± 1.322	15.293 ± 2.028	14.735 ± 1.07	+	+	+	+	0.139554	0.0710847	-0.157912	0.0595724											1.63296	0.373607	1.62937	0.340172	1.07042	0.232232
H7C3S9;E9PGT6;Q99627-2;Q99627	COPS8	14.153 ± 0.857	15.35 ± 0.787	14.934 ± 0.803	14.943 ± 0.906	+	+	+	+	0.391116	0.390443	-0.0689201	0.0223387											1.19633	1.06801	0.7809	0.634649	0.789673	0.598024
E9PH82;Q8NCA5	FAM98A	11.329 ± 2.85	11.887 ± 1.005	13.65 ± 3.638	11.798 ± 1.285	+	+	+	+	-0.0262846	0.00250355	-0.091168	0.0301941											0.558322	0.140001	2.32142	0.451195	0.469401	0.111212
E9PHK0;P05452;CON__Q2KIS7	CLEC3B	15.7 ± 0.587	17.877 ± 0.518	17.776 ± 0.601	17.698 ± 1.064	+	+	+	+	0.202845	0.11496	0.0714719	0.0148531	+	+	+					2.52953	0.57896	1272	2.17728	2.84514	2.07603	2.58636	1.99871	1.78008
E9PHM6;F6QMI7;F8W9J4;Q03001-8;Q03001-14;Q03001;A0A0U1RQJ2;A0A494C073	DST	14.636 ± 2.497	14.407 ± 1.505	15.249 ± 4.519	14.15 ± 1.332	+	+	+	+	0.00496037	0.0115777	-0.0781262	0.0254848											-0.228168	0.0551525	0.613566	0.08617	-0.485787	0.128974
E9PHN7;E9PHN6;F6XZQ7;P28161-2;P28161;E9PLF1;Q03013-3;E9PGV1	GSTM2	13.872 ± 0.689	18.841 ± 0.723	18.702 ± 0.55	18.277 ± 0.728	+	+	+	+	0.229283	0.137647	-0.279125	0.145643	+	+	+	+				6.30374	1.3605	224	4.9692	4.22482	4.83006	4.46299	4.40444	3.91851
F8WDS9;E9PHS0;O43813	LANCL1	14.697 ± 1.338	17.583 ± 0.316	15.834 ± 2.38	15.783 ± 2.116	+	+	+	+	0.0370601	0.0225237	0.0269862	0.00310697		+							0.47088	1391	2.88636	2.24532	1.13693	0.359751	1.08649	0.378006
H0YA26;E9PHT6;Q9NVE7;H0Y9E4;H0YA31	PANK4	13.315 ± 0.548	15.294 ± 0.946	14.573 ± 0.805	14.782 ± 0.472	+	+	+	+	0.277352	0.187779	-0.10421	0.0352139	+	+		+				1.87798	0.38727	1479	1.97939	1.95602	1.25789	1.38157	1.46759	2.17737
E9PHY5;O43491-4;E9PK52;O43491-3;E9PII3;O43491-2;E9PQD2;A0A2R8Y5B3;E9PQN0;E9PRG1;E9PIG0;E9PJP4;Q6R5J7	EPB41L2	11.54 ± 1.053	15.658 ± 1.884	16.683 ± 1.079	17.124 ± 0.537	+	+	+	+	0.133145	0.0673247	-0.0152183	0.00665008	+	+	+	+	+			3.89402	1.2616	331	4.11751	2.0554	5.1422	3.31178	5.58386	4.09613
E9PHY8;Q8NDA8-7;Q8NDA8-2;Q8NDA8	MROH1	12.53 ± 1.624	11.782 ± 1.161	11.807 ± 1.26	11.666 ± 1.13	+	+	+	+	-0.158475	0.0431552	-0.142568	0.0519573											-0.748068	0.316979	-0.723105	0.294019	-0.864493	0.381111
E9PI87;Q9BUP3-2;Q9BUP3;Q9BUP3-3	HTATIP2	13.806 ± 1.502	13.206 ± 1.07	14.811 ± 1.253	14.564 ± 1.708	+	+	+	+	0.0394099	0.0233948	0.128242	0.0343047											-0.599736	0.268014	1.0052	0.463826	0.75849	0.276083
E9PIB2;G3V1A6;P57764;E9PQ48;E9PNZ0;E9PQR9	GSDMD	11.955 ± 1.344	17.226 ± 0.873	16.207 ± 1.219	15.902 ± 1.181	+	+	+	+	0.28922	0.202351	-0.3019	0.169213	+	+	+	+				3.73334	1.2541	338	5.20433	3.31403	4.1846	2.51954	3.88	2.39255
J3QRJ3;E9PIM6;E9PNQ8;P04216	THY1	8.84 ± 1.198	10.897 ± 0.795	10.431 ± 0.931	10.881 ± 0.923					0	0	0	0											0	NaN	0	NaN	0	NaN
E9PIQ4;E9PNP3;E9PR47;Q9H7C9	AAMDC	9.581 ± 0.635	10.903 ± 0.251	10.946 ± 1.012	10.419 ± 0.883					0	0	0	0											0	NaN	0	NaN	0	NaN
E9PNR9;E9PQ98;E9PIX6;H0YDE4;E9PKG1;Q99873-2;Q99873-3;Q99873;Q99873-5;Q9NR22-2;Q9NR22;E9PMZ2;E9PMW9	PRMT1	12.415 ± 0.9	16.255 ± 0.273	16.173 ± 0.593	15.316 ± 0.537	+	+	+	+	0.25492	0.162769	-0.102676	0.0346066	+	+	+	+				5.42106	1.1036	518	3.83936	3.73965	3.75796	3.36372	2.90093	2.8336
E9PJ03;E9PNB0;E9PR34;Q07343-4;Q07343-2;Q07343-3;Q07343	PDE4B	9.161 ± 1.314	10.862 ± 1.324	10.563 ± 0.602	10.571 ± 0.642					0	0	0	0											0	NaN	0	NaN	0	NaN
E9PJ55;Q9NUJ3	TCP11L1	14.173 ± 1.033	14.776 ± 0.575	14.624 ± 0.644	14.252 ± 0.838	+	+	+	+	0.123531	0.0618896	-0.249972	0.119685											0.602264	0.458784	0.450451	0.312159	0.0786736	0.0410893
E9PJ81;E9PRQ7;Q04323;Q04323-2;A0A087WTZ5;E9PS08	UBXN1	14.772 ± 0.57	16.321 ± 0.44	16.395 ± 0.663	15.675 ± 0.785	+	+	+	+	0.243704	0.151362	-0.190133	0.0775379	+	+	+					1.94896	0.49841	1364	1.54869	2.29334	1.62338	2.00297	0.903482	0.951416
E9PJA2;P09603-3;P09603-2;P09603;E9PKP4	CSF1	13.354 ± 1.733	15.214 ± 0.329	15.797 ± 0.344	15.811 ± 0.442	+	+	+	+	0.212459	0.122867	-0.30751	0.175543	+				+			2.08328	0.60837	1231	1.86031	1.09962	2.44316	1.48629	2.45773	1.47626
E9PJD9;E9PLL6;P46776	RPL27A	9.171 ± 0.911	10.49 ± 0.156	10.505 ± 1.218	10.627 ± 0.52					0	0	0	0											0	NaN	0	NaN	0	NaN
E9PK11;E9PJP9;Q13702-2;Q13702	RAPSN	8.766 ± 1.466	10.253 ± 0.805	10.846 ± 0.566	10.867 ± 0.909					0	0	0	0											0	NaN	0	NaN	0	NaN
E9PJW6;O43427-2;O43427	FIBP	9.85 ± 1.775	13.28 ± 1.295	12.149 ± 1.714	11.564 ± 1.16	+	+	+	+	0.284492	0.196425	-0.080207	0.026216		+							0.96233	724	4.12096	1.88015	2.7869	1.02461	1.8327	0.69027
E9PJX5	BLK	8.255 ± 1.003	10.748 ± 0.607	10.963 ± 0.542	10.498 ± 0.581					0	0	0	0	+							3.28538	0.34544	1513	0	NaN	0	NaN	0	NaN
E9PK08;H7BXH2;E9PKF6;Q5H9R7-3;Q5H9R7-4;Q5H9R7-6;Q5H9R7-2;Q5H9R7;Q5H9R7-5	PPP6R3	10.202 ± 1.275	14.689 ± 0.614	13.495 ± 1.168	12.77 ± 1.416	+	+	+	+	0.296123	0.211308	0.00738633	0.00127031	+	+	+					2.98609	1.1252	489	4.70456	3.28087	3.51064	2.19336	2.78561	1.58777
G3V1A4;E9PK25;P23528;E9PP50;E9PLJ3;E9PQB7;E9PS23	CFL1	16.42 ± 0.486	19.003 ± 0.868	19.469 ± 0.418	19.577 ± 0.31	+	+	+	+	0.115519	0.0575411	0.063033	0.0124079	+	+	+	+	+			4.97664	0.77467	982	2.58303	2.69243	3.04878	4.11215	3.15702	4.46244
E9PS17;E9PK59;Q96KG9-5;Q96KG9-3;Q96KG9-4;Q96KG9-6;Q96KG9-2;Q96KG9;H0YCI6;A0A0A0MQX4;E9PPN3	SCYL1	11.378 ± 0.719	11.774 ± 1.473	12.497 ± 2.003	11.926 ± 0.828	+	+	+	+	0.397525	0.408549	-0.0996069	0.0334056											0.395094	0.189162	1.119	0.476922	0.54768	0.447928
E9PK67;E9PNI7;Q53GL7;E9PPE7;E9PM86;E9PSE7;E9PIA6;E9PIK9;E9PJI2;E9PPV8;F8W8G7;E9PSG8;E9PLE8;E9PPU2;E9PQQ6	PARP10	16.722 ± 1.38	14.61 ± 1.296	14.572 ± 0.872	14.19 ± 0.272	+	+	+	+	-0.151264	0.0398496	0.128242	0.0343047				+		+			0.54489	1306	-2.11168	1.17274	-2.1498	1.41087	-2.53147	1.94434
E9PK69;P0CI26;P0CI25	TRIM49	14.308 ± 4.655	14.382 ± 2.705	15.528 ± 6.161	15.463 ± 4.263	+	+	+	+	-0.00863916	0.00744645	0.0638375	0.0126364							+				0.0739627	0.00923018	1.22079	0.117728	1.15495	0.138496
E9PK85;P62070-2;P62070-3;P62070;P62070-4	RRAS2	9.632 ± 1.657	10.755 ± 0.445	11.959 ± 2.007	12.037 ± 2.794	+	+	+	+	0.406605	0.436432	-0.175159	0.0688366											1.59197	0.894403	1.74338	0.542395	3.32051	1.37741
E9PKC5;Q01432-3;Q01432;Q01432-5;Q01432-4;Q01432-6;E9PPG2;E9PIR5;E9PLK6;Q01432-2	AMPD3	12.538 ± 1.059	13.057 ± 1.412	13.147 ± 0.847	13.309 ± 0.944	+	+	+	+	0.377496	0.355583	-0.206243	0.0876491											0.519048	0.23812	0.609496	0.394325	0.771595	0.496699
E9PKD6;E9PPW0;Q9UN79	SOX13	8.893 ± 0.91	10.937 ± 0.584	11.531 ± 1.365	10.695 ± 0.209					0	0	0	0	+							2.18472	0.56965	1281	0	NaN	0	NaN	0	NaN
E9PKE3;P11142;P11142-2;E9PN89;E9PNE6;A8K7Q2;E9PQQ4;E9PQK7;E9PK54;E9PLF4;E9PN25;E9PPY6;E9PM13;E9PI65;E9PS65	HSPA8	17.029 ± 0.971	20.071 ± 0.392	20.1 ± 0.608	19.614 ± 0.909	+	+	+	+	0.302989	0.220597	-0.176324	0.0694907	+	+	+	+				3.63898	0.87402	845	3.04276	2.94309	3.07143	2.76328	2.58535	2.09147
E9PKG6;Q2L696;P80303-2;P80303;E9PLR0;E9PLE9;A0A2R8Y6G7;E9PJP3;E9PM22;H0YEG8	NUCB2	12.193 ± 2.459	15.042 ± 1.179	16.08 ± 1.58	15.535 ± 1.319	+	+	+	+	0.272545	0.182154	-0.167118	0.0644205											2.84901	1.08812	3.88668	1.42574	3.34204	1.27083
E9PKL9;Q13630;E9PP14;A0A0J9YX13;E9PLH9;E9PP60	TSTA3	15.808 ± 0.287	16.755 ± 0.445	16.078 ± 0.354	16.134 ± 0.645	+	+	+	+	0.300586	0.217301	-0.198572	0.0827328											0.94739	1.93459	0.270467	0.553091	0.326337	0.408141
E9PKP7;P17480-2;P17480;E9PMM2	UBTF	12.209 ± 2.67	15.243 ± 0.983	16.845 ± 4.055	14.985 ± 2.275	+	+	+	+	0.0578364	0.0305771	0.0783764	0.0169342											3.03343	1.11371	4.63583	0.979763	2.77568	0.783561
F5H6X6;E9PKU7;Q14697;Q14697-2;E9PNH1	GANAB	12.374 ± 0.594	15.44 ± 0.847	15.546 ± 0.531	15.755 ± 0.468	+	+	+	+	0.287767	0.200513	-0.0927024	0.0307682	+	+	+	+	+			4.8404	0.83153	895	3.06648	2.98878	3.172	3.68006	3.38098	3.96147
E9PL57;F8VSA6;E9PS38;S4R3E9;Q15843;Q86V88-3;Q86V88-2;Q86V88	NEDD8-MDP1	15.719 ± 0.573	17.893 ± 0.564	17.919 ± 0.394	17.935 ± 0.462	+	+	+	+	-0.0294892	0.00165452	-0.104977	0.0355192	+	+	+	+	+			4.12706	0.5927	1253	2.17381	2.7819	2.20033	3.13678	2.21614	3.02277
E9PLK3;P55786;P55786-2;A6NEC2;H0YDG0;E9PP11;H0YCQ5;E9PJY4;E9PPD4;A6NEC2-3;E9PJF9;E9PPZ2;A6NEC2-2	NPEPPS	14.842 ± 0.724	19.017 ± 0.353	18.436 ± 0.706	17.877 ± 1.048	+	+	+	+	0.250113	0.157797	-0.137965	0.0497806	+	+	+	+				4.68897	1.0775	547	4.17509	4.32581	3.59429	3.40852	3.03488	2.50667
Q9NRN7;E9PLW6;E9PNF3	AASDHPPT	12.435 ± 0.212	13.186 ± 2.13	13.998 ± 0.828	12.96 ± 1.758	+	+	+	+	0.101108	0.0501128	0.00396035	0.002043			+						0.44073	1430	0.666779	0.233659	1.56298	1.97457	0.478747	0.204352
E9PM69;R4GNH3;P17980;E9PN50;E9PMD8;E9PKD5;E9PLG2	PSMC3	12.866 ± 0.517	16.155 ± 0.516	15.634 ± 1.571	15.287 ± 1.87	+	+	+	+	0.315006	0.237846	-0.111114	0.0380032	+	+	+					1.81192	0.8288	896	3.28881	3.97848	2.76768	1.81019	2.42052	1.32911
E9PQR7;E9PM90;Q9UK41;Q9UK41-2;E9PR04;E9PLM9	VPS28	14.523 ± 0.596	15.914 ± 0.463	16.605 ± 0.884	15.212 ± 0.172	+	+	+	+	0.101099	0.0501081	0.0354149	0.00512277	+	+	+					2.73417	0.62805	1198	1.39128	1.98967	2.0824	2.10113	0.688626	1.16713
E9PMG1;H0YDT0;Q96D71-2;Q96D71-4;Q96D71-3;Q96D71;H0YE73;F2Z3L2	REPS1	10.283 ± 1.625	12.002 ± 1.088	11.579 ± 2.148	13.097 ± 0.359	+	+	+	+	-0.0124664	0.00633509	-0.00927102	0.00516932				+					0.20354	1573	1.53841	0.921992	1.11596	0.388935	2.63396	2.09897
E9PMR6;Q9NZN5-2;Q9NZN5	ARHGEF12	13.267 ± 1.851	14.51 ± 0.327	13.391 ± 0.883	13.106 ± 0.874	+	+	+	+	0.210856	0.121523	-0.0482065	0.015769											1.24237	0.629945	0.123933	0.0420316	-0.16122	0.0555113
E9PND2;E9PP21;P21291;E9PS42	CSRP1	15.935 ± 2.132	16.998 ± 1.284	18.532 ± 2.827	17.869 ± 1.448	+	+	+	+	0.0570353	0.0302516	-0.0205884	0.0080286											1.06311	0.370892	2.59686	0.714804	1.93405	0.734951
H0YDB2;E9PNJ4;G0XQ39;Q13586;Q13586-2	STIM1	14.739 ± 1.402	14.736 ± 0.555	15.059 ± 1.443	14.162 ± 0.5	+	+	+	+	0.26213	0.170473	-0.220053	0.0969931											-0.00317144	0.00140047	0.320045	0.118516	-0.577323	0.330218
E9PNN3;Q03393	PTS	9.484 ± 1.81	15.601 ± 0.44	15.309 ± 0.417	12.895 ± 2.502	+	+	+	+	0.0585061	0.0308502	0.0211772	0.00177145	+	+	+					3.34538	1.7233	28	5.75686	3.94495	5.4648	3.83225	3.08176	1.18938
E9PP16;Q8ND30-3;Q8ND30-2;Q8ND30;H0YET1;E9PIK8;E9PJA0;A0A3B3IS15;E9PI79;H0YDJ2	PPFIBP2	14.933 ± 1.23	15.388 ± 1.687	15.295 ± 0.521	15.684 ± 1.483	+	+	+	+	0.377496	0.355583	-0.135664	0.0487103											0.455466	0.168886	0.362411	0.216909	0.751567	0.332659
E9PP76;J3KNF4;O14618	CCS	12.736 ± 3.464	12.938 ± 2.483	15.953 ± 1.097	16.086 ± 0.428	+	+	+	+	-0.141894	0.0357169	-0.0197132	0.0078012											0.533959	0.084096	3.45817	0.851844	3.59147	0.92521
E9PPQ1;J3KNE7;Q16890-5;Q16890;E9PNQ9;E9PNK6;Q16890-4;Q16890-3;Q16890-2	TPD52L1	11.49 ± 1.128	15.702 ± 0.43	15.53 ± 0.546	14.423 ± 1.454	+	+	+	+	0.199398	0.112214	0.00662259	0.00144128	+	+	+					3.72719	1.2456	343	4.34006	3.01649	4.16823	2.86531	3.06117	1.64911
E9PPQ5;Q9UHD1-2;Q9UHD1;E9PIZ4;E9PSD5	CHORDC1	14.984 ± 1.954	14.623 ± 0.579	14.741 ± 0.783	13.92 ± 1.268	+	+	+	+	0.169197	0.0900092	-0.0390005	0.0130642											-0.360319	0.133293	-0.242847	0.0834497	-1.06387	0.40213
E9PQI5;E9PQ80;E9PSI1;Q9BY43;Q9BY43-2	CHMP4A	12.39 ± 0.881	12.75 ± 0.669	13.571 ± 0.656	12.968 ± 0.265	+	+	+	+	0.300586	0.217301	-0.266083	0.133503											0.359905	0.268064	1.18068	1.12393	0.578401	0.592775
E9PQA7;Q9NW68-9;Q9NW68-4;Q9NW68-8;Q9NW68-2;Q9NW68;Q9NW68-7;Q9NW68-3;E9PS77	BSDC1	13.769 ± 2.957	13.307 ± 1.15	15.139 ± 4.985	13.914 ± 1.591	+	+	+	+	-0.111207	0.0233948	-0.160213	0.0607642											-0.462027	0.107531	1.3705	0.185092	0.145335	0.0297296
H0YEN5;E9PQD7;P15880	RPS2	11.494 ± 0.692	15.273 ± 1.147	14.079 ± 1.907	14.379 ± 1.244	+	+	+	+	0.290196	0.203596	-0.314054	0.183221	+	+		+				2.02071	0.81662	918	3.9084	2.75154	2.7143	1.37186	3.01478	2.10189
H0YCW1;E9PQP6;P49354;E9PN85;P49354-2	FNTA	13.163 ± 0.909	13.36 ± 1.277	13.538 ± 0.345	13.186 ± 1.664	+	+	+	+	0.0562341	0.0299272	-0.228491	0.103037											0.196556	0.0913292	0.374663	0.327805	0.0227871	0.00806262
G3V1E1;E9PQT3;P17405-3;P17405-2;P17405-4;P17405;E9PPK6;H0YEP5	SMPD1	13.17 ± 0.599	16.109 ± 0.388	15.556 ± 0.654	15.472 ± 0.648	+	+	+	+	0.146764	0.0754503	-0.132595	0.0473015	+	+	+	+				4.23418	0.7045	1087	2.93907	3.76152	2.3864	2.7709	2.30245	2.70314
E9PQY2;Q9NQP4	PFDN4	12.459 ± 0.528	15.175 ± 1.196	14.427 ± 2.348	12.145 ± 2.694	+	+	+	+	-0.0523203	0.00435631	-0.0540229	0.0175448		+							0.82203	908	2.71639	2.22335	2.06122	0.944402	-0.196412	0.052189
E9PR38;H0YEH2;Q5T1Z4;Q5T1Z8;Q14671-4;Q14671-2;Q14671;Q14671-3;H0YC97;A0A0C4DG68;H0YDK8;A0A0A0MR59;Q8TB72-2;Q8TB72-4;Q8TB72-3;Q8TB72	PUM1	10.329 ± 2.174	11.533 ± 0.442	10.669 ± 2.14	10.461 ± 0.646	+	+	+		0.5	0	-0.243416	0.114401											1.70574	0.802285	1.88641	0.717517	1.25882	0.485557
E9PS97;Q9NVD7	PARVA	11.133 ± 2.033	14.919 ± 0.683	15.618 ± 0.887	15.714 ± 1.103	+	+	+	+	0.338037	0.274992	0.0122321	0.000202629	+	+	+	+	+			3.10337	1.0993	521	3.62014	2.11573	4.31983	2.38154	4.41507	2.31315
E9PSC8	C11orf57	9.721 ± 0.895	11.107 ± 0.465	10.548 ± 0.982	10.152 ± 1.349					0	0	0	0											0	NaN	0	NaN	0	NaN
E9PSH0;G5EA30;Q92879-5;Q92879-2;Q92879-3;Q92879-6;Q92879;Q92879-4	CELF1	9.296 ± 0.7	11.465 ± 0.48	10.593 ± 0.894	10.482 ± 1.256					0	0	0	0											0	NaN	0	NaN	0	NaN
F2Z2C0;G3V1J5;Q9Y2L1-2;Q9Y2L1	DIS3	9.94 ± 0.865	10.269 ± 0.213	11.597 ± 1.193	10.697 ± 0.354					0	0	0	0											0	NaN	0	NaN	0	NaN
F2Z2Y4;O00764-3;O00764;O00764-2	PDXK	11.63 ± 0.737	17.359 ± 0.488	16.954 ± 0.546	16.583 ± 0.66	+	+	+	+	0.249312	0.156981	-0.104977	0.0355192	+	+	+	+				7.35734	1.5135	107	5.72944	4.8878	5.32381	4.60975	4.95316	4.24121
F2Z388;P42766	RPL35	9.611 ± 1.559	10.702 ± 0.452	10.94 ± 0.419	9.919 ± 1.097					0	0	0	0											0	NaN	0	NaN	0	NaN
F2Z3E0;Q5JS54;Q5JS54-2	PSMG4	9.08 ± 1.239	13.866 ± 1.521	12.936 ± 2.683	12.519 ± 2.703		+	+	+	0.0242681	0.0179526	0.0707814	0.014649		+							1.1846	409	4.24205	1.91831	4.13772	1.88871	3.54718	1.35725
F2Z3J9;Q14914-2;Q14914;F6XGT7;Q5JVP2	PTGR1	12.509 ± 0.608	18.739 ± 0.086	18.441 ± 0.32	18.294 ± 0.4	+	+	+	+	0.127778	0.0642606	-0.0467604	0.0153356	+	+	+	+				10.0773	1.6718	38	6.22936	6.02854	5.93161	5.61578	5.78483	5.40371
F5GWE5;Q00169;I3L2X8;I3L4C0;I3L459;I3L4H1;I3NI10;I3L3W1;I3L471;I3L4U7	PITPNA	14.078 ± 0.967	16.999 ± 0.412	17.017 ± 0.426	17.243 ± 0.438	+	+	+	+	0.0113696	0.013626	-0.102676	0.0346066	+	+	+	+	+			4.68839	0.77472	981	2.92056	2.84224	2.93908	2.84462	3.16487	3.00144
F5GWL3;Q08AH3;H3BTX9;Q68CK6;H3BP39;A0A087WU25	ACSM2A	17.415 ± 1.109	19.228 ± 0.493	19.388 ± 0.773	19.621 ± 1.99	+	+	+	+	0.0666491	0.0342413	0.181944	0.0583938											1.8127	1.61207	1.97214	1.57333	2.20544	0.995752
F5GWN5;O00750	PIK3C2B	11.327 ± 0.627	11.566 ± 0.615	11.439 ± 0.281	11.697 ± 0.24	+	+	+	+	0.205248	0.116902	-0.251506	0.120949											0.238423	0.217083	0.111983	0.121823	0.369359	0.504333
Q9H4A3-7;F5GWT4;Q9H4A3-2;Q9H4A3-6;Q9H4A3-5;Q9H4A3;Q9H4A3-4;A6PVV2;H0Y7T5;F8W9F9;Q9Y3S1;F6UYG0;Q9Y3S1-2;Q9Y3S1-3;Q9Y3S1-4;Q9BYP7;Q9BYP7-2;Q9BYP7-4;Q9BYP7-3;Q96J92;Q96J92-3;K7ENT7;A0A087WYK2;Q96J92-2	WNK1	16.735 ± 0.822	17.651 ± 0.384	17.323 ± 0.5	17.19 ± 0.623	+	+	+	+	0.319813	0.245128	-0.131061	0.0466049											0.915861	1.04565	0.587814	0.572676	0.454876	0.385433
F5GWX2;Q9NRV9	HEBP1	9.258 ± 0.945	16.905 ± 1.134	16.453 ± 1.112	14.756 ± 3.704		+	+	+	0.212713	0.123081	-0.224899	0.100432	+	+	+					3.12123	2.1402	4	7.67655	4.22156	7.22424	4.09692	5.66639	1.70488
H0YFI1;F5H479;F5GX19;F5H3Y3;Q6IAA8	LAMTOR1	10.251 ± 0.602	11.269 ± 1.301	11.135 ± 0.949	11.153 ± 0.724	+	+	+	+	-0.0999906	0.0193252	0.19115	0.0631881											1.01839	0.687876	0.884361	0.77831	0.90257	0.984187
F5H5V4;F5GX23;J3KN29;O00233-2;O00233;F5H169;F5H7X1;O00233-3	PSMD9	13.817 ± 3.045	16.215 ± 0.889	16.345 ± 2.857	15.807 ± 0.96	+	+	+	+	0.0330007	0.0210421	-0.0374662	0.0126258											2.39839	0.74166	2.52816	0.566288	1.98973	0.586495
H0YKE7;F5GX29;H0YNG9;Q99653;H0YLX1;H0YLY7	CHP1	12.221 ± 2.595	12.19 ± 1.372	12.729 ± 1.418	14.112 ± 0.528	+	+	+	+	0.0850756	0.042411	-0.0198213	0.00782923											-0.031271	0.00713985	0.507709	0.128971	1.89071	0.691918
F5GXY9;F5GX41;V9GY83;P12318-2;P12318	FCGR2A	9.213 ± 1.026	10.265 ± 1.176	10.411 ± 0.828	10.378 ± 0.883					0	0	0	0											0	NaN	0	NaN	0	NaN
F5GYQ2;F5GX77;Q9UI30-2;Q9UI30	TRMT112	10.903 ± 1.094	14.562 ± 2.901	15.404 ± 0.929	14.519 ± 1.625	+	+	+	+	0.260086	0.168258	-0.185003	0.0744845			+	+					1.2484	342	3.6503	1.10536	4.63995	2.93694	3.75562	1.94735
F5H271;F5GXX6;Q9NQ89	C12orf4	9.729 ± 0.637	10.835 ± 0.709	10.238 ± 0.496	10.402 ± 0.385	+	+	+	+	0.315807	0.239044	-0.128759	0.0455696											1.10639	1.22743	0.509407	0.595566	0.673128	0.919205
P09486;F5GY03;E5RK62	SPARC	13.617 ± 0.871	14.762 ± 0.757	14.249 ± 1.937	15.134 ± 0.917	+	+	+	+	-0.0339511	0.00049659	0.0541892	0.00995794											1.14526	1.02503	0.590487	0.215033	1.51708	1.27291
F5GY80;F5H7G1;P07358	C8B	17.594 ± 0.81	18.143 ± 0.657	18.202 ± 0.302	17.754 ± 0.57	+	+	+	+	0.268539	0.177581	-0.147939	0.0545586											0.548756	0.477507	0.607505	0.678877	0.160106	0.120666
F5GYF8;O43166-3;O43166-2;O43166	SIPA1L1	9.692 ± 0.977	10.792 ± 0.878	10.849 ± 1.004	10.451 ± 1.347					0	0	0	0											0	NaN	0	NaN	0	NaN
H0YG54;H0YGR4;F5GYG5;Q9Y3B8-2;Q9Y3B8-3;Q9Y3B8	REXO2	14.665 ± 0.617	17.299 ± 0.244	16.776 ± 0.312	16.515 ± 0.463	+	+	+	+	0.223675	0.13258	-0.164816	0.0631881	+	+	+	+				4.97533	0.64308	1178	2.63412	3.675	2.11053	3.05573	1.84948	2.52204
M0R317;F5GYK2;Q9NRL3;Q9NRL3-3	STRN4	9.167 ± 1.255	10.665 ± 0.546	10.838 ± 1.215	10.404 ± 0.929					0	0	0	0											0	NaN	0	NaN	0	NaN
F5GYQ1;P61421;J3QL14;R4GN72;H3BQB4;H3BSG7;H3BQJ1	ATP6V0D1	13.351 ± 0.852	14.351 ± 0.647	14.542 ± 0.891	14.575 ± 0.625	+	+	+	+	0.369485	0.337035	-0.117252	0.0405621											0.999605	0.954778	1.1907	0.993264	1.2239	1.22383
F5H4R2;F5GYZ5;P04179-3;P04179;F5H3C5;G5E9P6;F5GXZ9;P04179-4;P04179-2	SOD2	11.626 ± 2.006	14.104 ± 1.319	11.86 ± 2.911	12.935 ± 2.173	+	+	+	+	0.343313	0.284381	-0.386825	0.298767											2.49528	1.06955	0.671781	0.161397	1.13747	0.30662
F5H001;F5GZH1;F5H7N8;P78380-2;P78380-3;P78380	OLR1	8.89 ± 1.979	10.928 ± 0.543	10.74 ± 0.563	10.725 ± 1.359					0	0	0	0											0	NaN	0	NaN	0	NaN
F5GZP6;Q86W92-3;Q86W92-4;Q86W92;Q86W92-2;H0YFE4	PPFIBP1	14.788 ± 2.003	17.123 ± 2.131	16.085 ± 2.584	16.201 ± 0.969	+	+	+	+	0.154776	0.0804757	-0.244602	0.115343											2.33494	0.79195	1.29706	0.339366	1.41287	0.600121
F5GZS6;J3KPF3;P08195-2;P08195-3;P08195;P08195-4;H0YFX4;F5H867;F5H0E2;H0YFS2	SLC3A2	11.696 ± 1.149	14.644 ± 0.926	14.612 ± 0.71	15.054 ± 0.743	+	+	+	+	0.271744	0.181231	-0.178625	0.0707943	+	+	+	+				3.18027	0.75359	1010	2.9482	2.14576	2.91606	2.30202	3.35733	2.57024
F5GZY1;Q9H993	ARMT1	11.438 ± 1.223	14.734 ± 2.605	12.63 ± 2.245	15.043 ± 1.39	+	+	+	+	0.158658	0.0829791	-0.111035	0.0379707				+					0.17742	1578	3.09874	1.03472	0.803555	0.238694	3.5461	2.09088
F5H039;Q9NQX3;Q9NQX3-2;G3V582;H0YJ30;G3V4R0;G3V355;G3V4D2;H0YJR5	GPHN	12.086 ± 0.831	17.302 ± 0.552	16.79 ± 0.531	16.309 ± 0.936	+	+	+	+	0.233289	0.141355	-0.129527	0.0459134	+	+	+	+				5.94046	1.365	218	5.21618	4.3471	4.70408	4.11939	4.22359	3.28648
F5H065;F5H2G5;Q9BQI9-2;Q9BQI9	NRIP2	9.72 ± 1.584	12.219 ± 1.107	10.772 ± 1.523	12.6 ± 0.976	+	+	+	+	0.0371204	0.0225459	-0.37458	0.274177									0.33334	1520	2.43761	1.60159	1.40078	0.66755	2.95126	2.04039
F5H0C4;Q9BRP4-2;Q9BRP4;F5H103;F5H3I1;Q9BRP4-3;F5H3E9;H0YGB1;F5H5D4;F5H0F7	PAAF1	9.477 ± 0.877	14.106 ± 0.497	13.634 ± 0.691	11.799 ± 1.458	+	+	+	+	0.198465	0.111479	-0.0680069	0.0220344	+	+	+					4.18582	1.4003	190	4.89687	2.73402	4.42496	2.44562	2.67585	1.22618
H0YGG4;F5H0D0;Q14232-2;Q14232	EIF2B1	10.212 ± 2.463	12.957 ± 2.103	12.118 ± 2.899	11.86 ± 3.216	+	+	+	+	0.0429443	0.0247237	-0.303926	0.171473											2.0971	0.594395	1.26149	0.278748	1.61985	0.37824
Q9NZD2;F5H0U5;H0YFS9	GLTP	10.133 ± 2.822	13.731 ± 2.789	12.269 ± 2.325	15.544 ± 0.595	+	+	+	+	0.0175455	0.015663	-0.210732	0.0906149				+					0.30527	1536	3.39984	0.978041	1.68856	0.446323	5.08741	2.18649
F5H0V7;F5H8G1;F5H1Z6;Q9Y365;F5GWK5;F5H5A8;F5H3G8;F5H8H3;F5GY11;F5GY07;H0YH17;H0YGA9;H0YFF3	STARD10	13.657 ± 1.644	16.343 ± 0.615	15.831 ± 0.459	15.211 ± 0.816	+	+	+	+	0.191629	0.106192	-0.0558782	0.0181224	+							1.88108	0.69164	1108	2.6862	1.65397	2.17368	1.36019	1.55369	0.849737
F5H157;Q15286;F5H7F8;Q15286-2	RAB35	10.425 ± 2.081	11.115 ± 0.344	11.191 ± 1.345	10.198 ± 0.644	+	+	+	+	0.0126482	0.0140426	-0.245303	0.115903											0.689848	0.26981	0.765895	0.252489	-0.155935	0.0508032
F5H5D7;F5H172;F5H7C7;F5H5C6;F5H746;Q9BQT9;Q9BQT9-2	CLSTN3	10.552 ± 0.345	11.29 ± 0.718	11.129 ± 0.247	10.621 ± 0.321	+	+	+	+	0.106707	0.05294	0.0315791	0.0041938											0.737627	0.945508	0.577074	1.4618	0.0690787	0.108306
F5H1M8;Q96MG8-2;Q96MG8	PCMTD1	9.968 ± 1.224	12.245 ± 1.468	11.608 ± 1.423	11.751 ± 1.148	+	+	+	+	0.192144	0.106584	-0.128131	0.0452888											2.73738	2.50345	1.49345	1.44574	1.46465	1.07011
F5H1U9;O75970-5;O75970-3;O75970-2;O75970;B7ZB24;H0YGQ3;H0YH70;F8WDQ8;A0A075B6R8	MPDZ	12.308 ± 0.462	14.157 ± 1.052	14.284 ± 0.743	13.427 ± 0.94	+	+	+	+	0.157179	0.0820203	-0.0581797	0.0188465		+	+						0.60167	1243	1.84918	1.74027	1.97586	2.39501	1.1188	1.11591
F5H265;P0CG48;F5GYU3;Q96C32;Q5PY61;J3QKN0;F5GXK7;F5H747;F5H388;B4DV12;F5H2Z3;F5H6Q2;J3QTR3;J3QS39;P62987;P62979;P0CG47;M0R2S1;M0R1M6;A0A2R8Y422;Q49A90;M0R1V7;F5GZ39;J3QSA3	UBC	18.264 ± 0.666	19.454 ± 0.919	19.895 ± 1.258	20.15 ± 0.779	+	+	+	+	-0.140849	0.0352673	0.0277432	0.00328422				+	+				0.37914	1487	1.18923	1.09184	1.6308	1.20888	1.88615	1.9855
Q9Y485;F5H269;E7EMZ0	DMXL1	13.879 ± 0.441	14.971 ± 1.204	15.294 ± 0.786	14.762 ± 1.326	+	+	+	+	0.371087	0.340641	-0.247671	0.117809											1.09257	0.856449	1.41487	1.69736	0.882967	0.596346
F5H365;Q15436;Q15436-2;G3V5X8;G3V4Q2;G3V4V1;G3V1W4;G3V3G5;G3V2R6;A0A2R8YF30;G3V5K1;A0A2R8Y633;A0A2R8Y7S7	SEC23A	13.529 ± 0.552	17.261 ± 0.724	16.367 ± 1.26	15.456 ± 1.539	+	+	+	+	0.307796	0.227339	-0.130294	0.0462585	+	+	+					2.57606	0.93266	764	3.7324	3.75	2.83835	2.20932	1.92683	1.24776
F5H442;Q99816;Q99816-2	TSG101	9.349 ± 1.751	11.074 ± 2.285	12.286 ± 1.722	11.863 ± 2.072	+	+	+	+	-0.0521676	0.00431404	-0.189362	0.077074											2.32344	0.877622	2.99153	1.24044	2.67513	1.04068
J3KS14;F5H478;J3KRU5;X6R3T8;J3QLH3;J3QQJ0;Q9UHR5-2;Q9UHR5	SAP30BP	11.02 ± 3.038	11.899 ± 1.535	13.737 ± 3.127	13.081 ± 1.76	+	+	+	+	0.228482	0.136914	-0.0650843	0.0210698											0.878591	0.204691	2.71683	0.586467	2.06088	0.545331
F5H5G4;Q9Y2W2	WBP11	10.44 ± 1.751	11.968 ± 1.622	10.955 ± 0.533	11.819 ± 2.365	+	+		+	0.428203	0.516543	-0.431249	0.421491											1.8208	0.65339	0.734117	0.328819	1.30201	0.348286
F5H5R8;P18440	NAT1	9.352 ± 0.861	12.93 ± 2.213	12.633 ± 1.921	11.073 ± 2.506		+	+	+	0.346116	0.289519	-0.134441	0.0481462		+							0.99959	662	3.90491	1.82771	3.2027	1.41986	2.45182	0.979831
H7C5W6;F5H619;Q86XA9-2;Q86XA9	HEATR5A	9.867 ± 0.52	12.258 ± 1.776	11.363 ± 2.28	10.718 ± 1.413	+	+	+	+	0.0473077	0.0263958	-0.456041	0.534886		+							0.6974	1100	2.8204	2.12659	1.94628	0.955885	0.941963	0.538519
F5H669;Q8N684-2;Q8N684;Q8N684-3;J3QT54;F5H6M0;F5H047	CPSF7	12.037 ± 3.263	13.585 ± 2.354	12.911 ± 1.365	13.28 ± 0.62	+	+	+	+	0.0919659	0.0456509	-0.0840989	0.027604											1.635	0.338647	1.12839	0.261197	1.32922	0.327926
F5H6E2;O00159-2;O00159-3;O00159	MYO1C	11.151 ± 0.705	12.212 ± 1.11	11.367 ± 0.973	11.596 ± 1.873	+	+	+	+	0.29153	0.205307	-0.0486255	0.0158951											0.824529	0.471776	0.197105	0.119846	0.445087	0.172626
F5H6I6	CAND1	9.497 ± 1.034	10.55 ± 0.837	11.088 ± 0.822	10.781 ± 0.475					0	0	0	0											0	NaN	0	NaN	0	NaN
F5H6I7;Q6DD88	ATL3	16.188 ± 1.306	16.382 ± 2.213	16.532 ± 3.15	16.068 ± 1.801	+	+	+	+	-0.132838	0.0318919	0.121338	0.0316375											0.193904	0.0530592	0.343147	0.0720358	-0.120916	0.03764
F5H6P7;P61326;Q96A72;F5H3U9;F5H6N1;P61326-2	MAGOHB	12.584 ± 3.84	12.277 ± 2.288	13.737 ± 3.881	12.401 ± 4.753	+	+	+	+	-0.113573	0.024282	0.117299	0.0301183											-0.608182	0.0986938	1.27402	0.190033	0.151453	0.0174045
J3KR44;F5H6Q1;Q96FW1;F5H3F0;F5GYN4;F5GYJ8;Q96FW1-2	OTUB1	15.321 ± 1.766	17.112 ± 0.883	16.15 ± 0.567	16.458 ± 0.367	+	+	+	+	0.120326	0.0601309	-0.144103	0.0526937											1.79145	0.922442	0.829484	0.391865	1.13695	0.59464
F5H7L0;Q8WVL7	ANKRD49	8.845 ± 1.656	10.637 ± 0.319	11.057 ± 0.729	10.661 ± 1.24					0	0	0	0											0	NaN	0	NaN	0	NaN
F5H7Q6;Q9H1J7	WNT5B	9.811 ± 1.85	11.392 ± 0.448	11.367 ± 0.909	11.392 ± 1.248	+	+	+	+	0.368683	0.335251	-0.248438	0.118432											1.58093	0.830379	1.55626	0.740414	1.5814	0.685709
F5H8B0;P08709-2;P08709	F7	8.691 ± 1.065	10.935 ± 0.568	10.721 ± 0.97	10.177 ± 1.184					0	0	0	0											0	NaN	0	NaN	0	NaN
I3L352;I3L0H8;F6QDS0;H3BQK0;Q9UMR2-3;Q9NUU7-2;Q9UMR2-2;Q9UMR2-4;Q9NUU7;Q9UMR2	DDX19A	12.305 ± 0.874	16.527 ± 0.9	16.129 ± 0.569	15.54 ± 0.875	+	+	+	+	0.247709	0.155359	-0.141801	0.0515912	+	+	+	+				4.46364	1.1261	488	4.22284	3.28108	3.82473	3.48401	3.23536	2.7091
F6R0L0;Q8NDZ2-4;Q8NDZ2-3;Q8NDZ2	SIMC1	9.462 ± 1.505	10.76 ± 0.728	10.719 ± 0.949	10.516 ± 1.28					0	0	0	0											0	NaN	0	NaN	0	NaN
F6S2S5	LASP1	9.141 ± 1.212	10.588 ± 0.823	10.866 ± 0.923	10.444 ± 0.973					0	0	0	0											0	NaN	0	NaN	0	NaN
H7C3P4;F6S8M0;P15586-2;P15586;F5H4C6;H0YFA9	GNS	12.924 ± 0.915	18.359 ± 0.855	17.808 ± 0.91	17.976 ± 0.9	+	+	+	+	0.195635	0.109269	-0.237697	0.109941	+	+	+	+				5.35126	1.3586	226	5.43457	3.88915	4.8839	3.55815	5.05218	3.65232
F6T1Q0;Q6L8Q7-2;Q6L8Q7	PDE12	13.969 ± 0.947	15.704 ± 0.574	15.046 ± 0.71	14.892 ± 0.517	+	+	+	+	0.274949	0.184947	-0.114183	0.0392732											1.73461	1.69403	1.07634	0.925183	0.922102	0.859519
F6TLX2;Q9HC38-2;Q9HC38;I3L3Q4;Q9HC38-3;I3L1I0	GLOD4	15.26 ± 0.818	17.178 ± 1.73	17.533 ± 0.345	16.648 ± 1.212	+	+	+	+	0.024188	0.0179249	0.10446	0.0254848			+						0.66415	1149	1.9185	1.03745	2.27286	2.66259	1.38769	0.972937
F6U236;Q9BY11	PACSIN1	13.469 ± 0.834	14.843 ± 0.852	14.754 ± 0.822	14.323 ± 0.205	+	+	+	+	0.081871	0.0409391	0.133613	0.036442											1.37438	1.21691	1.28464	1.15085	0.853565	1.02639
H0YB70;J9JIE9;F6UJY1;Q5T013-4;Q5T013	HYI	8.852 ± 1.249	13.519 ± 1.837	13.68 ± 0.632	13.715 ± 1.072		+	+	+	0.142862	0.0730693	-0.235525	0.108281	+	+	+	+				3.51914	1.0728	551	4.30532	2.28482	4.01039	2.44111	4.46507	3.0879
P51531;P51531-2;F6VDE0;A0A0U1RRG6;A0A0U1RQW7;B1ALF6;A0A0U1RR26;A0A0U1RQX3;A0A0U1RR83;A0A0U1RRN2;F6XE55;A0A1W2PS06;A0A0U1RQU0;B4DNT1;A0A2R8YG32;A0A2R8Y7Y7;A0A2R8YF80;A0A2R8Y7F3;A0A2R8Y526;A0A2R8Y440;A0A0U1RRF5;A0A0U1RQZ9;A0A2R8YGG3;A0A2R8Y6V2;A0A2R8Y7S2;A0A2R8Y4P4;Q9HBD4;A0A2R8YFK5;A0A2R8Y5K3;A0A2R8YF58;A0A0U1RRD6;A0A2R8Y523;A0A0A0MT49;F6UH26;K7EP28;A0A0U1RR09;B1ALG1;F6T8Q0;B1ALG2;P51532-5;P51532-…	SMARCA2	13.068 ± 0.422	13.67 ± 2.675	14.842 ± 0.552	15.383 ± 0.456	+	+	+	+	0.192902	0.107164	-0.073539	0.0238992			+	+	+				0.35675	1507	0.940012	0.404488	1.77426	2.65746	2.31508	3.52229
F6VRR5;Q9BY77;F8WCX5;Q9BY77-2	POLDIP3	13.11 ± 0.684	14.19 ± 1.157	14.618 ± 1.381	13.681 ± 0.518	+	+	+	+	0.102701	0.0509098	0.158162	0.0469526											1.07978	0.797728	1.50763	1.00786	0.571001	0.63522
F8VNT9;F8VV56;F8W022;F8VWK8;P08962-3;P08962-2;P08962	CD63	11.765 ± 2.831	10.464 ± 1.014	13.341 ± 3.563	13.048 ± 1.482	+	+	+	+	0.163589	0.086225	-0.0873322	0.0287775											-1.30065	0.376563	1.57602	0.288705	1.28348	0.344505
F8VP99;F8VP63;F8VYN9;P40616-2;P40616	ARL1	12.175 ± 1.726	13.838 ± 3.316	13.306 ± 1.892	15.079 ± 0.763	+	+	+	+	0.2243	0.133138	-0.063763	0.0206384				+					0.09692	1591	1.24045	0.285144	0.802877	0.308779	2.57658	2.06662
F8VPD4;P27708;H7BZB3;H7C2E4	CAD	13.847 ± 0.1	14.906 ± 0.664	14.898 ± 1.055	14.915 ± 1.386	+	+	+	+	0.32462	0.252646	-0.086565	0.0284974											1.05908	1.70605	1.05111	1.02409	1.06849	0.757244
F8VPE8;G3V210;F8VW21;F8VU65;F8VWS0;P05388-2;P05388;F8VWV4;F8VS58;F8VQY6;F8VRK7;F8VZS0;Q8NHW5	RPLP0	13.074 ± 1.787	16.315 ± 0.681	16.466 ± 1.094	16.152 ± 1.855	+	+	+	+	0.0850756	0.042411	-0.0489737	0.0160002		+							0.93438	761	3.24136	1.83349	3.39201	1.75113	3.07771	1.26724
F8VR84;F8VQQ3;Q9HB07	C12orf10	11.577 ± 0.538	14.204 ± 0.509	12.601 ± 1.296	12.705 ± 1.609	+	+	+	+	0.209254	0.120189	-0.111114	0.0380032		+							0.41311	1454	2.62676	3.40427	1.02413	0.71099	1.12772	0.634477
F8VQR7;F8VW96;Q16527	CSRP2	9.911 ± 1.483	10.732 ± 0.794	11.785 ± 1.243	11.417 ± 1.48	+	+	+	+	0.351859	0.300394	-0.249205	0.119057											0.820826	0.435542	1.87371	0.996127	1.50576	0.697528
F8VUA7;F8VQX7;Q9BZF1-3;Q9BZF1-2;Q9BZF1;Q9H0X9-3;Q9H0X9-2;Q9H0X9	OSBPL8	11.763 ± 2.118	13.158 ± 0.698	13.529 ± 1.973	12.76 ± 1.23	+	+	+	+	0.310199	0.230788	-0.175557	0.0690594											1.39432	0.589046	1.766	0.571581	0.997071	0.350051
F8VQZ7;P50579-3;P50579;G3V1U3;F8VRR3;P50579-2;F8VY03	METAP2	16.199 ± 2.674	19.935 ± 1.946	20.395 ± 3.722	20.685 ± 2.942	+	+	+	+	0.313404	0.235469	-0.0374662	0.0126258											3.73637	1.18981	4.19671	0.932803	4.48685	1.18835
F8VR42;Q8IXS2;Q8IXS2-2	CCDC65	8.828 ± 1.474	10.604 ± 0.759	11.124 ± 1.09	10.642 ± 0.834					0	0	0	0											0	NaN	0	NaN	0	NaN
F8VS81	TWF1	9.257 ± 0.623	10.04 ± 0.723	12.149 ± 3.131	10.696 ± 1.474	+	+	+	+	-0.091979	0.016552	-0.00677939	0.00456305											0.782443	0.817525	2.89172	0.920683	1.43815	0.911962
F8VU90	FKBP11	9.08 ± 1.485	9.682 ± 0.594	9.933 ± 1.625	10.516 ± 0.801					0	0	0	0											0	NaN	0	NaN	0	NaN
F8VV64;Q63HR2-5;Q63HR2-2;Q63HR2-6;Q63HR2;Q63HR2-4;R4GMX1	TNS2	11.48 ± 2.587	11.44 ± 1.064	13.766 ± 1.906	11.775 ± 1.408	+	+	+	+	0.193231	0.107415	-0.106511	0.0361333											-0.0400188	0.00961727	2.28576	0.688967	0.295017	0.0716941
F8VWH9;Q8N6T3-4;Q8N6T3-5;Q8N6T3;Q8N6T3-2;E5RHH7;E5RHT6;E5RHC5;F8W1U7;Q8N6T3-3	ARFGAP1	11.578 ± 3.518	13.099 ± 0.388	12.484 ± 1.904	13.453 ± 0.713	+	+	+	+	0.0602399	0.0315613	-0.151007	0.0560757											1.52062	0.373519	0.905716	0.176173	1.87499	0.473173
F8VXC8;Q8TAQ2-2;Q8TAQ2-3;Q8TAQ2;Q92922	SMARCC2	12.629 ± 0.745	14.374 ± 0.432	14.502 ± 1.056	14.327 ± 0.525	+	+	+	+	0.258926	0.167012	0.0377164	0.00568956	+	+		+				1.99504	0.51205	1344	1.74454	2.17388	1.87327	1.56296	1.69814	2.00987
Q05DG7;F8VXU5;Q9UBQ0;Q9UBQ0-2	VPS29	10.518 ± 0.354	11.539 ± 1.068	11.331 ± 1.05	11.401 ± 1.759	+	+		+	0.21266	0.123036	-0.492616	1											1.39757	1.04034	1.42554	1.0788	1.4178	0.679416
F8VYE8;P36873;P36873-2;F8VR82;F8W0W8;A0A087WYY5	PPP1CC	13.733 ± 1.368	15.889 ± 0.769	14.829 ± 1.029	15.135 ± 0.507	+	+	+	+	0.113116	0.0562676	0.0331134	0.00456305											2.15599	1.47628	1.09538	0.605706	1.40197	0.987106
F8VYV2;H0YHA7;J3QQ67;Q07020-2;Q07020;F8VUA6;G3V203;A0A075B7A0	RPL18	11.875 ± 1.089	14.796 ± 0.758	14.133 ± 1.353	12.869 ± 1.718	+	+	+	+	0.149969	0.077438	0.100624	0.0241564		+							0.78628	964	2.92113	2.3411	2.25766	1.39056	0.993348	0.436089
H0YHG0;F8VZQ9;P82979	SARNP	11.968 ± 1.252	13.319 ± 1.081	14.682 ± 0.88	13.94 ± 0.45	+	+	+	+	-0.0527226	0.00446791	-0.0535767	0.0174067	+		+					1.93632	0.67975	1130	1.35152	0.814286	2.7143	1.91637	1.97244	1.59941
F8VZY9;P05783;CON__H-INV:HIT000015463;CON__Q92764;C4AM86;CON__Q497I4;Q92764	KRT18	11.69 ± 0.721	16.015 ± 0.605	15.64 ± 1.228	15.317 ± 1.388	+	+	+	+	0.292574	0.206657	0.00396098	0.00204285	+	+	+	+				3.61911	1.134	474	4.32461	4.02784	3.95026	2.8393	3.62697	2.45002
F8W031;F8W1K5;F8VXJ7;Q9Y2B0;F8W0J2;H0YI18;F8VP03;F8VWQ5;F8VU34;F8VR34;F8VTT8;F8W4S1	CNPY2	12.42 ± 0.388	13.262 ± 1.162	13.424 ± 0.991	13.737 ± 0.752	+	+	+	+	0.353462	0.303515	-0.200106	0.083701											0.842199	0.66085	1.00424	0.966607	1.3175	1.68228
F8W038;Q8IXM2-2;Q8IXM2;Q8IXM2-3	C17orf49	10.087 ± 1.927	13.426 ± 0.785	11.944 ± 1.874	12.39 ± 1.779	+	+	+	+	0.268064	0.177045	0.00996845	0.000697733											1.81329	0.632303	1.10198	0.462941	1.48844	0.588861
F8W1C3;Q99542	MMP19	8.844 ± 1.664	10.343 ± 0.509	10.594 ± 0.827	10.684 ± 0.652					0	0	0	0											0	NaN	0	NaN	0	NaN
F8W1V3;P55061;P55061-2	TMBIM6	9.394 ± 1.103	13.719 ± 1.407	13.345 ± 2.093	10.458 ± 0.771	+	+	+	+	0.133372	0.0674564	-0.0790023	0.0257918	+	+	+					2.65077	1.3382	245	3.87937	2.06813	3.75932	1.85555	0.34962	0.179563
F8W6G1;Q9UHY1	NRBP1	11.474 ± 0.552	13.233 ± 2.386	12.578 ± 1.726	11.83 ± 1.939	+	+	+	+	0.252548	0.1603	-0.181437	0.0724067											1.38277	0.421394	0.913244	0.368051	0.62251	0.258271
F8W6H5;O14638	ENPP3	11.058 ± 0.523	13.455 ± 1.521	12.908 ± 1.171	13.319 ± 0.367	+	+	+	+	-0.108803	0.0225039	0.000125132	0.00292575				+					0.51384	1343	2.39736	1.60864	1.84978	1.55485	2.26061	3.39803
F8W6I7;P09651-3;P09651-2;P09651;F8VZ49;Q32P51;F8VTQ5;H0YH80;A0A2R8Y4L2;F8VYN5;F8W646	HNRNPA1	13.816 ± 0.472	16.926 ± 0.636	16.974 ± 0.57	16.427 ± 0.773	+	+	+	+	0.168395	0.0894625	0.0231402	0.00221792	+	+	+	+				4.56233	0.90134	805	3.10991	3.64859	3.15849	3.84978	2.61135	2.92524
H7C4V7;H0Y8E8;F8W6N3;Q92560	BAP1	9.337 ± 0.975	10.265 ± 0.357	10.333 ± 1.336	11.057 ± 0.339					0	0	0	0											0	NaN	0	NaN	0	NaN
F8W717;A0A3B3IU69;O00423;O00423-3;G3V500;G3V4U5;G3V497;H0YJK4;H0YJY3;G3V3N9	EML1	12.826 ± 0.885	15.506 ± 0.742	15.079 ± 1.145	14.827 ± 1.028	+	+	+	+	0.332632	0.265737	-0.227724	0.102477	+	+						2.04025	0.67236	1140	2.68078	2.45197	2.25354	1.68281	2.00122	1.59189
F8W733;Q9NXR7-4;Q9NXR7-3;Q9NXR7;Q9NXR7-1;C9J2G0;A0A075B7D2	BRE	14.225 ± 0.551	15.356 ± 1.699	15.489 ± 0.936	15.628 ± 1.168	+	+	+	+	0.132344	0.0668625	0.00702966	0.00135006											1.13077	0.598042	1.26404	1.23054	1.40283	1.13766
F8W785;O00461	GOLIM4	12.727 ± 2.546	12.857 ± 0.995	13.631 ± 1.888	14.323 ± 0.652	+	+	+	+	0.180847	0.0981983	-0.24674	0.117057											0.412802	0.0942787	1.18676	0.274357	1.87897	0.56538
F8W8D4;Q8TBC4-2;Q8TBC4	UBA3	12.941 ± 0.861	14.612 ± 1.543	14.751 ± 1.568	15.046 ± 0.864	+	+	+	+	0.281358	0.192586	-0.0804277	0.026294											1.67095	0.968775	1.80979	1.04844	2.10517	1.8659
F8W8W4;Q9UHG3;C9JM55;C9K055;Q9UHG3-2;C9JGT6	PCYOX1	13.879 ± 1.115	14.502 ± 0.47	14.649 ± 0.856	14.408 ± 0.669	+	+	+	+	0.355865	0.308269	-0.190133	0.0775379											0.622488	0.464224	0.770267	0.501484	0.529055	0.349743
F8W914;Q9NQC3-2;Q9NQC3-5;Q9NQC3	RTN4	10.147 ± 2.05	16.33 ± 2.19	17.529 ± 0.547	17.8 ± 0.537	+	+	+	+	0.116551	0.0580921	0.114321	0.0290173	+	+	+	+	+			4.39631	1.8325	17	6.05057	2.30492	7.24966	3.67455	7.52147	3.76705
F8W9E7;Q96BJ8-2;Q96BJ8;Q96BJ8-3	ELMO3	12.992 ± 1.167	14.469 ± 1.399	13.385 ± 0.709	13.524 ± 0.479	+	+	+	+	0.223675	0.13258	-0.362746	0.252852											1.47737	0.806971	0.393146	0.232347	0.532749	0.365912
F8W9U3;Q96IU4-2;Q96IU4	ABHD14B	13.951 ± 0.427	15.981 ± 1.13	15.993 ± 0.683	16.364 ± 0.65	+	+	+	+	-0.075956	0.0113263	0.168135	0.0515912	+	+	+	+	+			2.50612	0.51888	1336	2.03021	1.81889	2.0415	2.64135	2.41286	3.09252
Q567U6;F8W9X7;H7C050	CCDC93	13.998 ± 1.116	15.494 ± 1.95	15.849 ± 1.784	15.114 ± 0.902	+	+	+	+	0.107508	0.0533506	-0.101141	0.0340039											1.49538	0.635587	1.85059	0.889207	1.11528	0.76668
H0Y5T1;F8WA11;Q7Z460-2;Q7Z460-4;Q7Z460-5;Q7Z460-3;Q7Z460	CLASP1	15.205 ± 0.226	15.815 ± 0.586	15.785 ± 0.842	15.426 ± 0.825	+	+	+	+	0.290171	0.203563	-0.262247	0.130101											0.610115	0.999878	0.58086	0.636761	0.221266	0.20528
H0YDX3;F8WA39;Q13613-2;Q13613;E9PIH9;Q8NEC6	MTMR1	16.484 ± 0.97	17.522 ± 2.104	18.425 ± 3.428	16.442 ± 1.556	+	+	+	+	0.200442	0.113041	0.132078	0.0358257											1.03765	0.392603	1.94091	0.497923	-0.0424261	0.0156581
F8WAE5;Q9BY44-4;Q9BY44-3;Q9BY44;Q9BY44-2;H7C5Q3;C9IZE1;H7C5R5	EIF2A	11.056 ± 2.46	11.88 ± 0.562	12.223 ± 1.623	11.923 ± 0.984	+	+	+	+	-0.0203205	0.00412298	-0.121087	0.0422004											0.623447	0.184815	1.16703	0.338632	0.866235	0.269692
F8WC58;F8WBW7;F8WBS9;F8WB01;F8WCQ8;F8WE99;Q9UKC9-2;Q9UKC9	FBXL2	9.172 ± 0.332	10.815 ± 1.008	10.523 ± 0.954	10.397 ± 0.591					0	0	0	0											0	NaN	0	NaN	0	NaN
F8WC32;Q96GG9	DCUN1D1	12.179 ± 3.152	14.62 ± 2.862	11.684 ± 2.712	11.755 ± 1.791	+	+	+	+	0.0188441	0.0160994	-0.117884	0.0408301											2.12904	0.458814	-0.772536	0.152516	-0.364831	0.0829413
F8WCD1;Q9BXI6;Q9BXI6-2;F8W9Y7;H0Y5R9;B5MD46;H7C1Q1	TBC1D10A	11.114 ± 0.118	12.514 ± 0.967	11.583 ± 0.952	11.767 ± 0.763	+	+	+	+	0.33824	0.275347	-0.194736	0.0803444											1.40065	1.54876	0.469676	0.43718	0.653349	0.848832
F8WDQ7;F8WDW8;Q96PB1	CASD1	9.037 ± 1.355	11.508 ± 0.397	10.938 ± 1.095	10.226 ± 0.689					0	0	0	0											0	NaN	0	NaN	0	NaN
F8WDW5;Q8N271-2;Q8N271	PROM2	9.619 ± 1.365	14.887 ± 0.438	11.486 ± 2.813	12.34 ± 3.406	+	+	+	+	-0.00593209	0.00824597	-0.0474118	0.0155304		+							0.6911	1111	5.02802	4.07878	1.89361	0.692701	3.06125	1.04982
F8WE41;P52298-3;P52298	NCBP2	11.001 ± 1.344	11.218 ± 1.633	11.412 ± 0.514	11.456 ± 1.08	+	+	+	+	0.0201823	0.016552	-0.0190541	0.00763068											0.216684	0.0734376	0.410614	0.229927	0.454466	0.209657
F8WJN3;Q16630-3;Q16630;Q16630-2;F8W084;A0A3B3ISW1	CPSF6	20.432 ± 1.331	19.614 ± 0.817	20.049 ± 0.481	20.677 ± 0.103	+	+	+	+	-0.0567283	0.00559209	0.152792	0.0445457											-0.817467	0.474269	-0.382709	0.215984	0.245479	0.139232
G3V0E5;P02786	TFRC	15.059 ± 0.363	14.988 ± 0.563	14.681 ± 0.658	14.964 ± 0.402	+	+	+	+	0.22688	0.135458	-0.270686	0.137685											-0.0713472	0.0764961	-0.378401	0.45251	-0.0955522	0.132931
G3V153;Q14444-2;Q14444;E9PLA9	CAPRIN1	13.248 ± 0.107	16.64 ± 0.842	16.232 ± 0.983	15.798 ± 1.127	+	+	+	+	0.277352	0.187779	-0.108813	0.037063	+	+	+	+				3.29307	0.88514	828	3.39209	3.6885	2.98425	3.02855	2.55003	2.3891
G3V160;Q969H4-2;Q969H4	CNKSR1	9.149 ± 1.246	13.745 ± 0.847	12.284 ± 1.605	11.005 ± 1.498	+	+	+	+	0.309343	0.229553	-0.142086	0.0517269	+	+						2.59038	1.0137	642	4.24162	3.74911	2.78014	1.75714	1.36511	0.838216
G3V1D3;G3V180;Q9NY33-4;Q9NY33;E9PQ14	DPP3	15.587 ± 0.869	18.104 ± 0.436	17.469 ± 0.803	17.236 ± 0.866	+	+	+	+	0.239698	0.147449	-0.091168	0.0301941	+	+						2.43984	0.58889	1258	2.51729	2.68567	1.88279	1.72006	1.64908	1.44131
G3V1B8;H0YEB6;O60232	SSSCA1	10.009 ± 0.852	10.434 ± 0.443	10.687 ± 0.623	10.206 ± 0.398	+	+	+	+	0.316609	0.240248	-0.273754	0.140534											0.4253	0.387279	0.678459	0.609182	0.197319	0.161533
G3V1L9;Q07157;A0A087X0K9;G5E9E7;Q07157-2;H0Y3R8;H0YKB1	TJP1	13.492 ± 0.958	15.592 ± 0.264	15.817 ± 0.666	15.526 ± 0.724	+	+	+	+	0.283761	0.195524	-0.213148	0.0922391	+	+	+					2.78667	0.63646	1187	2.1003	2.25764	2.32559	2.14094	2.03409	1.83163
G3V1P3;Q969J3	LOH12CR1	9.872 ± 2.696	11.276 ± 1.566	11.474 ± 2.502	10.963 ± 1.544	+	+	+	+	0.184418	0.1008	-0.1395	0.0505008											1.40369	0.395151	1.60167	0.37956	1.09116	0.293545
G3V1R5;O43847;O43847-2;H0Y5G9;F5H7V1	NRD1	10.449 ± 0.806	14.239 ± 1.482	13.228 ± 2.023	10.216 ± 0.844	+	+	+		0.357823	0.31221	-0.332171	0.206307	+	+						2.55851	1.045	593	3.82469	2.3726	2.65218	1.13463	0.217546	0.110046
G3V1Y8;Q86U10;Q86U10-3;H0YHD3	ASPG	12.825 ± 0.596	12.946 ± 1.555	11.848 ± 1.285	10.69 ± 0.47	+	+	+		0.224128	0.132985	-0.349408	0.231199				+		+			0.021262	1597	-0.080188	0.0273622	-0.77143	1.02908	-2.1592	2.20756
G3V217;Q8NA47-2;Q8NA47	CCDC63	9.724 ± 1.378	10.435 ± 0.654	10.835 ± 0.446	10.243 ± 0.736					0	0	0	0											0	NaN	0	NaN	0	NaN
G3V5D8;G3V232;Q8N142;Q8N142-2	ADSSL1	10.38 ± 1.569	12.057 ± 2.426	11.169 ± 1.485	12.048 ± 0.633	+	+	+	+	0.248786	0.156447	0.133622	0.0364459											2.40906	0.931723	0.928067	0.306369	1.75511	0.800115
G3V5I6;G3V256;H0YJA2;Q6PJT7-10;Q6PJT7-4;Q6PJT7-3;Q6PJT7-11;Q6PJT7-5;Q6PJT7-9;Q6PJT7-2;Q6PJT7;G3V3Y4;A0A3B3IT62	ZC3H14	12.878 ± 3.254	13.512 ± 0.561	15.35 ± 3.375	13.825 ± 0.495	+	+	+	+	0.0506261	0.027691	-0.209312	0.0896693											0.633469	0.146042	2.47199	0.478549	0.946363	0.231992
G3V3U4;G3V3I1;G3V295;G3V5Z7;P60900-2;P60900	PSMA6	14.126 ± 1.371	18.088 ± 0.65	17.818 ± 0.44	17.732 ± 0.652	+	+	+	+	0.248511	0.156168	-0.0842635	0.0276633	+	+	+	+				4.1728	1.0331	617	3.96189	2.70578	3.6919	2.66608	3.60553	2.50081
G3V470;G3V2A4;G3V5X7;Q99973-2;Q99973	TEP1	11.319 ± 2.928	13.073 ± 0.383	12.317 ± 1.335	12.427 ± 0.47	+	+	+	+	0.156378	0.0815035	-0.178625	0.0707943											1.75341	0.553031	0.997879	0.25342	1.10816	0.315985
G3V2K7;P49755	TMED10	9.172 ± 0.741	12.606 ± 2.063	14.141 ± 2.402	12.506 ± 3.784		+	+	+	0.0740656	0.037445	-0.408032	0.349247			+						1.3661	216	3.37407	1.31149	5.03045	1.79243	3.34848	0.803968
G3V5I4;H0YM28;G3V2M0;G3V424;Q4LDG9-2;Q4LDG9-3;Q4LDG9	DNAL1	9.562 ± 0.768	11.35 ± 0.899	10.856 ± 0.999	10.89 ± 0.942					0	0	0	0											0	NaN	0	NaN	0	NaN
H0YJH8;G3V2S6;Q9Y5K8;H0YJS0;G3V559;G3V2V6	ATP6V1D	12.973 ± 0.343	16.084 ± 0.336	15.571 ± 0.963	14.325 ± 1.12	+	+	+	+	0.0762629	0.0384158	0.0300447	0.00382766	+	+	+					3.3212	0.86313	857	3.11008	4.88304	2.59768	2.64584	1.35186	1.21851
G3V2U7;P07311	ACYP1	12.185 ± 2.07	12.856 ± 1.627	15.051 ± 0.548	14.992 ± 0.424	+	+	+	+	0.0945668	0.0469011	-0.152786	0.0569656											0.9358	0.341267	2.86571	1.43564	2.80659	1.42399
G3V2W1;Q9UK55	SERPINA10	14.561 ± 1.627	15.965 ± 0.658	16.027 ± 0.801	15.719 ± 1.588	+	+	+	+	0.283761	0.195524	-0.22082	0.0975317											1.40449	0.794167	1.46642	0.804094	1.15828	0.458949
G3V357;P07998	RNASE1	12.34 ± 4.758	13.301 ± 1.551	13.458 ± 3.415	13.457 ± 2.539	+	+	+	+	0.140355	0.0715626	-0.183228	0.073446											0.961479	0.146284	1.1185	0.145303	1.11729	0.159252
G3V5R3;G3V3A4;Q13573	SNW1	9.445 ± 1.277	10.718 ± 0.901	11.184 ± 1.174	10.455 ± 0.667					0	0	0	0											0	NaN	0	NaN	0	NaN
G3V3A5	TTC6	9.462 ± 1.01	11.068 ± 0.881	10.446 ± 0.585	10.213 ± 0.899					0	0	0	0											0	NaN	0	NaN	0	NaN
G3V3Y1;Q8N8N7-2;Q8N8N7	PTGR2	12.437 ± 0.62	16.668 ± 0.303	16.541 ± 0.318	16.148 ± 0.87	+	+	+	+	0.0153754	0.0149401	-0.18016	0.0716715	+	+	+	+				6.27742	1.1595	443	4.23077	4.74682	4.10373	4.64518	3.71101	3.35562
G3V4C6;Q9Y224;H0YJB9;G3V4E7	C14orf166	12.122 ± 0.481	17.25 ± 0.814	16.797 ± 1.295	16.501 ± 1.342	+	+	+	+	0.336637	0.272562	-0.101141	0.0340039	+	+	+	+				4.31989	1.3351	248	5.12819	4.43957	4.67488	3.29499	4.37873	3.07025
G3V4E1;P23743	DGKA	10.228 ± 1.304	10.758 ± 1.136	12.807 ± 2.301	11.768 ± 1.97	+		+	+	0.263704	0.172195	-0.12273	0.0429113											0.568992	0.359271	2.08336	0.579271	1.39692	0.451221
G3V4F7;P61011-2;P61011	SRP54	11.778 ± 1.412	12.638 ± 0.238	12.768 ± 1.101	12.503 ± 0.521	+	+	+	+	0.0690526	0.0352673	-0.22082	0.0975317											0.860265	0.561059	0.990611	0.50752	0.725622	0.429366
G3V4G9;P07902-2;P07902	GALT	11.519 ± 0.951	11.482 ± 0.593	11.699 ± 0.592	11.047 ± 0.358	+	+	+	+	-0.120019	0.0267508	0.067636	0.0137284											-0.0365844	0.0222396	0.179588	0.119523	-0.472214	0.410348
G3V4I0;O75356;G3V450;H0YJH1	ENTPD5	10.904 ± 0.885	11.639 ± 0.428	11.439 ± 0.508	12.045 ± 1.438	+	+	+	+	0.182816	0.0996275	-0.0520424	0.0169342											0.735013	0.73197	0.534723	0.475116	1.14045	0.647047
G3V4K3;Q9H9C1-2;Q9H9C1	VIPAS39	10.167 ± 0.671	10.617 ± 0.629	10.766 ± 0.735	10.387 ± 0.152	+	+	+	+	0.325421	0.253923	-0.203942	0.0861543											0.450313	0.437354	0.599446	0.563091	0.219853	0.262587
G3V4N7;P12277;G3V461;G3V2I1;H0YJG0;P06732	CKB	13.219 ± 0.464	18.79 ± 0.253	17.727 ± 1.649	17.579 ± 1.195	+	+	+	+	0.174003	0.0933333	-0.0528096	0.01717	+	+	+	+				4.43997	1.3314	252	5.57072	6.13146	4.50746	2.72235	4.35986	3.30655
G3V4P8;P60983;M0QYG8;M0R1D2;M0R0C1;M0QYJ8;O60234	GMFB	14.818 ± 0.849	16.548 ± 0.691	17.011 ± 0.523	17.105 ± 0.427	+	+	+	+	0.107508	0.0533506	-0.027493	0.00986001	+		+	+	+			3.02226	0.54398	1308	1.72985	1.7089	2.19227	2.33991	2.28707	2.52908
G3XA98;G3V4U0;Q9UBX5	FBLN5	13.135 ± 1.062	13.204 ± 2.004	15.378 ± 1.048	14.753 ± 1.681	+	+	+	+	-0.205308	0.0675369	0.17912	0.0569656											-0.225306	0.0580305	2.24309	1.62339	1.61742	0.810046
G3V533;Q6ZMZ3-2;Q6ZMZ3	SYNE3	10.174 ± 1.692	10.641 ± 0.385	12.188 ± 1.357	10.551 ± 0.845	+	+	+	+	0.162787	0.0856925	-0.273754	0.140534											0.467211	0.214976	2.01457	0.948739	0.376729	0.152347
G3V583;Q8N128;Q8N128-2	FAM177A1	12.858 ± 3.335	12.257 ± 1.293	15.34 ± 4.966	13.68 ± 1.925	+	+	+	+	0.0494871	0.0272442	-0.156886	0.0590456											-0.601435	0.126023	2.48197	0.358118	0.821878	0.164688
G3V5T9;P24941-2;P24941	CDK2	9.925 ± 1.196	10.59 ± 0.323	10.8 ± 0.925	10.367 ± 0.43	+	+	+	+	0.354263	0.30509	-0.240766	0.112317											0.664526	0.488706	0.874685	0.535758	0.441192	0.289451
G3V5V3;O60524-4;O60524-5;O60524-3;O60524;G3V4D9;G3V547;O60524-2	NEMF	12.537 ± 0.668	14.533 ± 1.273	13.036 ± 0.593	12.897 ± 0.44	+	+	+	+	0.024188	0.0179249	-0.142568	0.0519573											1.99589	1.49275	0.49879	0.512928	0.359959	0.39471
G3V5Z3;Q6IN85-2;Q6IN85;Q6IN85-4;H0YIY8;Q6IN85-5	SMEK1	13.204 ± 0.622	13.451 ± 0.333	14.083 ± 0.682	13.35 ± 1.079	+	+	+	+	0.177208	0.0955917	-0.10958	0.0373752											0.24677	0.292083	0.879036	0.977399	0.146347	0.0851248
G3XAG1;Q96ME7-2;Q96ME7-3;Q96ME7	ZNF512	12.462 ± 0.518	14.051 ± 1.352	14.202 ± 0.748	13.939 ± 1.015	+	+	+	+	0.247709	0.155359	-0.313647	0.182733			+						0.48184	1382	1.58905	1.15093	1.73976	2.05926	1.47634	1.38578
P07942;G3XAI2;E7EPA6	LAMB1	12.375 ± 0.854	14.701 ± 0.395	15.245 ± 0.918	16.118 ± 0.827	+	+	+	+	0.237295	0.14514	-0.0934695	0.0310569	+	+	+	+	+			3.89192	0.6502	1167	2.32668	2.58717	2.87036	2.42356	3.74283	3.12721
G3XAK1;P26927;H7C0F8;Q2TV78-2;Q2TV78	MST1	13.076 ± 1.795	15.152 ± 0.452	14.889 ± 2.175	15.34 ± 1.291	+	+	+	+	0.140355	0.0715626	-0.243068	0.114125											2.07622	1.18041	1.81342	0.609565	2.26457	1.06353
G3XAL0;P40926;P40926-2	MDH2	12.051 ± 0.392	15.7 ± 0.612	16.582 ± 0.504	16.451 ± 1.328	+	+	+	+	0.242101	0.149787	-0.00140921	0.00328422	+	+	+	+				5.02154	1.1605	442	3.64962	4.24693	4.53087	5.11436	4.40063	3.1479
G3XAL9;P55011-3;P55011	SLC12A2	11.992 ± 3.181	14.213 ± 0.723	14.736 ± 1.008	13.567 ± 1.683	+	+	+	+	0.24061	0.148333	-0.242289	0.113511											2.22093	0.653268	2.74365	0.820491	1.21456	0.258017
H0YJJ3;G3XAP0;Q86U06-4;Q86U06-5;Q86U06-2;Q86U06;G3V546;G3V5Z6;Q86U06-3	RBM23	9.358 ± 1.314	10.688 ± 0.678	10.956 ± 1.579	10.221 ± 0.591					0	0	0	0											0	NaN	0	NaN	0	NaN
G3XAP6;P49747-2;P49747;CON__ENSEMBL:ENSBTAP00000006074	COMP	9.114 ± 1.777	10.46 ± 0.704	10.603 ± 0.8	10.625 ± 0.563					0	0	0	0											0	NaN	0	NaN	0	NaN
G5E9A6;P51784	USP11	12.962 ± 1.01	13.979 ± 1.874	14.349 ± 2.05	14.71 ± 1.612	+	+	+	+	0.319012	0.243898	0.0216059	0.00186854											1.0178	0.424988	1.38798	0.568322	1.74832	0.936723
I3L4X3;G5E9C2;Q15653-2;Q15653;I3L1A4	NFKBIB	12.036 ± 2.526	12.933 ± 1.201	11.905 ± 0.702	11.934 ± 0.881	+	+	+	+	0.224476	0.133295	-0.167118	0.0644205											0.89736	0.263799	-0.130613	0.0343926	-0.101547	0.0259745
G5EA31;P53992;P53992-2	SEC24C	15.206 ± 1.841	17.602 ± 0.909	17.816 ± 1.11	16.046 ± 0.561	+	+	+	+	0.071456	0.036305	-0.187831	0.0761584											2.39634	1.23443	2.61069	1.29033	0.840743	0.381073
G8JL96;Q13332-7;Q13332-5;Q13332-6;Q13332-3;Q13332-4;Q13332-2;Q13332	PTPRS	12.121 ± 1.349	11.432 ± 1.082	13.608 ± 0.658	13.873 ± 0.673	+	+	+	+	0.305482	0.224068	-0.288021	0.154467	+							1.93115	0.26241	1555	-0.391814	0.161511	1.78049	1.0374	2.04591	1.21233
P31943;G8JLB6;D6R9T0;E9PCY7;D6RBM0;D6RIH9;D6RJ04;D6RDU3;D6RIU0;D6RIT2;D6RFM3;E5RGV0;D6RAM1;E7EQJ0;H0YAQ2;E5RGH4;D6R9D3;E7EN40;D6RDL0;H0YB39;D6RF17;E5RJ94	HNRNPH1	13.421 ± 1.553	16.973 ± 0.387	16.42 ± 0.709	16.301 ± 1.13	+	+	+	+	0.355064	0.306674	-0.0758246	0.0246848	+	+	+					2.75085	0.87377	846	3.55133	2.35809	2.99905	1.89916	2.87953	1.61881
G8JLG1;Q14683;H0Y7K8;V9GY57	SMC1A	10.715 ± 1.124	13.214 ± 0.829	12.32 ± 0.987	13.304 ± 0.534	+	+	+	+	0.314605	0.237248	-0.292551	0.159143	+	+		+				2.29121	0.49487	1367	2.75005	1.84674	1.85548	1.14604	2.84039	2.0664
G8JLH9;P40763-3;P40763-2;P40763	STAT3	14.723 ± 1.117	16.309 ± 0.67	15.722 ± 0.853	15.167 ± 1.017	+	+	+	+	0.233289	0.141355	-0.137198	0.0494225											1.58525	1.29403	0.998373	0.688001	0.443768	0.237899
G8JLK1;Q9NZ43;M0QZE0;Q9NZ43-3;Q9NZ43-2	USE1	11.798 ± 2.853	12.423 ± 1.46	13.867 ± 3.918	12.606 ± 1.822	+	+	+	+	0.119525	0.0596952	-0.0758246	0.0246848											0.625515	0.148885	2.06876	0.370545	0.808089	0.187126
G8JLQ3;P78537-2;P78537;F8W099;F8W606;A0A087WSV2;F8W036;F8VP73	BLOC1S1	10.716 ± 1.473	15.529 ± 2.354	16.007 ± 0.554	14.597 ± 1.866	+	+	+	+	0.152462	0.0790053	-0.0128659	0.00605868	+	+	+					2.47615	1.541	95	4.89558	1.84733	5.37351	3.10057	3.96381	1.72824
X6RLT1;H0UI80;Q8IXH7-4;Q8IXH7	NELFCD	11.276 ± 0.441	12.335 ± 0.542	13.025 ± 1.275	12.457 ± 1.382	+	+	+	+	0.323018	0.250113	-0.108046	0.036752											1.05909	1.63724	1.7493	1.387	1.18072	0.810501
H0Y2X5;P47895;H0YNQ3;H0YKF9	ALDH1A3	13.387 ± 2.067	15.911 ± 1.973	16.222 ± 2.681	14.129 ± 1.594	+	+	+	+	0.335035	0.269808	-0.11495	0.0395936											2.52452	0.894036	2.83544	0.838855	0.742813	0.229252
H7C3D3;H0Y2Y8;Q15942-2;Q15942;H7C3R3	ZYX	12.494 ± 0.436	15.495 ± 0.931	14.863 ± 0.351	14.917 ± 0.786	+	+	+	+	0.272545	0.182154	-0.183996	0.0738938	+	+	+	+				3.73559	0.69451	1106	3.00131	2.95435	2.36923	3.82625	2.42373	2.77654
H0Y3S9	ARID1B	9.104 ± 0.647	11.212 ± 1.061	10.883 ± 1.294	9.998 ± 0.776					0	0	0	0											0	NaN	0	NaN	0	NaN
H0Y3U6;P51654-2;P51654;P51654-3	GPC3	9.563 ± 1.361	13.734 ± 1.104	12.84 ± 1.835	13.751 ± 2.223	+	+	+	+	0.0791735	0.0397171	-0.321079	0.191837	+	+						1.89533	0.80717	933	3.88188	2.94953	2.98754	1.62861	3.91256	1.82502
H0Y474;O95670;F2Z307;O95670-3;O95670-2	ATP6V1G2	13.033 ± 2.176	13.463 ± 0.766	13.439 ± 0.968	13.31 ± 0.708	+	+	+	+	0.0169777	0.0154731	0.102159	0.0246848											0.430022	0.141385	0.406153	0.128009	0.277127	0.08794
H0Y4K0;H0Y636;H0Y4E0;H0Y6Y4;Q5LJA5;Q5LJA9;Q9Y5K5-2;Q9Y5K5-4;Q9Y5K5-3;Q9Y5K5	UCHL5	12.163 ± 1.012	12.604 ± 0.608	13.244 ± 0.761	12.705 ± 0.793	+	+	+	+	0.186021	0.101983	-0.262247	0.130101											0.440629	0.315715	1.08116	0.858755	0.542383	0.36545
H0Y4G9;Q99836-5;Q99836;Q99836-6;A0A3F2YP85;A0A494C0J8;A0A0A0MSI9;Q99836-3;Q99836-2	MYD88	10.097 ± 1.706	13.207 ± 1.92	13.169 ± 0.532	12.62 ± 0.308	+	+	+	+	0.276931	0.187279	-0.0974396	0.0325681			+						0.85662	869	3.04736	1.41061	2.94163	2.04124	2.39311	1.73553
P12268;H0Y4R1;E7ETK5	IMPDH2	13.318 ± 2.898	14.821 ± 0.739	14.338 ± 1.259	14.267 ± 0.882	+	+	+	+	0.225277	0.134013	-0.220053	0.0969931											1.50323	0.451564	1.01995	0.265695	0.94882	0.256445
H0Y4V9;Q92615;A0A087X183;H0Y641	LARP4B	9.183 ± 1.301	11.663 ± 1.771	11.218 ± 1.365	10.889 ± 1.012	+	+	+	+	0.370108	0.338432	-0.20962	0.0898736		+							0.3917	1478	2.37525	2.02549	1.06757	0.521094	1.24354	1.14015
H0Y4Y4;Q96C19	EFHD2	10.511 ± 1.353	12.117 ± 1.989	10.982 ± 1.48	12.241 ± 1.127	+	+	+	+	0.0467925	0.0261965	-0.184791	0.0743602											2.05526	0.646661	1.3334	0.423117	2.11929	0.79201
H0Y517;H7C1U3;Q5T0F9-3;Q5T0F9-2;Q5T0F9;Q5T0F9-4	CC2D1B	15.741 ± 0.446	15.536 ± 0.302	15.467 ± 1.121	15.583 ± 0.775	+	+	+	+	0.0738595	0.0373544	-0.0996069	0.0334056											-0.205392	0.323516	-0.273635	0.176473	-0.157511	0.132652
H0Y5A1;P41222	PTGDS	10.778 ± 1.693	15.908 ± 2.591	15.38 ± 0.08	14.586 ± 1.221	+	+	+	+	0.195522	0.109181	-0.151027	0.0560854	+		+					2.42336	1.4111	185	5.29203	1.69037	4.76424	2.32709	3.97026	1.71977
R4GN19;H0Y5B4;H7BZ11;J3KQN4;Q969Q0;P83881	RPL36A	9.481 ± 1.235	12.545 ± 3.054	12.036 ± 2.778	11.638 ± 1.053	+	+	+	+	0.160836	0.0844038	-0.325934	0.198035											3.10729	1.06664	2.18907	0.71124	2.03634	1.65152
H0Y5J9;Q9H2D6-6;Q9H2D6-5;Q9H2D6-7;Q9H2D6-3;Q9H2D6-2;Q9H2D6;F6WYE2;F6TR96	TRIOBP	13.663 ± 2.609	13.714 ± 0.421	14.779 ± 3.255	15.053 ± 1.804	+	+	+	+	0.0666491	0.0342413	-0.138733	0.0501401											0.0509343	0.0130038	1.11617	0.21338	1.39004	0.382477
H0Y5M1;P04844-2;P04844	RPN2	9.927 ± 2.305	11.06 ± 0.496	12.008 ± 1.398	10.53 ± 0.533	+	+	+	+	0.196436	0.109891	-0.1909	0.0780012											1.13305	0.427632	2.08146	0.760786	0.603466	0.201955
H0Y614;P61960	UFM1	9.969 ± 2.772	17.335 ± 0.481	17.554 ± 0.431	17.318 ± 0.642	+	+	+	+	0.15081	0.0779647	0.00451595	0.00191668	+	+	+	+				4.80762	2.0048	8	7.17001	2.8935	7.38881	2.96949	7.15229	2.85643
H0Y6A0;Q9NP61-2;Q9NP61	ARFGAP3	11.378 ± 0.776	13.402 ± 0.434	13.023 ± 0.339	12.448 ± 0.576	+	+	+	+	0.165191	0.087296	-0.0505081	0.0164654	+	+	+					2.86958	0.53227	1324	2.02356	2.41198	1.64541	2.09137	1.06985	1.16332
H0Y6I0;Q13439-3;Q13439-4;Q13439;Q13439-5;C9JHJ5;A0A087WTW2;E7EVX2	GOLGA4	13.566 ± 0.445	16.733 ± 0.603	17.428 ± 1.049	16.177 ± 1.589	+	+	+	+	0.29658	0.211914	-0.101141	0.0340039	+	+	+					3.01135	1.0972	523	3.16629	3.82541	3.86181	3.2985	2.61035	1.71114
H0Y6J6;Q5W012;Q96I25	RBM17	10.365 ± 1.523	10.147 ± 0.161	10.984 ± 1.471	10.039 ± 0.585	+	+	+	+	0.0690526	0.0352673	-0.283728	0.15015											-0.218632	0.105208	0.618447	0.236244	-0.32645	0.153109
Q8N3F8;H0Y6J8;B0QY91	MICALL1	13.568 ± 0.963	16.1 ± 1.632	15.335 ± 1.633	14.338 ± 1.338	+	+	+	+	0.169998	0.090558	-0.108813	0.037063											2.53119	1.43244	1.76673	0.952444	0.769645	0.412998
H0Y755;M9MML0;P08637;C9JC71	FCGR3A	13.795 ± 0.648	13.727 ± 0.538	14.402 ± 0.395	13.996 ± 0.843	+	+	+	+	0.000954612	0.0103308	-0.141801	0.0515912											-0.0673957	0.0564841	0.607903	0.79579	0.201657	0.144151
H0Y7V5;Q7Z3E2	CCDC186	9.783 ± 2.122	9.96 ± 0.543	11.546 ± 1.855	10.6 ± 0.622	+	+	+	+	0.205248	0.116902	-0.207011	0.0881513											0.176714	0.0569568	1.76294	0.589251	0.816864	0.311712
H7C5I2;Q9NR96-4;H0Y858;Q6IBS0	TWF2	8.958 ± 0.941	13.265 ± 1.618	13.254 ± 2.141	13.706 ± 1.829		+	+	+	0.217736	0.127369	0.150235	0.0434217	+	+	+					2.24808	1.2059	380	4.49377	2.22929	4.48306	1.88448	4.59906	1.80697
H0Y885;P06276;H7C4Y0;F8WF14	BCHE	11.343 ± 1.45	10.549 ± 0.436	10.937 ± 0.319	10.812 ± 0.302	+	+	+	+	0.0321995	0.0207531	-0.032096	0.0111186											-0.794179	0.475474	-0.406772	0.219327	-0.531657	0.301182
H0Y8B3;Q96HN2-4;Q96HN2-3;Q96HN2-2;Q96HN2	AHCYL2	10.417 ± 1.496	13.045 ± 2.63	14.366 ± 1.017	12.728 ± 1.726	+	+	+	+	0.274083	0.183937	-0.277142	0.143738			+						1.1516	451	2.57986	0.887039	4.0639	3.0742	2.02851	0.83942
H0Y8P0;Q86TI0-2;Q86TI0;A0JNU9;C9JIE2;H0YA01;H7C380;H7C0Z7	TBC1D1	13.885 ± 1.738	14.963 ± 1.619	16.135 ± 2.88	13.658 ± 1.501	+	+	+	+	0.137278	0.0697366	0.00548967	0.00169624											1.07732	0.398675	2.24982	0.639234	-0.227431	0.0708189
H0Y8R4;Q9BVS4	RIOK2	9.097 ± 0.713	11.169 ± 0.269	10.827 ± 1.423	11.486 ± 0.742					0	0	0	0	+							1.95237	0.29256	1543	0	NaN	0	NaN	0	NaN
H0Y920	MAML3	11.391 ± 1.994	12.507 ± 0.385	13.341 ± 1.589	12.083 ± 0.796	+	+	+	+	0.298182	0.214053	-0.18553	0.0747945											1.11584	0.503078	1.94975	0.751897	0.692087	0.265169
H0Y9Y3;Q9UMS6;Q9UMS6-3;Q9UMS6-4;Q9UMS6-2;Q9UMS6-5	SYNPO2	14.589 ± 1.653	15.053 ± 0.569	14.825 ± 1.083	14.708 ± 0.652	+	+	+	+	0.167594	0.0889178	-0.177091	0.0699236											0.464064	0.211478	0.236483	0.0868335	0.119112	0.0468624
H0YA52;Q9H0N5	PCBD2	10.294 ± 1.196	12.406 ± 1.192	11.589 ± 0.978	11.766 ± 1.027	+	+	+	+	0.306995	0.226201	-0.140267	0.0508629											2.11184	1.33316	1.29481	0.839622	1.47127	0.954151
P03952;H0YAC1;E9PBC5	KLKB1	16.493 ± 0.257	16.12 ± 0.94	16.341 ± 0.766	15.709 ± 0.869	+	+	+	+	0.184418	0.1008	-0.0888665	0.0293409											-0.372954	0.325142	-0.151814	0.142706	-0.783982	0.872227
H0YBC7;O60238-2;O60238	BNIP3L	10.77 ± 3.19	12.6 ± 1.998	14.071 ± 0.604	13.289 ± 2.516	+	+	+	+	0.0484079	0.0268229	0.0154736	0.000501878											2.21763	0.607196	3.30075	1.05424	2.79631	0.730012
H7BY41;H0YCS0;Q13425-2;Q13425	SNTB2	9.034 ± 1.601	10.794 ± 0.518	10.78 ± 0.75	10.115 ± 0.305					0	0	0	0											0	NaN	0	NaN	0	NaN
H0YCY6;Q3LXA3-2;Q3LXA3;E9PJG8;I3L252	TKFC	13.239 ± 0.394	17.812 ± 0.847	17.488 ± 0.702	16.41 ± 1.752	+	+	+	+	0.256522	0.164455	-0.0673858	0.0218282	+	+	+	+				3.72974	1.2786	312	4.57278	4.18492	4.24919	4.37182	3.1716	1.90879
P16070;P16070-12;H0YD13;P16070-8;P16070-7;P16070-5;P16070-4;P16070-6;P16070-17;P16070-3;P16070-16;P16070-10;P16070-11;P16070-13;P16070-14;P16070-18;H0Y2P0;H0YCV9;P16070-15;P16070-9;H0Y5E4;H0YDW7;Q86UZ1;H0YE40;P16070-19;H0YDX6;E9PKC6;H0YD17;J3KN83	CD44	14.775 ± 0.884	15.964 ± 0.656	15.666 ± 0.542	15.494 ± 1.112	+	+	+	+	0.117923	0.0588288	-0.213915	0.0927591											1.18911	1.13028	0.890666	0.864361	0.7185	0.454947
H0YEQ6;Q9GZQ3	COMMD5	10.981 ± 2.454	14.334 ± 2.462	11.297 ± 0.486	9.682 ± 0.08	+	+			0.39282	0.395142	-0.397367	0.322429											3.04753	0.836245	-0.277813	0.0676911	-0.495968	0.16679
H0YFA4;P52943;P52943-2	CRIP2	10.086 ± 1.341	16.969 ± 0.456	16.147 ± 0.947	15.708 ± 1.197	+	+	+	+	0.19712	0.110425	-0.0874169	0.0288085	+	+	+	+				5.57376	1.7348	26	6.80037	4.25756	5.97863	3.55232	5.53921	3.14578
H0YFD6;P40939;A0A2R8Y4F5;A0A2R8Y688;A0A2R8YG21	HADHA	12.785 ± 0.428	13.601 ± 2.435	16.61 ± 0.445	16.306 ± 1.92	+	+	+	+	0.264534	0.173109	-0.0934695	0.0310569	+		+	+				1.98441	0.79271	951	0.816612	0.272991	3.82558	4.77206	3.52141	1.93377
H0YGS7;Q6PJ69	TRIM65	9.319 ± 1.171	10.124 ± 1.402	11.327 ± 0.971	10.046 ± 0.567					0	0	0	0											0	NaN	0	NaN	0	NaN
H0YGX8;Q9Y2V7-2;Q9Y2V7	COG6	10.925 ± 0.446	13.859 ± 0.259	12.829 ± 1.4	11.852 ± 0.901	+	+	+	+	0.197237	0.110516	-0.0689201	0.0223387	+	+						2.55211	0.69776	1098	2.93404	4.56017	1.90492	1.3872	0.927519	0.941025
H0YI98;Q13561;Q13561-3;Q13561-2;F8VW18;F8W1I6	DCTN2	8.253 ± 1.466	10.452 ± 0.9	11.008 ± 0.169	11.091 ± 0.357					0	0	0	0	+							2.68467	0.27976	1550	0	NaN	0	NaN	0	NaN
H0YIH0;Q9UBP6	METTL1	9.322 ± 1.273	11.028 ± 0.242	10.808 ± 1.601	10.45 ± 0.465					0	0	0	0											0	NaN	0	NaN	0	NaN
H0YJ97;Q15643-2;Q15643;H0YJI2	TRIP11	13.065 ± 2.898	15.273 ± 1.273	14.125 ± 3.985	11.954 ± 1.446	+	+	+	+	0.286187	0.19853	-0.127235	0.04489											2.20771	0.672562	1.07312	0.168985	-0.586706	0.15148
H0YJF7;Q99986	VRK1	8.864 ± 0.963	11.744 ± 1.321	11.171 ± 1.405	11.194 ± 1.065	+	+	+	+	0.405943	0.4343	-0.177389	0.0700923											2.4285	1.19827	1.98738	0.912393	1.88718	0.976482
H0YLT5;H0YKM6;H0YMB7;H0YKB0;Q9NZD8;H0YML6;H0YLD7;H0YLW1;Q9NZD8-2	SPG21	12.464 ± 2.266	14.308 ± 2.108	13.685 ± 1.614	13.397 ± 1.948	+	+	+	+	0.174421	0.0936253	-0.0532027	0.0172912											1.96714	0.637007	1.22157	0.383415	0.543469	0.116932
H0YLP6;H0YMF4;H0YKD8;P46779-4;P46779-5;P46779;P46779-2;P46779-3	RPL28	12.698 ± 1.032	13.958 ± 0.695	13.401 ± 2.098	13.439 ± 1.315	+	+	+	+	0.222874	0.131868	0.00933117	0.000838272											1.25972	1.04966	0.702834	0.244401	0.741032	0.38781
H0YLX4;H0YKE0;Q3MJ13;H0YN02	WDR72	9.208 ± 0.587	11.208 ± 0.703	10.112 ± 1.291	10.459 ± 0.783					0	0	0	0											0	NaN	0	NaN	0	NaN
H0YKL0;Q9NP66	HMG20A	10.309 ± 1.01	11.438 ± 0.51	10.498 ± 0.865	10.768 ± 1.128	+	+	+	+	0.15077	0.0779396	-0.157912	0.0595724											1.12897	1.03141	0.189672	0.10509	0.45909	0.246824
H0YLS6;H0YLC2;H0YKT8;H0YMI6;H0YMA1;H0YMZ1;H0YN18;H0YL69;P25789	PSMA4	12.836 ± 3.074	16.039 ± 3.096	16.787 ± 1.103	17.097 ± 0.64	+	+	+	+	0.183082	0.0998213	0.066166	0.0133033											2.76993	0.691459	3.53897	1.50094	3.84883	1.75519
H0YL81;H0YMP6;Q6JHV3;H0YMI4;Q9Y6I4	USP3	9.242 ± 1.11	10.875 ± 0.418	10.888 ± 1.413	10.665 ± 0.736					0	0	0	0											0	NaN	0	NaN	0	NaN
H0YL98;Q8TEB1-3;Q8TEB1-2;Q8TEB1	DCAF11	10.871 ± 1.987	11.677 ± 1.837	12.296 ± 2.86	11.88 ± 1.225	+	+	+	+	0.0802687	0.0402114	-0.271453	0.138393											0.806008	0.241749	1.42449	0.352039	1.00845	0.376069
H0YLA2;P37108	SRP14	12.271 ± 2.719	16.467 ± 0.454	15.929 ± 0.769	17.268 ± 0.64	+	+	+	+	0.0825554	0.0412516	-0.00170895	0.0033546	+							2.68952	0.94385	749	4.28674	1.59534	3.74858	1.34892	5.08803	1.8748
H0YLE0;H0YNL8;P48200-2;P48200	IREB2	9.093 ± 1.748	10.378 ± 0.82	10.702 ± 1.205	10.831 ± 0.572					0	0	0	0											0	NaN	0	NaN	0	NaN
H0YLF3;F5H6I0	B2M	9.314 ± 0.991	10.547 ± 1.002	10.731 ± 0.829	10.482 ± 0.58					0	0	0	0											0	NaN	0	NaN	0	NaN
H0YLX6;H0YN38;H0YLI7;P59780-2;P59780	AP3S2	9.898 ± 0.995	11.595 ± 1.195	11.169 ± 1.377	11.441 ± 0.313	+	+	+	+	-0.100792	0.0196085	0.0722391	0.0150807											1.69659	1.1434	1.27055	0.731966	1.54284	1.59605
H0YLR3;H0YMA0;P09661	SNRPA1	12.921 ± 0.865	16.37 ± 0.306	16.148 ± 0.46	15.79 ± 0.605	+	+	+	+	0.306995	0.226201	-0.170954	0.0665055	+	+	+	+				5.06856	0.92721	770	3.44883	3.54355	3.22686	3.23122	2.86903	2.79366
H0YM15;J3KNL7;Q8NBR6-2;Q8NBR6	FAM63B	13.513 ± 1.883	12.742 ± 1.409	12.18 ± 2.493	13.497 ± 1.906	+	+	+	+	0.0646496	0.0333965	-0.170316	0.066156											-0.733157	0.260617	-1.1382	0.324706	0.0851192	0.0227306
H0YM23;O75179-6;O75179-7;O75179-2;O75179	ANKRD17	10.101 ± 1.135	11.008 ± 0.367	11.14 ± 1.282	10.541 ± 0.558	+	+	+	+	0.230885	0.139121	-0.179393	0.0712321											0.906692	0.746636	1.03913	0.567998	0.439507	0.289847
H0YMG7;O94788-4;O94788-2;O94788-3;O94788	ALDH1A2	9.341 ± 0.959	14.474 ± 2.718	13.236 ± 3.148	13.638 ± 2.295		+	+	+	0.228924	0.137318	-0.240423	0.11205		+							0.82559	900	4.82128	1.87453	2.75789	0.678346	3.95915	1.70824
H0YN49;H0YMZ3;Q9NPR2-2;Q9NPR2;H0YNM2	SEMA4B	10.929 ± 2.041	15.697 ± 0.416	15.462 ± 0.421	15.176 ± 0.775	+	+	+	+	0.226253	0.134892	-0.208113	0.0888762	+	+	+	+				3.77841	1.2808	308	4.78627	2.39562	4.55091	2.29062	4.2654	2.07151
H0YNH5;Q7L8W6	DPH6	11.964 ± 2.025	12.192 ± 2.336	11.033 ± 1.614	11.359 ± 1.081	+	+	+	+	-0.21992	0.0762897	-0.279315	0.145827											0.403735	0.100458	-0.730187	0.249575	-0.604917	0.20966
H0YNH8;Q9BZF9-2;Q9BZF9;F5H2B9;H0YN48	UACA	12.019 ± 1.351	12.055 ± 0.43	12.703 ± 2.145	11.762 ± 0.841	+	+	+	+	0.140355	0.0715626	-0.200106	0.083701											0.0353212	0.0168861	0.683397	0.215249	-0.257075	0.120598
H0YNM1;P30047;A0A087WTI4;P30047-2	GCHFR	13.194 ± 0.404	18.311 ± 0.429	18.218 ± 0.262	18.161 ± 0.336	+	+	+	+	0.0770641	0.0387722	-0.124156	0.0435332	+	+	+	+				9.67794	1.3755	211	5.11735	5.63175	5.02379	6.10298	4.96735	5.85049
H0YNW7;Q96F32;O14775-3;O14775-2	GNB5	9.773 ± 1.012	13.08 ± 1.411	11.152 ± 1.039	10.971 ± 1.418	+	+	+	+	0.129531	0.0652531	0.02584	0.00284001		+							0.71154	1076	3.74661	1.93882	1.99561	1.22751	1.85971	1.05033
H3BLS7;Q5THJ4-2;Q5THJ4;A0A2R8YD87	VPS13D	9.051 ± 1.326	10.565 ± 0.827	10.969 ± 0.942	10.164 ± 0.41					0	0	0	0											0	NaN	0	NaN	0	NaN
H3BLU7;O43488	AKR7A2	13.471 ± 1.339	18.07 ± 0.472	17.04 ± 1.143	17.104 ± 0.925	+	+	+	+	0.248511	0.156168	-0.105744	0.0358257	+	+	+	+				3.72451	1.0549	576	4.59912	3.1925	3.56881	2.17478	3.63251	2.37019
H3BLV9;Q96SB4-4;Q96SB4;Q96SB4-3;D6RBF8;D6RBM8	SRPK1	12.73 ± 0.764	13.737 ± 1.393	13.036 ± 0.597	13.259 ± 0.825	+	+	+	+	0.278954	0.189688	-0.263781	0.131453											1.00675	0.598485	0.306088	0.258851	0.528446	0.416228
H3BLX9;Q9UHN6-2;Q9UHN6	TMEM2	10.297 ± 0.647	11.127 ± 0.224	10.62 ± 0.775	11.006 ± 0.738	+	+	+	+	0.145162	0.0744675	-0.0850307	0.0279403											0.830364	1.28906	0.322963	0.262829	0.708985	0.702235
H3BNE1;H3BR18;H3BM38;H3BPJ0;O00161-2;O00161;H3BNG6;H3BU94;H3BR99;H3BV99;H3BP15;H3BQY9	SNAP23	9.675 ± 0.51	10.775 ± 1.104	10.812 ± 0.793	10.191 ± 0.218					0	0	0	0											0	NaN	0	NaN	0	NaN
H3BM52;Q9Y2Y0-2;Q9Y2Y0;H3BU49	ARL2BP	11.033 ± 1.263	14.086 ± 0.466	14.164 ± 0.753	13.375 ± 2.068	+	+	+	+	0.294978	0.209797	-0.0893745	0.0295284		+	+						0.97667	700	3.31396	1.97388	3.39222	1.92271	2.68294	1.07324
P36578;H3BM89;H3BU31	RPL4	11.617 ± 2.888	12.445 ± 0.429	14.022 ± 3.223	12.684 ± 1.294	+	+	+	+	0.0701661	0.0357466	-0.142259	0.0518095											0.827219	0.228034	2.40428	0.509997	1.06681	0.279578
H3BQF7;H3BMU1;H3BUI0;J3KR23;P53990-2;P53990-3;P53990;P53990-4;P53990-5	IST1	10.53 ± 2.906	13.243 ± 2.836	11.903 ± 1.692	10.765 ± 0.82	+	+	+		-0.0745233	0.0108792	-0.301218	0.168458											2.35367	0.556225	1.13925	0.321665	0.0109477	0.00268139
H3BP64;H3BUL4;H3BMX9;Q9GZU8;Q6P4H7;H3BSF0;H3BQQ6;H3BTI2;H3BTP8;H3BSY6;H3BPH9;H3BPF9;H3BN22;H3BNK9;H3BU93	FAM192A	12.039 ± 2.311	13.168 ± 0.817	14.534 ± 2.566	12.841 ± 0.659	+	+	+	+	-0.0463134	0.0027181	-0.0612484	0.0198251											1.12896	0.406204	2.49434	0.701925	0.801775	0.276239
H3BN14;P22676;A6NER6;H3BMN5	CALB2	12.204 ± 0.89	16.23 ± 0.474	17.235 ± 0.409	17.85 ± 0.413	+	+	+	+	0.113116	0.0562676	-0.123389	0.0431981	+	+	+	+	+			7.35438	1.2175	367	4.02619	3.68722	5.03067	4.304	5.64569	4.58814
I3L209;H3BS04;H3BN49;H3BSN4;O43294-2;O43294	TGFB1I1	9.189 ± 1.551	10.641 ± 0.514	10.907 ± 0.362	10.639 ± 1.143					0	0	0	0											0	NaN	0	NaN	0	NaN
H3BSK4;H3BNB9;Q9Y4X5	ARIH1	9.935 ± 0.267	11.921 ± 2.406	12.319 ± 1.432	10.774 ± 1.919	+	+	+	+	0.12994	0.0654861	-0.0106152	0.00549984											1.98648	0.818622	2.3841	1.77069	0.838909	0.377013
H3BND4;Q6P996-3;Q6P996-4;Q6P996-5;Q6P996;H3BNL6;J3KNK7;Q86XE2;Q6P996-2;Q6P474	PDXDC1	12.072 ± 1.697	13.609 ± 0.663	13.608 ± 1.846	12.98 ± 0.832	+	+	+	+	0.224476	0.133295	-0.210079	0.0901793											1.53727	0.84624	1.53659	0.574596	0.907991	0.427383
H3BRN4;H3BNQ7;P80404;H3BPW8	ABAT	12.712 ± 1.726	12.062 ± 0.355	12.843 ± 2.218	13.116 ± 1.934	+	+	+	+	-0.118887	0.0263114	-0.238326	0.110424											-0.25258	0.0829411	0.528359	0.127728	0.801959	0.220922
H3BPW3;H3BVA5;H3BPC6;H3BRC0;H3BSJ5;H3BNT2;O75208-2;O75208	COQ9	9.606 ± 1.742	11.836 ± 1.793	13.074 ± 1.45	14.541 ± 0.849	+	+	+	+	0.0964523	0.0478169	0.15373	0.0449615	+			+	+			2.40381	0.73142	1052	2.62338	1.26742	3.46858	1.65321	4.93533	2.6503
H3BS10;H3BP20;P06865;H3BU85;H3BTD4;P06865-2;A0A087WUJ7	HEXA	12.486 ± 0.574	17.14 ± 0.424	17.099 ± 0.436	17.529 ± 0.47	+	+	+	+	0.15077	0.0779396	-0.269919	0.13698	+	+	+	+				8.01646	1.2154	369	4.65385	4.90124	4.61294	4.8532	5.04382	5.00686
H3BP71;O75150-4;O75150;H3BS50;A0A087WTK2;O75150-3	RNF40	10.462 ± 2.408	14.636 ± 3.817	14.192 ± 3.434	13.972 ± 3.029	+	+	+	+	-0.129425	0.0304925	0.0387555	0.00594778											4.00483	0.961901	3.96073	1.25548	3.30186	0.928774
P34949;H3BPB8;F5GX71;H3BP57;H3BUZ9;H3BT48;H3BMZ9;H3BPP3;P34949-2;H3BPM5;H3BQX0;H3BNY8;H3BPU7;H3BT46;H3BU66;H3BN01;B4DYB8;H3BUG1	MPI	11.769 ± 0.357	17.666 ± 0.465	17.286 ± 0.797	17.028 ± 0.849	+	+	+	+	0.332101	0.264847	-0.161109	0.0612315	+	+	+	+				7.26149	1.5535	87	5.89785	6.01071	5.51737	4.82269	5.25942	4.56755
H3BQK9;H3BPE1;Q9UPN3;Q9UPN3-2;Q9UPN3-3;A0A590UJG2;Q9UPN3-5;Q9UPN3-4;H0Y390;E9PNZ4;A0A0A6YYJ5;A0A5F9ZGX0;E9PLY0;E9PLY5;H0Y314;H0Y6T5;A0A669KB06;H0Y4F5;H0Y7I1	MACF1	14.988 ± 0.483	16.479 ± 0.448	16.122 ± 0.44	15.868 ± 0.429	+	+	+	+	0.169197	0.0900092	-0.072756	0.0236321	+	+						2.46144	0.36282	1504	1.49154	2.39935	1.13443	1.8771	0.879992	1.46211
H3BPQ4;Q16775-2;H3BQW8;H3BPK3;Q16775;Q16775-3	HAGH	16.888 ± 1.095	17.861 ± 0.465	18.211 ± 0.327	18.31 ± 0.536	+	+	+	+	0.169998	0.090558	-0.0474394	0.0155387											0.973091	0.815696	1.32379	1.22443	1.42228	1.23428
H3BQF1;H3BQB1;P07741-2;P07741;H3BSW3;H3BQZ9	APRT	9.854 ± 1.369	13.804 ± 1.615	13.387 ± 2.964	13.29 ± 1.569	+	+	+	+	-0.108644	0.0224453	0.218481	0.078758		+	+						1.1364	470	3.72662	1.96742	4.01849	2.15352	3.20666	1.71805
I3L144;H3BQN7;J3KRA9;Q96Q15-3;Q96Q15-2;Q96Q15	SMG1	12.292 ± 0.843	10.475 ± 0.951	11.834 ± 2.477	9.855 ± 0.461	+	+	+	+	-0.14806	0.0384158	0.157395	0.0466049				+					0.06825	1593	-1.81705	1.54045	-0.458559	0.131965	-2.43749	2.64271
H3BR35;P15170;P15170-2;P15170-3;H3BSV8;H3BMT9	GSPT1	13.154 ± 1.786	13.475 ± 0.763	14.298 ± 1.316	13.547 ± 0.474	+	+	+	+	0.256522	0.164455	-0.213148	0.0922391											0.320713	0.123516	1.14393	0.46567	0.392463	0.163772
H3BRE8;Q9BWH6-2;Q9BWH6	RPAP1	9.751 ± 1.276	12.352 ± 0.893	11.842 ± 1.128	10.835 ± 1.048	+	+	+	+	0.304841	0.223171	-0.200929	0.0842235		+							0.64597	1172	2.3874	1.86011	1.87689	1.28651	0.869894	0.540514
H3BRF9;Q96K21-4;Q96K21-3;Q96K21-2;Q96K21;H3BUW6;H3BN64;H3BRM1	ZFYVE19	9.167 ± 1.506	10.451 ± 0.98	10.677 ± 1	10.6 ± 0.473					0	0	0	0											0	NaN	0	NaN	0	NaN
O14562;H3BRL3;H3BUM8	UBFD1	14.041 ± 0.809	16.565 ± 0.591	15.642 ± 0.627	15.346 ± 0.897	+	+	+	+	0.127537	0.0641249	-0.00524506	0.0041938	+	+						2.45147	0.54424	1307	2.52413	2.62843	1.60109	1.69175	1.30494	1.13121
H3BRM0	PMM2	9.303 ± 1.218	11.699 ± 1.372	11.069 ± 0.386	11.825 ± 1.318	+	+	+	+	0.202442	0.114637	-0.0629099	0.0203613											1.31482	0.778621	1.3622	1.20544	1.99579	1.23582
H3BRQ0;Q96CD2-2;Q96CD2	PPCDC	12.711 ± 2.455	16.09 ± 0.478	15.48 ± 0.961	14.692 ± 1.456	+	+	+	+	0.259265	0.167376	-0.0965433	0.0322244											3.72576	1.25816	3.11514	0.985207	2.32714	0.651293
H3BRV9;P61970	NUTF2	9.709 ± 0.517	10.92 ± 0.754	10.01 ± 1.117	10.891 ± 1.09					0	0	0	0											0	NaN	0	NaN	0	NaN
H3BRY5;P50226;P50225;H3BQX5;E9PKW4;E9PKR8;E9PM76;A0A0A6YYL2;P50225-2;P0DMN0;P0DMM9;P0DMM9-3;H3BPL6;O75897-2;O75897	SULT1A1	13.659 ± 1.495	16.508 ± 1.372	15.38 ± 1.462	15.712 ± 0.836	+	+	+	+	0.169197	0.0900092	-0.0927024	0.0307682											2.84921	1.51091	1.72146	0.821871	2.05336	1.27178
H3BSC1;P62491;B4DQU5;H3BMH2;P62491-2;Q15907-2;Q15907	RAB11A	11.177 ± 1.902	16.952 ± 0.473	16.451 ± 0.391	14.305 ± 1.222	+	+	+	+	0.142753	0.0730037	-0.103981	0.0351231	+	+	+					4.24876	1.6834	37	5.8274	2.88499	5.32685	2.70448	3.18019	1.45495
H3BSM5;P60520	GABARAPL2	11.041 ± 1.678	12.663 ± 1.961	13.974 ± 0.727	13.149 ± 1.242	+	+	+	+	-0.0628973	0.00737015	-0.0311535	0.0108584			+						0.8764	838	1.79346	0.52491	3.53977	1.82936	2.71469	1.23625
Q9H7D3;H3BSP8;H3BTU3;Q9BQ70;H3BR53;H3BMJ8;H3BSS3;H3BQ53	TCF25	15.267 ± 1.372	15.331 ± 1.614	16.729 ± 3.61	14.145 ± 3.899	+	+	+	+	0.0370065	0.0225039	-0.0351647	0.0119747											0.0636818	0.0204459	1.46205	0.320897	-1.12194	0.216966
I3L4X0;H3BV22;H3BTA2;P60510	PPP4C	9.018 ± 1.791	10.035 ± 0.131	10.189 ± 1.05	10.512 ± 0.873					0	0	0	0											0	NaN	0	NaN	0	NaN
H3BTI0;Q9H0B8;H3BSZ9;Q9H0B8-3;Q9H0B8-2	CRISPLD2	12.705 ± 0.78	12.918 ± 3.027	14.63 ± 0.945	14.549 ± 1.348	+	+	+	+	0.278581	0.189242	-0.110832	0.0378872											0.518071	0.141757	1.9253	1.69865	1.84429	1.25448
H3BUV5;H3BUI4;Q9UEE9-2;Q9UEE9	CFDP1	12.005 ± 3.762	12.276 ± 1.395	12.379 ± 1.864	12.264 ± 1.326	+	+	+	+	-0.126085	0.0291445	0.253059	0.10175											0.106387	0.0203799	-0.0435703	0.00754571	-0.134664	0.0252573
H3BUU8;Q08AM6	VAC14	10.336 ± 0.941	10.878 ± 0.743	10.698 ± 1.016	10.126 ± 0.357	+	+	+	+	0.161986	0.085162	-0.225423	0.100809											0.541687	0.396887	0.36171	0.20748	-0.210148	0.160621
H3BV55;O15305;H3BPH4;O15305-2	PMM2	11.802 ± 2.615	12.531 ± 0.582	12.82 ± 2.269	11.73 ± 0.931	+	+	+	+	0.0562341	0.0299272	-0.228491	0.103037											0.728632	0.217456	1.0181	0.23815	-0.0718372	0.0175466
H3BVG0;Q8N1F7;Q8N1F7-2;H3BV15;H3BV11;H3BRD9;H3BRI8;H3BM93	NUP93	13.433 ± 1.121	14.087 ± 1.195	14.106 ± 0.664	13.462 ± 1.514	+	+	+	+	0.290972	0.204589	-0.127992	0.045227							+				0.654653	0.342229	0.673612	0.467097	0.0295479	0.0105538
H7BXM4;Q01955-5;Q01955-4;Q01955-3;Q01955-2;Q01955	COL4A3	9.691 ± 0.838	10.35 ± 0.438	11.64 ± 0.676	10.522 ± 0.979					0	0	0	0											0	NaN	0	NaN	0	NaN
H7BXY5;Q0ZGT2-4;Q0ZGT2-2;Q0ZGT2;E7ETM8;E7EUA0;Q0ZGT2-3	NEXN	11.437 ± 3.101	12.38 ± 0.936	15.079 ± 2.665	14.029 ± 1.126	+	+	+	+	0.0867778	0.0432018	0.0113024	0.000405209											0.860374	0.208328	3.64175	0.902677	2.59239	0.777017
O94856;O94856-6;X6RKN2;O94856-11;O94856-5;O94856-13;O94856-7;H7BY57;O94856-9;O94856-3;O94856-8;O94856-10;O94856-12;O94856-4;O94856-2;D6RBU5;D6RHX4	NFASC	13.909 ± 1.523	15.171 ± 0.508	15.752 ± 0.722	15.503 ± 0.62	+	+	+	+	0.335836	0.271181	-0.166351	0.0640082											1.26241	0.777678	1.84307	1.14661	1.59429	0.997601
H7BYD9;P19021-2;P19021-4;P19021-3;P19021-6;P19021;P19021-5;H0Y9I4	PAM	12.612 ± 0.509	14.114 ± 0.745	14.204 ± 0.282	14.826 ± 0.525	+	+	+	+	0.128338	0.0645769	-0.142568	0.0519573	+	+	+	+	+			3.20807	0.36714	1498	1.50154	1.79933	1.59155	2.80741	2.2135	3.03519
Q5JRG1;H7BYF2;Q9BVL2-2;Q9BVL2-3;Q9BVL2	NUPL1	9.759 ± 0.756	10.662 ± 0.427	10.321 ± 0.867	10.201 ± 0.427	+	+	+	+	0.342245	0.282452	-0.197037	0.081772											0.903338	1.08214	0.561989	0.436167	0.442485	0.458922
H7BYG8;O94822;O94822-3	LTN1	9.952 ± 0.372	10.95 ± 0.627	10.359 ± 1.025	10.472 ± 0.623	+	+	+	+	0.315006	0.237846	-0.246136	0.116571											0.997712	1.46976	0.406218	0.314925	0.520027	0.695165
H7BZ20;P23919-2;P23919;H7C312	DTYMK	9.058 ± 2.03	10.3 ± 0.418	10.935 ± 0.642	10.793 ± 1.595					0	0	0	0											0	NaN	0	NaN	0	NaN
H7BZS7;Q96PE7	MCEE	12.106 ± 0.863	12.222 ± 0.987	11.849 ± 0.927	12.36 ± 1.729	+	+	+	+	0.294977	0.209796	-0.1395	0.0505008											0.116073	0.0628272	-0.25684	0.155376	0.25392	0.096089
H7BZT7;X6RA14;U3KQT1;P10768	ESD	11.868 ± 1.174	14.139 ± 1.555	14.193 ± 1.631	15.308 ± 1.761	+	+	+	+	0.0946894	0.0469604	-0.045905	0.0150807											2.27123	1.23244	2.32526	1.2223	3.4405	1.75815
H7BZW6;O00422;O00422-2	SAP18	10.272 ± 0.418	11.193 ± 0.536	13.825 ± 3.463	13.823 ± 1.464	+	+	+	+	-0.0191434	0.0044487	-0.323763	0.195238				+					0.81658	919	1.18048	0.586527	3.92702	1.11622	3.92546	2.19644
H7C0E5;O75312;H7BZM7	ZPR1	11.41 ± 1.525	14.735 ± 1.226	14.996 ± 0.508	13.912 ± 0.936	+	+	+	+	0.19964	0.112406	-0.135664	0.0487103	+	+	+					2.59675	1.0468	588	3.32553	1.83799	3.58686	2.36963	2.50221	1.50454
H7C0W1;H7C0L4;Q7Z674;H7C434;Q9UHY8;Q9UHY8-2	FEZ2	9.928 ± 1.871	13.662 ± 0.106	13.075 ± 0.372	11.679 ± 0.879		+	+	+	0.0813867	0.0407186	-0.0991431	0.0332257	+	+	+					2.85601	1.263	330	4.47996	3.8146	3.89259	3.35141	2.18144	1.43115
H7C144	ACTN4	10.666 ± 3.122	10.831 ± 1.018	11.346 ± 2.122	11.736 ± 1.407	+	+	+	+	0.0370065	0.0225039	-0.105744	0.0358257											0.164433	0.0345728	0.680247	0.136154	1.06939	0.255528
H7C189;Q13107-2;Q13107	USP4	13.117 ± 1.044	13.457 ± 0.587	13.202 ± 1.207	13.239 ± 0.735	+	+	+	+	0.146764	0.0754503	-0.121855	0.0425318											0.339659	0.228203	0.0849745	0.0368376	0.121945	0.0681133
H7C1B7;Q9Y6W3	CAPN7	8.792 ± 1.283	11.24 ± 0.943	10.698 ± 0.726	9.817 ± 0.792					0	0	0	0											0	NaN	0	NaN	0	NaN
H7C285;O95858	TSPAN15	12.088 ± 0.805	15.065 ± 0.746	14.534 ± 1.397	13.317 ± 2.162	+	+	+	+	0.39217	0.393339	0.0579471	0.0109851		+							0.83803	890	3.02162	2.69532	2.49045	1.62302	1.21947	0.450411
H7C286;E9PPU6	NAGK	9.378 ± 1.267	10.974 ± 0.412	10.433 ± 0.607	10.296 ± 0.06					0	0	0	0											0	NaN	0	NaN	0	NaN
H7C2D8;Q9BV36-2;H7C052;H7C3K9;Q9BV36-5;Q9BV36-3;Q9BV36-4;Q9BV36	MLPH	10.67 ± 2.315	10.892 ± 0.363	12.717 ± 3.2	10.412 ± 0.619	+	+	+	+	-0.0671433	0.00862751	-0.0811948	0.0265658											0.222291	0.0676412	2.0472	0.46867	-0.25764	0.0773471
H7C3A6;H7C2E6;H7C361	C1orf86	9.207 ± 1.547	10.92 ± 0.767	10.542 ± 0.714	9.973 ± 0.814					0	0	0	0											0	NaN	0	NaN	0	NaN
H7C2V1;O60568	PLOD3	9.924 ± 1.595	10.707 ± 0.204	11.635 ± 0.858	12.158 ± 1.91	+		+	+	-0.431319	0.315681	0.5	0.66705											0.210335	0.103999	0.973793	0.493056	1.91386	0.717009
H7C367;Q15233-2;Q15233;C9JYS8	NONO	11.409 ± 2.568	14.221 ± 0.564	14.491 ± 1.259	15.145 ± 0.456	+	+	+	+	-0.130625	0.0309819	0.0257973	0.00283011											2.70872	1.10151	2.97865	1.11024	3.63346	1.53885
H7C3D2;Q9NZU5;C9IYS1;Q9NZU5-2;F8WB09;B4DEY6	LMCD1	16.041 ± 0.861	18.07 ± 0.546	17.378 ± 1.124	17.354 ± 0.995	+	+	+	+	0.200442	0.113041	-0.179393	0.0712321		+							0.42712	1444	2.02829	2.13682	1.33695	0.967045	1.31271	1.03153
H7C3D5;Q8NC44	FAM134A	9.844 ± 2.796	10.274 ± 0.415	11.372 ± 2.819	10.385 ± 1.158	+	+	+	+	-0.00545461	0.00838815	-0.151007	0.0560757											0.430368	0.112946	1.52812	0.327315	0.541197	0.134999
H7C3P9;Q9UNS2-2;Q9UNS2;K7ELN6;C9JLV5	COPS3	13.137 ± 2.541	12.465 ± 0.635	13.885 ± 2.52	13.292 ± 1.113	+	+	+	+	0.104807	0.0519726	-0.131551	0.0468268											-0.672229	0.203354	0.747247	0.160653	0.154763	0.0386742
H7C3T6;Q9C0H2-3;Q9C0H2-2;Q9C0H2;Q9C0H2-4	TTYH3	10.023 ± 2.019	11.227 ± 2.423	13.761 ± 3.628	12.264 ± 0.396	+	+	+	+	-0.0603998	0.00664342	-0.0885024	0.0292068											1.26279	0.380203	3.46153	0.833719	1.48765	0.581042
H7C422;H7C3M2;F8WCR1	RPL3	9.644 ± 1.165	10.668 ± 0.95	10.145 ± 0.949	10.185 ± 0.499					0	0	0	0											0	NaN	0	NaN	0	NaN
H7C488;Q9NQ48-3;Q9NQ48-2;Q9NQ48	LZTFL1	12.922 ± 0.862	16.149 ± 0.733	15.936 ± 0.61	14.816 ± 0.718	+	+	+	+	0.244505	0.152155	-0.072756	0.0236321	+	+	+					3.78011	0.93745	758	3.22671	2.90201	3.01367	2.90345	1.89406	1.82711
H7C4P9;P35913-3;P35913-2;P35913	PDE6B	9.381 ± 1.257	10.588 ± 0.821	10.463 ± 0.451	10.443 ± 0.712					0	0	0	0											0	NaN	0	NaN	0	NaN
H7C5G1;Q2TAA2;C9JE02;Q2TAA2-2	IAH1	12.854 ± 2.954	14.657 ± 0.772	14.649 ± 0.307	14.459 ± 0.217	+	+	+	+	-0.0494914	0.00357831	0.204695	0.0706438											1.74332	0.550483	1.73483	0.567428	1.54566	0.494748
H7C5K4;Q76M96;Q76M96-2	CCDC80	13.267 ± 2.306	14.998 ± 0.394	14.616 ± 0.471	14.986 ± 0.554	+	+	+	+	0.280557	0.191615	-0.144103	0.0526937											1.73054	0.722479	1.34832	0.529441	1.71886	0.704798
H7C5S0;O96019-2;O96019;C9JQT2	ACTL6A	11.436 ± 0.483	15.483 ± 0.606	15.062 ± 0.66	14.879 ± 0.91	+	+	+	+	0.244505	0.152155	-0.256877	0.125457	+	+	+	+				5.13296	1.0378	602	4.04769	4.34606	3.62681	3.94101	3.44357	3.26486
H9KV48;P05155-2;P05155;P05155-3;E9PGN7	SERPING1	19.737 ± 0.391	19.81 ± 0.86	19.835 ± 0.537	19.679 ± 0.75	+	+	+	+	0.215663	0.125587	-0.293701	0.16035											0.0729012	0.0543478	0.0973163	0.108243	-0.0587459	0.0486241
I3L0A0;E5RIF1;D6RG00;H0YBX6;Q13404-8;Q15819;Q13404;Q13404-7;Q13404-2;Q13404-1;F8W924;G3V2F7;G3V113;A5PLL7-2;A5PLL7	TMEM189-UBE2V1	14.202 ± 0.408	17.465 ± 0.396	17.351 ± 1.221	17.886 ± 0.412	+	+	+	+	-0.0767572	0.0115777	-0.0719888	0.0233715	+	+	+	+				4.5628	0.81588	922	3.26351	4.58232	3.14971	2.5636	3.68435	4.8365
I3L0N3;P46459;P46459-2;I3L2G1;I3L0L3;K7EQD6;I3L338;I3L4Q9	NSF	13.617 ± 0.561	15.844 ± 0.989	15.066 ± 1.368	14.57 ± 1.293	+	+	+	+	0.342245	0.282452	-0.252274	0.121585		+							0.50801	1350	2.22698	2.10555	1.4492	1.0105	0.953065	0.647496
I3L0W0;Q92667-2;Q92667	AKAP1	13.458 ± 1.909	13.681 ± 1.924	15.278 ± 0.257	14.331 ± 0.564	+	+	+	+	0.0653582	0.0336949	-0.00734408	0.00469973											-0.0111051	0.00245669	1.82033	0.967721	0.872879	0.382693
I3L0W4;Q96F10	SAT2	9.798 ± 0.83	13.879 ± 4.25	16.712 ± 0.842	15.409 ± 2.733	+	+	+	+	0.131114	0.0661563	-0.197938	0.082335	+		+					1.84413	1.7541	24	4.2123	1.01666	6.89869	3.84101	5.49775	1.83745
I3L0X5;I3L4C3;O75391	SPAG7	9.029 ± 0.993	14.713 ± 0.474	14.744 ± 0.26	14.207 ± 0.954	+	+	+	+	0.105639	0.052395	0	0	+	+	+	+				6.61307	1.5075	111	5.36103	3.19486	5.39171	3.27712	4.85456	2.71745
P24855;I3L0Z9;I3L530	DNASE1	9.479 ± 1.348	14.898 ± 0.719	15.008 ± 0.877	13.35 ± 3.228		+	+	+	-0.214195	0.0727897	-0.422085	0.390242	+	+	+					2.44649	0.17537	1579	5.57378	3.1318	5.68381	3.08733	4.31131	1.47803
P04278;I3L145;I3L2X4;A0A0C4DGN2;P04278-5;P04278-3;P04278-2;P04278-4;I3L4B9;I3L2F1;B0FWH5;B0FWH6;B4DYU0;I3L1J1;I3L1G4;I3L1C1;B0FWH7;I3L0M1	SHBG	14.787 ± 1.669	14.683 ± 0.865	14.877 ± 0.847	14.872 ± 1.252	+	+	+	+	0.334234	0.268443	-0.273754	0.140534											-0.104431	0.0385082	0.0894618	0.0329468	0.0852277	0.0280084
I3L1J2;P33151-2;P33151;H3BPG1	CDH5	9.753 ± 0.515	11.315 ± 1.148	11.098 ± 1.036	10.961 ± 0.646					0	0	0	0											0	NaN	0	NaN	0	NaN
I3L1Q5;Q2NL82	TSR1	9.095 ± 0.759	10.856 ± 0.662	11.582 ± 1.347	10.355 ± 1.123					0	0	0	0											0	NaN	0	NaN	0	NaN
I3L1Y9;Q96CP2;I3L0R3;I3L231;I3L4I0;Q4VC44-2;Q4VC44;Q4VC44-3	FLYWCH2	9.532 ± 1.574	14.731 ± 0.374	15 ± 1.261	14.23 ± 0.439	+	+	+	+	0.0995965	0.049362	-0.15562	0.0583986	+	+	+	+				4.65187	1.6322	53	5.58423	2.80819	5.85347	2.58442	5.08344	2.58868
I3L3G9;I3L2S8;Q9NXR1;Q9NXR1-1;I3L464;J3KRK9;J3QL85;A6NIZ0;Q9GZM8-3;Q9GZM8;Q9GZM8-2	NDE1	12.779 ± 1.713	14.792 ± 2.251	14.357 ± 1.821	15.399 ± 2.19	+	+	+	+	0.2395	0.147258	-0.38951	0.304555											2.01279	0.68918	1.57759	0.595533	2.62013	0.964655
I3L4A6;I3L2T9;Q8NB16	MLKL	8.75 ± 1.154	10.685 ± 0.911	11.214 ± 0.917	10.1 ± 0.488					0	0	0	0	+				+			1.89814	0.22234	1570	0	NaN	0	NaN	0	NaN
I3L325;Q14894;I3L3Y1;I3NI53;I3L2W5	CRYM	12.481 ± 0.465	17.172 ± 0.458	17.686 ± 1.19	17.696 ± 0.64	+	+	+	+	0.112315	0.0558463	-0.128759	0.0455696	+	+	+	+	+			6.10533	1.3637	221	4.69097	5.1492	5.205	3.73683	5.21567	4.93169
K7EKQ8;I3L3W3;I3L4V1;I3L362;Q86W50-2;Q86W50	METTL16	9.996 ± 1.278	11.65 ± 2.347	10.767 ± 0.519	10.638 ± 0.546	+	+			-0.303848	0.140201	-0.243416	0.114401											1.59704	0.525485	1.25583	0.580842	0.613897	0.359692
I3L3T4;I3L367;I3NI44;J3KQU4;I3L4I4;O75674-2;O75674-3;O75674;I3L1Q1;I3L4N3;I3L4G0;I3L1G1	TOM1L1	9.886 ± 1.499	16.682 ± 0.156	14.874 ± 2.264	15.48 ± 0.718	+	+	+	+	0.168644	0.0896316	-0.0951353	0.0316874	+	+	+	+				4.02434	1.4215	179	6.58192	4.69702	4.84285	2.17733	5.38011	3.77407
I3L397;I3L504;P63241;P63241-2;F8WCJ1;C9J7B5;C9J4W5;Q9GZV4;Q6IS14	EIF5A	15.024 ± 0.507	18.154 ± 0.728	18.733 ± 0.742	18.541 ± 1.106	+	+	+	+	0.201243	0.113678	-0.135664	0.0487103	+	+	+	+				4.12193	0.97047	709	3.12946	3.3913	3.70874	3.7676	3.51667	2.93077
I3L3A0;P53384-2;P53384;I3L531	NUBP1	10.865 ± 0.544	13.883 ± 0.202	13.161 ± 0.757	13.481 ± 2.029	+	+	+	+	0.237295	0.14514	-0.147171	0.0541829	+	+	+					1.9711	0.65883	1154	3.01826	4.33623	2.29592	2.57867	2.61559	1.32649
I3L3Q7;I3L3B0;Q07021	C1QBP	8.857 ± 1.318	13.263 ± 1.978	13.217 ± 3.214	13.767 ± 2.471		+	+	+	0.409862	0.447155	0.11988	0.0310857		+							1.1271	487	4.35241	2.2815	4.25135	1.43439	4.63396	1.7862
I3L3E4;I3L4G8;I3L4A1;Q96FZ7	CHMP6	11.472 ± 2.882	12.706 ± 1.34	14.982 ± 1.657	12.995 ± 1.272	+	+	+	+	0.102947	0.0510332	-0.149848	0.0555001											1.07656	0.296498	3.35261	1.09493	1.3656	0.398859
I3L3E9;P39748-2;P39748	FEN1	11.848 ± 0.754	13.541 ± 2.693	13.539 ± 0.848	13.775 ± 0.413	+	+	+	+	0.0808109	0.040457	0.0143192	0.000249866				+					0.50917	1347	2.23276	1.09592	1.81857	1.51812	2.05407	2.09306
I3L3P7;P62244;H3BVC7;I3L246;H3BN98	RPS15A	11.006 ± 0.387	13.487 ± 0.817	11.985 ± 1.083	11.584 ± 0.545	+	+	+	+	0.183617	0.100213	-0.117252	0.0405621	+	+						2.43947	0.43726	1433	2.48051	2.8145	0.978418	0.854936	0.577147	0.869386
I3L4J1;Q9UN37	VPS4A	13.126 ± 0.78	14.153 ± 0.768	13.052 ± 1.767	13.733 ± 0.663	+	+	+	+	0.292574	0.206657	-0.0343975	0.0117594											1.02723	0.959959	-0.0739479	0.026195	0.60745	0.552663
I6L8B7;Q01469;A8MUU1	FABP5	12.989 ± 1.492	17.361 ± 0.976	17.741 ± 0.537	17.895 ± 0.679	+	+	+	+	0.306194	0.225069	-0.248438	0.118432	+	+	+	+	+			4.48728	1.2399	352	4.37182	2.56862	4.75149	3.0124	4.90629	3.00988
J3KMX1;Q99567	NUP88	11.48 ± 1.327	13.052 ± 0.663	13.028 ± 0.7	12.499 ± 0.528	+	+	+	+	0.0602399	0.0315613	-0.14487	0.0530639											1.5711	1.10546	1.54733	1.07209	1.01848	0.691218
J3KMZ8;Q92785	DPF2	9.907 ± 1.152	10.568 ± 0.467	10.763 ± 1.417	10.131 ± 0.135	+	+	+	+	0.288568	0.201524	-0.194736	0.0803444											0.661036	0.483733	0.855744	0.414709	0.223696	0.146977
J3KN01;P55196-1;P55196;P55196-5;P55196-3;Q5TIG5;A8MQ02;P55196-2;P55196-6;H0Y7R8;H0Y8L4;F8W9I4;E9PFY5;H0Y9I0;H0Y948	MLLT4	12.794 ± 0.59	15.531 ± 0.789	15.784 ± 0.478	15.47 ± 0.773	+	+	+	+	0.367882	0.333479	-0.137198	0.0494225	+	+	+	+				3.96789	0.81617	921	2.73702	2.84241	2.98989	3.65287	2.67511	2.82063
Q5VYK3;J3KN16;R4GMY1	ECM29	12.84 ± 2.452	15.53 ± 1.384	16.135 ± 1.31	15.443 ± 1.284	+	+	+	+	0.181214	0.0984634	-0.142568	0.0519573											2.69006	0.980522	3.29548	1.25613	2.6032	0.962619
J3KN75;Q0IIM8;D6RFZ2;Q0IIM8-2;Q0IIM8-3	TBC1D8B	10.816 ± 0.408	11.751 ± 0.918	11.169 ± 0.514	10.905 ± 0.763	+	+	+	+	0.347052	0.29126	-0.293701	0.16035											0.934683	0.95024	0.352409	0.489031	0.0890803	0.0738583
J3KNB3;Q9UN19-2;Q9UN19	DAPP1	9.783 ± 2.35	10.442 ± 0.662	11.321 ± 2.074	10.26 ± 0.83	+	+	+	+	0.0394099	0.0233948	-0.0850307	0.0279403											0.658596	0.215385	1.53843	0.438651	0.476954	0.145598
J3KND8;P00439;F8W0A0;A0A0U1RQI3;F8W1D4;A0A0U1RQY4	PAH	12.4 ± 1.25	17.074 ± 0.556	16.322 ± 0.828	15.944 ± 1.092	+	+	+	+	0.217266	0.126963	-0.00984807	0.00531091	+	+	+	+				4.05838	1.1651	435	4.67358	3.31546	3.92115	2.70793	3.54403	2.27878
J3KNJ2;Q7L2H7-2;Q7L2H7;H0YCQ8;E9PRY0;E9PN86	EIF3M	12.31 ± 0.738	17.202 ± 1.1	16.11 ± 1.62	15.169 ± 1.856	+	+	+	+	0.340643	0.279585	-0.177091	0.0699236	+	+	+					2.66941	1.214	371	4.89197	3.50129	3.80056	2.27913	2.85945	1.54244
J3KNN3;P15735-2;P15735;H3BP07;H3BTW6;H3BTI9	PHKG2	15.485 ± 1.31	15.899 ± 1.021	15.605 ± 1.107	15.917 ± 1.381	+	+	+	+	0.351058	0.298848	-0.207011	0.0881513											0.413723	0.196523	0.120261	0.0491159	0.432477	0.176867
J3KNV4;Q13683-9;Q13683-7;Q13683-3;Q13683-10;Q13683	ITGA7	9.344 ± 1.764	10.683 ± 0.326	11.093 ± 0.663	10.306 ± 0.613					0	0	0	0											0	NaN	0	NaN	0	NaN
J3KP30;Q5QJE6	DNTTIP2	8.726 ± 1.395	10.559 ± 0.769	11.185 ± 0.655	10.795 ± 0.886					0	0	0	0											0	NaN	0	NaN	0	NaN
J3KP75;O75167-5;O75167-2;O75167;O75167-4;H9KVA6;F5H858	PHACTR2	12.012 ± 3.426	13.665 ± 0.494	14.512 ± 1.974	12.995 ± 1.407	+	+	+	+	0.277352	0.187779	-0.200873	0.0841879											1.65254	0.424219	2.4998	0.596999	0.982523	0.211301
J3KPG9;Q9Y600;Q9Y600-3;Q9Y602;Q9Y600-2	CSAD	12.386 ± 2.794	15.605 ± 1.778	15.72 ± 1.992	14.878 ± 4.646	+	+	+	+	-0.00578413	0.00828999	0.0420039	0.00676449											3.46632	1.00744	3.58159	1.00928	2.49385	0.366746
J3KPS0;Q9NXW2;Q9NXW2-2;V9GYN7	DNAJB12	13.273 ± 3.077	13.667 ± 0.804	16.558 ± 0.323	15.568 ± 0.708	+	+	+	+	0.145963	0.074958	-0.0689201	0.0223387											0.393872	0.0901147	3.28532	1.10868	2.29485	0.707188
J3KPT0;Q6V1X1-4;Q6V1X1-2;Q6V1X1-5;Q6V1X1-3;Q6V1X1	DPP8	10.587 ± 2.366	11.149 ± 1.765	11.724 ± 1.583	12.339 ± 3.09	+	+	+	+	0.321485	0.247715	-0.171107	0.0665898											0.520485	0.130372	1.06009	0.311016	1.41878	0.292593
J3KQ18;P30046;H7C342;B5MC82;P30046-2;A6NHG4	DDT	14.693 ± 0.476	17.967 ± 0.825	18.685 ± 0.871	17.915 ± 1.472	+	+	+	+	0.161986	0.085162	-0.0842635	0.0276633	+	+	+	+				3.39213	1.0869	535	3.27406	3.3306	3.99175	3.70469	3.22221	2.22815
J3KQ32;Q9NTK5;Q9NTK5-2;Q9NTK5-3;C9JCJ9;C9JTK6	OLA1	15.282 ± 0.718	17.147 ± 0.201	16.713 ± 0.747	16.374 ± 1.084	+	+	+	+	0.237295	0.14514	-0.0796605	0.0260233		+							0.45781	1411	1.86557	2.61131	1.43079	1.48439	1.09193	0.841625
J3KQ72;Q9NRD1	FBXO6	15.786 ± 3.289	16.341 ± 2.889	17.037 ± 4.631	15.528 ± 1.129	+	+	+	+	0.16574	0.0876648	-0.0501711	0.0163629											0.554953	0.0924133	1.25122	0.170729	-0.257275	0.0519738
M0R3H9;M0QXG9;M0R3F4;M0R2A4;M0R2K3;M0R193;M0R0I0;J3KQS6;Q9NWV8-3;Q9NWV8	BABAM1	9.811 ± 1.066	10.669 ± 0.701	10.249 ± 0.811	10.465 ± 0.158					0	0	0	0											0	NaN	0	NaN	0	NaN
Q9BTW9-4;Q9BTW9;J3KR97;Q9BTW9-5;A0A0J9YVR1;A0A0J9YWI5;I3L439;I3L500;A0A0J9YXU4;I3L120;A0A0J9YVU1;I3L4D2;I3L0V3;I3L143;I3L131;I3L3H4;I3L1S3;Q9BTW9-3;I3L163	TBCD	12.521 ± 1.478	13.404 ± 0.527	13.359 ± 0.396	12.984 ± 0.637	+	+	+	+	0.297381	0.212981	-0.177091	0.0699236											0.883707	0.518731	0.838455	0.501666	0.463673	0.232594
J3KRJ2;J3QR41;J3QLN8;Q96GD4-4	AURKB	9.906 ± 0.783	10.561 ± 0.693	11.343 ± 0.643	10.111 ± 0.521					0	0	0	0											0	NaN	0	NaN	0	NaN
J3KRP0;Q96KN2	CNDP1	15.853 ± 0.455	15.095 ± 0.713	14.734 ± 0.954	14.305 ± 0.801	+	+	+	+	0.107508	0.0533506	-0.0950039	0.0316375											-0.757427	0.908404	-1.11934	1.10479	-1.54829	1.81874
J3QKQ1;J3KRR1;J9JIC5;Q9HAS0	C17orf75	12.495 ± 3.642	12.82 ± 1.313	11.28 ± 2.057	11.978 ± 1.38	+	+	+	+	-0.0130487	0.00616793	-0.115428	0.039794											0.324847	0.0593599	-1.21538	0.234824	-0.517055	0.0971735
J3KS22;J3QS36;Q7Z4W1;J3QL34;J3QS45;J3KSZ5;J3QRQ2;J3KRZ4	DCXR	13.37 ± 1.521	17.15 ± 0.828	16.723 ± 1.902	15.962 ± 0.892	+	+	+	+	0.175606	0.0944582	0.0791436	0.01717	+	+						2.05977	1.0166	635	3.78073	2.32505	3.35379	1.48003	2.59267	1.58639
J3KSJ8;Q9UD71-2;Q9UD71;J3KT77	PPP1R1B	11.282 ± 1.506	15.867 ± 0.853	15.56 ± 0.665	14.568 ± 0.606	+	+	+	+	0.149168	0.0769383	0.0185372	0.00117873	+	+	+	+				4.07333	1.2771	314	4.5848	2.73676	4.27777	2.69438	3.28562	2.1713
J3KSS0;J3QRI7;J3QQQ9;J3QQV1;J3QRC4;P61254	RPL26	12.94 ± 1.702	16.766 ± 0.707	14.838 ± 0.672	15.746 ± 0.927	+	+	+	+	0.0988354	0.0489859	-0.117722	0.0407611	+	+						2.66523	0.61758	1220	3.86605	2.16329	1.93788	1.05484	2.84567	1.52478
J3KSS7;Q9NZ52-3;Q9NZ52-4;Q9NZ52-2;Q9NZ52;J3KSG3;J3QS87	GGA3	11.603 ± 1.721	12.712 ± 0.892	12.516 ± 1.405	12.503 ± 0.629	+	+	+	+	0.111514	0.0554265	-0.161748	0.0615662											1.10876	0.528525	0.913122	0.354175	0.899714	0.439
J3KSY6;J3KSX6;Q8TCD5	NT5C	9.363 ± 1.291	16.104 ± 0.58	15.321 ± 0.599	15.387 ± 0.864		+	+	+	0.241804	0.149497	-0.0976343	0.032643	+	+	+	+				6.36426	1.7903	21	7.1479	3.81131	6.3648	3.52264	6.4314	3.3994
J3KT51;Q9UK76;Q9UK76-2;J3KSH8;Q9UK76-3	HN1	12.926 ± 0.265	15.845 ± 0.725	15.274 ± 0.941	15.245 ± 0.521	+	+	+	+	-0.0607341	0.00674014	-0.0719888	0.0233715	+	+	+	+				3.67412	0.69072	1113	2.91879	3.55593	2.34774	2.52399	2.31868	3.67068
J3QRP8;J3QLE3;J3KTM6;J3QRU2;J3KT83;J3QRA0;J3QQS9;J3QQV2;J3QSC3;O15427	SLC16A3	9.128 ± 1.303	11.212 ± 0.893	10.727 ± 0.832	10.313 ± 0.62					0	0	0	0											0	NaN	0	NaN	0	NaN
J3KTA4;P17844;P17844-2;J3QSF1;J3KRZ1;J3QRQ7;J3QRN5;J3QR02;J3KRX8;J3KTQ4	DDX5	15.772 ± 1.994	17.201 ± 1.633	15.415 ± 2.489	15.383 ± 2.486	+	+	+	+	0.239698	0.147449	-0.270686	0.137685											1.42884	0.508647	-0.357031	0.0807771	-0.389175	0.0887437
J3KTI2;Q9BRT3	MIEN1	13.726 ± 1.803	16.435 ± 0.241	15.321 ± 1.56	15.929 ± 0.931	+	+	+	+	0.248511	0.156168	-0.10421	0.0352139											2.70941	1.60785	1.59493	0.639475	2.2033	1.13729
J3KTL2;Q07955-3;Q07955;Q07955-2;J3KSR8;J3QQV5;J3KSW7	SRSF1	13.424 ± 0.955	15.734 ± 0.532	17.195 ± 0.801	17.086 ± 0.878	+	+	+	+	0.245306	0.152951	-0.10421	0.0352139	+	+	+	+				4.11406	0.90031	809	2.31002	2.25865	3.77142	3.0359	3.66165	2.87818
J3QQR8;J3QKR4;J3QQX6;J3QRQ1;J3QRT5;P13598	ICAM2	12.966 ± 0.742	13.199 ± 1.638	13.82 ± 0.074	12.363 ± 2.147	+	+	+	+	0.166056	0.0878774	0.135608	0.0372504											0.293813	0.130909	0.853828	1.20797	-0.775045	0.243417
J3QL71;Q96FV2-2;Q96FV2;J3QR84;J3QRJ1;J3KT79;J3QQM9;J3KS57	SCRN2	12.73 ± 0.485	16.416 ± 0.429	16.342 ± 0.186	16.362 ± 0.888	+	+	+	+	0.225277	0.134013	-0.00524506	0.0041938	+	+	+	+				5.95547	0.98392	686	3.68549	4.56132	3.61137	5.06513	3.63173	3.4329
Q6PCB0;J3QLP3;J3QRR0	VWA1	11.692 ± 2.555	13.323 ± 0.598	14.51 ± 2.951	14.488 ± 1.497	+	+	+	+	0.0850756	0.042411	-0.0719888	0.0233715											1.63048	0.58455	2.81743	0.70128	2.79542	0.966817
J3QQJ4;O75976-2;O75976	CPD	9.685 ± 1.051	10.372 ± 0.386	10.35 ± 0.887	10.218 ± 0.215					0	0	0	0											0	NaN	0	NaN	0	NaN
J3QQJ5;Q9Y2L5-2;Q9Y2L5	TRAPPC8	9.67 ± 0.855	10.594 ± 0.294	10.661 ± 1.443	10.248 ± 0.929					0	0	0	0											0	NaN	0	NaN	0	NaN
J3QQN1;P40306	PSMB10	9.194 ± 1.674	10.333 ± 0.525	10.665 ± 1.032	10.497 ± 0.414					0	0	0	0											0	NaN	0	NaN	0	NaN
J3QQZ9;Q9NVS9-3;Q9NVS9;J3QQV6;Q9NVS9-4;A0A286YFL3	PNPO	12.343 ± 0.182	18.845 ± 0.152	18.464 ± 0.46	18.192 ± 0.636	+	+	+	+	0.154796	0.0804889	-0.134071	0.0479765	+	+	+	+				10.1081	1.7184	29	6.50163	8.60524	6.12047	6.54213	5.84806	5.67745
J3QR43;J3QRC6;Q8IY31-4;Q8IY31;Q8IY31-2	IFT20	10.116 ± 0.526	10.95 ± 0.544	11.04 ± 1.381	10.528 ± 0.298	+	+	+	+	0.375093	0.34988	-0.249972	0.119685											0.834344	1.15633	0.924022	0.588963	0.412566	0.654383
J3QRK9;Q96CD0	FBXL8	11.633 ± 1.594	13.642 ± 0.459	13.82 ± 1.616	13.605 ± 1.617	+	+	+	+	0.323392	0.250702	-0.306575	0.174472											2.056	1.24327	2.2337	0.980672	2.0188	0.869976
K7EIG7;J3QRN6;O94832;J3KRL0	MYO1D	12.601 ± 0.919	12.216 ± 2.248	12.495 ± 0.197	12.537 ± 1.142	+	+	+	+	0.059253	0.0311559	-0.258319	0.126691											0.0468452	0.0177233	-0.105323	0.0808766	-0.0639145	0.0299521
J3QRS3;P19105;O14950;J3KTJ1	MYL12A	13.505 ± 1.782	17.12 ± 1.433	16.97 ± 1.148	16.604 ± 0.839	+	+	+	+	0.288807	0.201827	-0.0467163	0.0153224	+							2.12235	0.98586	680	3.61484	1.70959	3.46431	1.76779	3.09846	1.70086
J3QRS9;X6R4W8;O43670-2;O43670;O43670-4;J3QS27;J3KTL1;J3KRB6;J3KRW6;H0Y3M2;J3KS31;O43670-3	ZNF207	9.466 ± 1.29	14.552 ± 1.997	14.215 ± 1.694	12.948 ± 2.622	+	+	+	+	0.212245	0.122687	-0.129404	0.0458584	+	+	+					1.91383	1.2913	294	4.70045	2.08475	4.17407	1.83431	2.93333	0.96277
J3QRU1;P07947;Q573B4;P06241-3;P06239;P06241-2;P06241;P06239-3	YES1	10.378 ± 2.122	14.156 ± 1.146	12.567 ± 1.299	11.872 ± 1.069	+	+	+	+	0.197987	0.111103	0.0476231	0.00821138											3.85056	1.69142	1.86982	0.598783	1.55067	0.601371
J3QRV5;Q6P1M3-2;Q6P1M3;Q6P1M3-3;J3QLD8	LLGL2	15.67 ± 1.913	20.722 ± 0.847	19.459 ± 1.811	17.288 ± 1.624	+	+	+	+	0.312603	0.234289	-0.0873322	0.0287775	+	+						2.43687	1.3377	246	5.05282	2.53596	3.78966	1.55009	1.61878	0.611702
J3QSS7;Q86U28-2;Q86U28	ISCA2	10.874 ± 2.121	13.462 ± 0.975	14.067 ± 1.799	14.325 ± 0.818	+	+	+	+	0.183617	0.100213	-0.146404	0.0538085											2.58755	1.16435	3.19254	1.21133	3.45115	1.63993
J3QT28;O43684-2;O43684	BUB3	13.937 ± 1.214	13.716 ± 0.431	13.547 ± 1.058	13.236 ± 0.77	+	+	+	+	-0.0110627	0.00674014	-0.17479	0.0686298											-0.221807	0.129448	-0.390234	0.190429	-0.701343	0.435528
J3QTA2;Q99933-4;Q99933-3;Q99933-2;Q99933	BAG1	11.87 ± 1.099	15.364 ± 0.364	14.996 ± 0.433	14.496 ± 0.779	+	+	+	+	0.31851	0.243131	-0.0812597	0.0265888	+	+	+	+				4.09685	0.87533	842	3.30716	3.55031	2.93927	3.19166	2.43874	2.32842
K4DIA0;O75144;O75144-2	ICOSLG	11.403 ± 2.974	14.36 ± 0.77	14.115 ± 1.261	14.608 ± 0.523	+	+	+	+	0.00488077	0.0115527	-0.0444774	0.0146579											2.93638	0.996122	2.69131	0.845407	3.18438	1.11702
K4JQN1;Q07812-5;Q07812-7;Q07812-8;Q07812;Q07812-2;I6LPK7;Q07812-6	BAX	13.959 ± 1.119	15.602 ± 0.51	15.818 ± 0.916	16.398 ± 0.754	+	+	+	+	0.226078	0.134734	-0.0857979	0.0282183	+			+	+			2.00935	0.4319	1440	1.64238	1.43218	1.85875	1.37333	2.43927	1.95217
K7EIU8;Q13485;K7ENG1;K7EL15;K7EL18;K7EIJ2;A0A087WUF3;K7ES96	SMAD4	11.493 ± 0.922	12.152 ± 1.353	13.307 ± 1.942	12.278 ± 1.06	+	+	+	+	0.01858	0.0160104	-0.126458	0.0445457											0.658601	0.345159	1.81407	0.846551	0.7846	0.51322
K7EJ02;K7EP32;Q9BZV1-2;Q9BZV1	UBXN6	9.582 ± 1.382	10.613 ± 0.614	11.046 ± 1.22	10.547 ± 1.267					0	0	0	0											0	NaN	0	NaN	0	NaN
K7EJC2;Q9P107-2;Q9P107	GMIP	12.95 ± 0.416	13.646 ± 0.491	14.107 ± 1.036	13.42 ± 0.635	+	+	+	+	0.348655	0.294268	-0.327456	0.20002											0.696528	1.13272	1.15705	1.07817	0.470075	0.581573
K7EJE8;K7EKE6;P36776-3;P36776-2;P36776;K7ERR6	LONP1	14.07 ± 2.744	16.453 ± 2.158	15.306 ± 2.28	17.355 ± 2.941	+	+	+	+	0.121929	0.061007	0.0430866	0.0070399											2.38381	0.655553	1.23658	0.28892	3.28509	0.813809
K7EJH8	ACTN4	9.106 ± 1.274	11.13 ± 0.316	10.912 ± 1.186	10.479 ± 0.286					0	0	0	0											0	NaN	0	NaN	0	NaN
K7EJX8;Q96G46-3;Q96G46-2;Q96G46	DUS3L	9.102 ± 0.578	10.545 ± 0.647	11.185 ± 1.154	10.075 ± 1.133					0	0	0	0											0	NaN	0	NaN	0	NaN
K7EQ02;K7EQ55;K7EK33;Q96EP5-2;Q96EP5	DAZAP1	10.809 ± 2.535	10.665 ± 1.096	12.849 ± 3.148	11.409 ± 1.281	+	+	+	+	-0.0887744	0.0154731	-0.143336	0.0523248											-0.144669	0.0362251	2.0398	0.453806	0.599975	0.162796
K7EK57;Q5MNZ9-2;Q5MNZ9	WIPI1	8.573 ± 1.555	10.154 ± 0.425	10.239 ± 1.098	10.573 ± 0.792					0	0	0	0											0	NaN	0	NaN	0	NaN
O60437;K7EKI8;K7EQ71	PPL	12.02 ± 0.574	17.099 ± 0.694	16.557 ± 0.996	16.223 ± 1.015	+	+	+	+	0.318211	0.242675	-0.187831	0.0761584	+	+	+	+				5.18523	1.3093	273	5.07926	4.53785	4.5372	3.66007	4.20292	3.44273
K7EKS1;P36954	POLR2I	9.442 ± 0.595	13.536 ± 1.059	12.663 ± 1.688	12.294 ± 1.985		+	+	+	0.117286	0.0584864	-0.157567	0.0593951	+	+						2.03227	0.83879	889	3.65969	2.35419	2.68019	1.24393	2.41837	1.06625
Q9BRG1;K7EKV4;K7ENE3	VPS25	11.35 ± 0.872	12.955 ± 2.036	13.323 ± 2.145	12.561 ± 1.54	+	+	+	+	0.43598	0.551885	-0.245369	0.115956											1.6052	0.704729	1.97305	0.856482	1.21092	0.657233
K7ENV7;K7EKW4;Q96AB3-3;Q96AB3;Q96AB3-2	ISOC2	9.406 ± 1.114	13.379 ± 1.356	14.285 ± 0.246	14.509 ± 0.378	+	+	+	+	0.301646	0.218749	-0.126408	0.0445237	+	+	+	+	+			4.93869	1.2647	327	4.25285	2.57304	4.98284	3.37298	5.20643	3.42952
K7EL58;Q86YS3-2;Q86YS3	RAB11FIP4	9.071 ± 1.044	10.032 ± 0.406	11.224 ± 0.716	10.319 ± 0.293					0	0	0	0	+							2.20165	0.59272	1252	0	NaN	0	NaN	0	NaN
K7EL81;Q9BZL4-5;Q9BZL4-3;Q9BZL4-4;Q9BZL4;Q9BZL4-2;K7ER83	PPP1R12C	12.269 ± 2.6	12.462 ± 1.091	14.154 ± 3.074	13.638 ± 0.697	+	+	+	+	0.14356	0.073492	-0.184763	0.0743433											0.193609	0.0480553	1.88546	0.414423	1.36874	0.457963
K7ELG0;Q96R06	SPAG5	9.423 ± 1.418	10.457 ± 0.747	10.265 ± 0.687	11.111 ± 0.873					0	0	0	0											0	NaN	0	NaN	0	NaN
K7ELG9;Q3MHD2;Q3MHD2-2	LSM12	9.816 ± 0.683	10.66 ± 0.199	11.919 ± 1.95	10.642 ± 1.478	+	+	+	+	0.359522	0.315681	-0.473666	0.66705											0.981934	0.854497	2.0624	0.84412	1.23106	0.716111
K7ELL7;P14314-2;P14314;K7EKX1;K7EJ70;K7EPW7;K7EIP3;A0A0C4DGP4	PRKCSH	12.164 ± 0.767	15.968 ± 0.38	15.888 ± 0.39	16.175 ± 0.366	+	+	+	+	0.300586	0.217301	-0.118786	0.0412138	+	+	+	+				6.70027	0.99101	675	3.80488	3.9473	3.72415	3.88223	4.01108	4.09489
K7EMC7;Q8WWM9	CYGB	14.349 ± 1.49	15.69 ± 3.125	16.626 ± 2.437	15.878 ± 2.1	+	+	+	+	-0.0959848	0.0179249	0.196521	0.0660854											1.34108	0.329862	2.27673	0.790523	1.52881	0.552915
K7ENL2;K7EMC9;Q969T9-2;Q969T9;K7EIJ0;A6NG10;K7EIN1;K7ESN4	WBP2	14.545 ± 0.741	15.955 ± 0.59	15.017 ± 1.499	15.436 ± 0.862	+	+	+	+	0.0289949	0.0196085	0.144353	0.0408874											1.40959	1.60617	0.471177	0.226623	0.890061	0.773808
K7EMI4;Q63HM1;Q63HM1-2;K7EK09;K7EMM5	AFMID	12.223 ± 0.478	17.071 ± 0.827	17.152 ± 0.258	16.744 ± 0.656	+	+	+	+	0.132344	0.0668625	-0.0742903	0.0241564	+	+	+	+				6.95657	1.366	217	4.84804	4.27321	4.92975	5.74488	4.52094	4.505
K7EMM8;Q49A26-5;Q49A26-4;Q49A26-2;Q49A26-3;Q49A26	GLYR1	10.005 ± 1.654	10.358 ± 0.799	10.914 ± 1.352	10.151 ± 0.32	+	+	+	+	0.266937	0.17578	-0.233862	0.107024											0.352249	0.145955	0.908745	0.368967	0.146131	0.0614804
K7EMT0;Q15428	SF3A2	9.468 ± 1.311	15.711 ± 2.573	14.449 ± 5.529	15.219 ± 3.015		+	+	+	0.00382504	0.0112217	-0.100948	0.0339284		+							1.4103	186	6.30377	2.28505	4.93519	0.853971	5.50293	1.51954
K7EN06;O95057	DIRAS1	10.622 ± 1.898	13.316 ± 3.313	14.056 ± 2.789	14.177 ± 3.033	+	+	+	+	-0.187099	0.0574254	-0.0526453	0.0171194											3.36532	1.09833	3.3708	0.983622	3.65151	1.09177
K7EN45;Q13526	PIN1	10.333 ± 0.405	12.217 ± 2.504	11.718 ± 2.626	11.308 ± 2.041	+	+	+	+	0.414349	0.462634	-0.235396	0.108183											1.884	0.725794	1.38492	0.471928	0.975177	0.414713
K7EN83;Q8TE68-3;K7EKX9;B4DKV7;Q8TE68;Q8TE68-2;K7ELW3;Q8TE68-4	EPS8L1	12.96 ± 0.766	15.67 ± 0.867	14.673 ± 0.274	14.666 ± 1.1	+	+	+	+	0.16439	0.0867595	-0.103443	0.0349097	+	+	+					2.40946	0.55528	1293	2.71001	2.47069	1.71374	2.25145	1.70667	1.35977
K7ENE5;O00115-2;O00115	DNASE2	9.902 ± 1.765	10.417 ± 0.516	11.004 ± 1.518	11.057 ± 0.908	+	+	+	+	0.252516	0.160267	-0.151007	0.0560757											0.515046	0.225067	1.10178	0.419864	1.15467	0.539484
K7ENG2;P26368-2;P26368	U2AF2	12.794 ± 0.609	16.175 ± 0.24	16.238 ± 0.388	16.117 ± 0.668	+	+	+	+	0.341444	0.281014	-0.165583	0.0635974	+	+	+	+				6.06168	0.9389	754	3.38119	4.31846	3.44386	4.12146	3.3231	3.48981
V9GZ55;K7ENR6;Q969U7-2;Q969U7	PSMG2	14.381 ± 0.513	15.865 ± 0.647	15.047 ± 0.557	15.032 ± 0.663	+	+	+	+	0.270943	0.180312	-0.268384	0.135581		+							0.25578	1562	1.48361	1.94196	0.6658	0.889239	0.650653	0.765986
K7EQ17;O94818-2;O94818-3;O94818	NOL4	9.465 ± 1.321	10.543 ± 0.585	10.808 ± 1.315	10.361 ± 0.53					0	0	0	0											0	NaN	0	NaN	0	NaN
K7EQA8;Q86X55-2;Q86X55-1;Q86X55	CARM1	11.069 ± 1.969	12.188 ± 0.368	13.076 ± 1.991	11.539 ± 0.967	+	+	+	+	0.182015	0.0990443	-0.253808	0.122865											1.11966	0.513751	2.00739	0.695326	0.47038	0.165573
K7EQA9;Q16543;K7EKQ2;K7EL68;K7EJ06;K7EIU0	CDC37	13.234 ± 0.677	17.842 ± 0.404	17.304 ± 0.548	16.706 ± 0.95	+	+	+	+	0.290972	0.204589	-0.14487	0.0530639	+	+	+	+				5.66719	1.206	379	4.60729	4.62587	4.06977	4.06913	3.47152	2.99632
M0QX01;P13805-3;M0QZU8;K7EQL4;M0QZY5;P13805;P13805-2;P45378-5;P45378-3;P45378-6;P45378;A0A286YFB1;F8WA37;C9JZN9;H9KVA2;P45378-4;C9JCA5;P45378-7;Q3B759;P45378-2	TNNT1	14.226 ± 1.795	14.173 ± 0.815	15.257 ± 1.013	14.198 ± 1.353	+	+	+	+	-0.0895756	0.0157412	-0.0505081	0.0164654											-0.0529673	0.0182263	1.03034	0.448478	-0.0283377	0.00846254
K7ER00;Q9Y285-2;Q9Y285;K7EPH2;K7ERS0;K7ER16;K7EK06	FARSA	13.052 ± 0.478	16.55 ± 0.694	15.434 ± 1.111	15.078 ± 1.425	+	+	+	+	0.339041	0.276751	-0.167885	0.0648344	+	+	+					2.58654	0.77893	973	3.49871	3.78098	2.3825	2.11765	2.02671	1.44682
K7ER90;K7EL20;O75821;K7ENH0;K7EP16;K7EL60;K7ENA8	EIF3G	12.351 ± 1.085	17.408 ± 0.928	17.247 ± 0.543	16.819 ± 0.683	+	+	+	+	0.344649	0.286817	-0.194736	0.0803444	+	+	+	+				5.37711	1.3806	206	5.05717	3.40199	4.89598	3.71335	4.46801	3.36337
K7ER96;O43396;K7EPB7;K7EML9	TXNL1	13.835 ± 0.722	15.276 ± 0.473	15.942 ± 0.609	14.999 ± 1.361	+	+	+	+	0.18522	0.10139	-0.0190541	0.00763068		+	+						0.59609	1247	1.4409	1.80517	2.10619	2.36717	1.16328	0.740138
K7ES31;K7ERF1;Q9UBQ5-2;Q9UBQ5	EIF3K	12.137 ± 0.27	18.132 ± 0.483	15.435 ± 1.882	16.905 ± 1.11	+	+	+	+	0.218868	0.128351	-0.0512752	0.0166993	+	+	+	+				4.35326	1.0049	655	5.99465	6.20026	3.29792	1.87587	4.76814	3.79447
K7ERG4;P62316	SNRPD2	10.893 ± 3.131	12.577 ± 2.538	15.639 ± 0.896	13.534 ± 3.233	+	+	+	+	0.0134211	0.0142957	-0.109625	0.0373934											1.54658	0.343694	4.52549	1.62524	2.12953	0.407874
K7ERG9;P00746	CFD	15.253 ± 0.661	18.322 ± 0.711	18.883 ± 0.388	19.107 ± 0.418	+	+	+	+	0.229283	0.137647	-0.0811948	0.0265658	+	+	+	+	+			5.82315	0.91342	786	3.06974	3.13627	3.63073	4.10316	3.85418	4.2002
K7ERI9;P02654	APOC1	18.66 ± 0.575	18.635 ± 0.561	18.673 ± 1.444	17.41 ± 1.436	+	+	+	+	0.194032	0.108031	-0.22082	0.0975317											-0.025126	0.0212899	0.0126338	0.0054385	-1.24971	0.803501
K7ERX7;P25705;P25705-3;K7ESA0;K7EQH4;K7EJP1;K7EK77;P25705-2;K7ENJ4;K7EM08	ATP5A1	16.179 ± 1.313	17.536 ± 1.145	16.778 ± 1.983	16.706 ± 0.902	+	+	+	+	-0.184913	0.0562676	0.115968	0.0296242											1.35725	0.768664	0.599482	0.19918	0.527776	0.273808
K7ES89;P51452-2;P51452;K7ELG5	DUSP3	12.538 ± 0.72	17.959 ± 0.37	17.439 ± 0.559	16.8 ± 1.336	+	+	+	+	0.20605	0.117554	-0.103443	0.0349097	+	+	+	+				5.53012	1.4336	167	5.42082	4.96898	4.90167	4.41824	4.26235	2.86703
K7ESC6;O60262	GNG7	13.72 ± 1.065	18.124 ± 1.95	15.713 ± 0.774	17.376 ± 2.167	+	+	+	+	0.103502	0.0513128	-0.0175198	0.00723601	+	+						2.00603	0.60802	1232	4.40394	2.12979	1.99357	1.63518	3.65648	1.63527
K7ESG5;K9J957;P61289;P61289-2;A0A087WTV2;K7ENH2;B3KQ25;P61289-3;K7EJF8;K7EMD0;K7EPX6;K7EKR3;B7Z8D3	PSME3	15.443 ± 0.458	15.754 ± 0.918	15.964 ± 0.189	15.442 ± 0.308	+	+	+	+	0.258926	0.167012	0.000892301	0.00274766											0.310794	0.246474	0.520921	1.09654	-0.00120354	0.0014529
K7ESL0;P19623	SRM	9.717 ± 0.85	14.43 ± 3.405	15.85 ± 0.552	14.865 ± 2.399	+	+	+	+	0.240274	0.148007	-0.163138	0.0622983	+	+	+	+				2.1318	1.8144	19	5.83993	2.60264	6.62621	4.67946	5.64116	2.32334
K7N7A8;P29972	AQP1	8.775 ± 1.081	10.796 ± 0.687	10.174 ± 1.504	9.928 ± 0.35					0	0	0	0											0	NaN	0	NaN	0	NaN
L0R819;U3KQP1	ASNSD1	9.833 ± 1.087	13.518 ± 1.714	12.287 ± 1.693	11.283 ± 1.646		+	+	+	0.437158	0.557628	0	0		+							1.0639	560	3.99583	1.76961	3.19096	1.68703	1.79607	0.684896
M0QX27;M0R2E9;M0R0H5;M0QYR6;M0R1I2;Q03405-2;Q03405-3;Q03405	PLAUR	9.187 ± 1.899	12.284 ± 1.748	13.099 ± 1.134	12.967 ± 2.312	+	+	+	+	0.024465	0.0180208	-0.142456	0.0519037			+						0.93387	763	2.59925	0.967603	3.78946	1.99808	3.63363	1.34469
M0QX44;M0QXM4;Q15758	SLC1A5	9.735 ± 2.293	11.593 ± 1.275	11.653 ± 1.272	11.955 ± 2.564	+	+	+	+	-0.00765406	0.0077361	-0.230249	0.10433											1.60181	0.615111	1.00969	0.28317	1.96856	0.496149
M0QXB0;V9GZ56;Q9Y4Z0	LSM4	9.7 ± 1.434	10.296 ± 0.434	10.86 ± 0.972	10.473 ± 0.315	+	+	+	+	0.270142	0.179398	-0.28296	0.149391											0.596707	0.341012	1.15981	0.639993	0.773728	0.478314
M0R2P8;M0QYF4;M0R3A4;M0QXD5;M0QYA2;Q9NWS0	PIH1D1	11.229 ± 1.387	12.392 ± 3.029	13.445 ± 2.308	12.174 ± 1.556	+	+	+	+	0.355748	0.308035	-0.0694675	0.0225218											1.06052	0.270171	1.90639	0.640413	0.970504	0.522554
M0QXH0;Q99757	TXN2	9.484 ± 1.526	11.59 ± 1.237	11.516 ± 0.904	11.93 ± 1.581	+	+	+	+	-0.29904	0.135787	0.265147	0.1108											1.89484	0.993712	3.01048	2.11058	2.78777	1.85803
M0R0G9;M0QXK2;M0R221;M0R2B8;M0QZG7;P09012	SNRPA	10.089 ± 0.464	15.788 ± 0.457	15.613 ± 0.538	15.142 ± 1.008	+	+	+	+	0.360112	0.316897	-0.324425	0.196086	+	+	+	+				7.1037	1.4392	163	5.26778	5.48313	5.09334	5.16953	4.62186	3.80032
M0QXS5;P14866;A0A3B3ITJ4;P14866-2;M0QYT0;M0R076;M0QYL7;M0R1W6	HNRNPL	13.225 ± 2.427	17.685 ± 0.391	17.64 ± 0.414	17.019 ± 0.648	+	+	+	+	0.238897	0.146676	-0.193202	0.0794018	+	+	+					3.03	1.2573	334	4.46027	1.95968	4.41536	1.93771	3.79381	1.63147
M0QYC1;M0QZR4;Q92888-2;Q92888;Q92888-3;Q92888-4;M0R2C7;M0QYS3	ARHGEF1	10.684 ± 1.043	11.837 ± 2.094	11.142 ± 0.775	11.203 ± 0.791	+	+	+	+	0.306995	0.226201	-0.229259	0.1036											1.15364	0.441172	0.458402	0.295172	0.518907	0.339124
M0QYN0;Q969H8	MYDGF	8.881 ± 1.148	10.777 ± 0.704	9.795 ± 0.813	10.162 ± 0.367					0	0	0	0											0	NaN	0	NaN	0	NaN
M0QYT9;M0R205;M0QZB8;M0QZB7;Q14653;Q14653-4	IRF3	11.493 ± 0.732	11.827 ± 0.353	11.421 ± 0.54	11.038 ± 0.964	+	+	+	+	0.282159	0.19356	-0.0811948	0.0265658											0.334541	0.354886	-0.0719337	0.0557567	-0.454413	0.317826
M0QZ93;P56470	LGALS4	10.912 ± 1.219	13.975 ± 1.095	14.164 ± 0.895	14.56 ± 1.078	+	+	+	+	0.372408	0.343651	-0.160605	0.0609684	+	+	+	+				2.8019	0.91597	783	3.76863	2.0954	3.57356	1.87082	4.35336	2.39698
M0QZC5;P62280	RPS11	10.463 ± 2.539	10.06 ± 0.765	11.507 ± 3.008	10.277 ± 1.414	+	+	+	+	-0.0254757	0.00272016	-0.129632	0.0459606											-0.402321	0.112503	1.04425	0.211285	-0.185164	0.0444282
X6RB12;M0R0P0;M0QZG5;Q9NNX6-8;Q9NNX6-3;Q9NNX6-11;Q9NNX6-7;Q9NNX6-6;Q9NNX6-10;Q9NNX6-5;Q9NNX6	CD209	9.639 ± 0.73	10.722 ± 0.861	10.852 ± 0.349	10.699 ± 0.484					0	0	0	0											0	NaN	0	NaN	0	NaN
M0R0F0;M0R0R2;P46782	RPS5	10.569 ± 1.947	11.836 ± 2.255	11.775 ± 2.36	12.35 ± 2.302	+	+	+	+	-0.0055429	0.00836183	-0.330803	0.204461											1.58568	0.618922	1.02113	0.30774	1.49809	0.485871
M0R0M7;Q15833-2;Q15833;Q15833-3;M0QZ54;M0R118;A0A087WUN8	STXBP2	14.879 ± 0.538	15 ± 1.891	15.016 ± 1.004	15.006 ± 0.55	+	+	+	+	-0.191322	0.0596952	-0.0988397	0.0331082											0.120932	0.0428095	0.137301	0.0875014	0.126547	0.122974
M0R0P9;P31751-2;P31751;M0R275;J3QLS6;C9JHS6;J3QKW1	AKT2	9.792 ± 0.604	13.365 ± 1.049	13.008 ± 0.864	12.177 ± 1.719	+	+	+	+	0.343541	0.284796	-0.0906458	0.0299996	+	+	+					2.47094	0.97355	703	3.55218	2.79859	3.19527	2.82178	2.36494	1.33743
M0R0X1;P61018;P61018-2	RAB4B	12.059 ± 0.507	12.059 ± 0.657	11.565 ± 0.96	11.882 ± 0.249	+	+	+	+	0.221271	0.130453	-0.216217	0.0943313											3.79e-05	3.04e-05	-0.493885	0.400054	-0.177148	0.257059
M0R0Y2;P54920;M0R213;M0R0I4;M0R2M1;M0R027;M0R058	NAPA	13.576 ± 0.608	15.378 ± 0.699	15.913 ± 1.126	15.275 ± 0.74	+	+	+	+	0.232488	0.140607	-0.1395	0.0505008	+	+	+	+				2.04615	0.64305	1179	1.80263	2.0939	2.33744	1.9723	1.69912	1.91782
M0R165;Q9UBC2-4;Q9UBC2-3;Q9UBC2;Q9UBC2-2;M0R2S2	EPS15L1	14.553 ± 1.582	16.034 ± 1.392	16.916 ± 2.668	15.828 ± 1.925	+	+	+	+	-0.0302903	0.00144455	-0.0244243	0.00903775											1.48121	0.679207	2.3626	0.74849	1.27486	0.46136
M0R3H0;M0R210;Q6IPX4;P62249	RPS16	11.835 ± 5.34	14.961 ± 5.259	13.957 ± 6.31	11.073 ± 1.02	+	+	+		-0.205364	0.0675693	-0.149111	0.0551354											3.06157	0.357656	1.67593	0.151898	-1.27612	0.183479
M0R261;O95336;M0R0U3;M0R1L2	PGLS	14.725 ± 0.605	18.045 ± 0.274	18.123 ± 0.117	18.17 ± 0.122	+	+	+	+	0.0225857	0.0173725	-0.0842635	0.0276633	+	+	+	+	+			7.97502	0.90988	791	3.32018	4.2367	3.3978	4.47996	3.44508	4.51077
M0R2R3;Q9BPX1;M0R147;M0QY35	HSD17B14	13.656 ± 0.628	15.367 ± 0.307	14.109 ± 1.318	14.249 ± 0.666	+	+	+	+	0.119881	0.0598885	-0.108035	0.0367476		+							0.13523	1584	1.71084	2.56482	0.125883	0.0426615	0.592107	0.614033
M0R2W4;Q9UGK3;Q9UGK3-2	STAP2	10.526 ± 1.242	11.388 ± 0.513	11.061 ± 0.92	11.091 ± 0.729	+	+	+	+	0.129139	0.0650307	-0.316716	0.186438											0.862157	0.607853	0.534371	0.288087	0.564408	0.334548
M0R344;Q9NRA0-4;Q9NRA0-3;Q9NRA0-2;Q9NRA0;Q9NRA0-5;M0QXX5;M0R0E9;A0A075B7A1;E9PCV4	SPHK2	12.03 ± 3.156	12.301 ± 0.451	10.952 ± 1.169	12.035 ± 1.845	+	+	+	+	0.0546318	0.0292822	-0.18553	0.0747945											0.270817	0.0601349	-1.07832	0.263304	0.00510549	0.000929483
M0R389;Q15102;M0QXS6;M0R323;M0QZT2;M0R1K3	PAFAH1B3	14.245 ± 1.621	14.612 ± 0.881	14.881 ± 1.457	14.709 ± 2.339	+	+	+	+	-0.0535237	0.00469086	-0.0113824	0.00568956											0.367341	0.152255	0.635492	0.235742	0.464238	0.121857
O00151	PDLIM1	12.392 ± 0.512	16.802 ± 0.917	16.345 ± 0.729	15.833 ± 1.043	+	+	+	+	0.35907	0.314752	-0.18553	0.0747945	+	+	+	+				4.60136	1.1593	444	4.41012	3.8091	3.95285	3.94333	3.44064	2.98688
O00154-2;O00154-3;O00154-6;O00154-4;O00154-7;O00154;K7EKP8;O00154-5	ACOT7	9.403 ± 0.871	11.383 ± 0.769	11.222 ± 1.395	10.11 ± 0.391					0	0	0	0											0	NaN	0	NaN	0	NaN
O00170;E9PMH2	AIP	12.965 ± 0.823	16.569 ± 0.566	16.086 ± 0.615	15.201 ± 0.877	+	+	+	+	0.259727	0.167872	-0.0796605	0.0260233	+	+	+	+				4.12872	0.96981	710	3.60464	3.44467	3.12109	3.04407	2.23624	2.00528
O00178;F5H257;F5H716	GTPBP1	16.281 ± 1.136	15.365 ± 2.339	18.181 ± 0.742	17.305 ± 0.427	+	+	+	+	0.0127826	0.0140866	-0.122952	0.0430078											-1.49371	0.360266	1.89951	1.50609	1.02388	0.846231
O00203;O00203-3;H0YBD0	AP3B1	14.665 ± 3.053	18.401 ± 0.454	17.498 ± 1.753	16.99 ± 0.638	+	+	+	+	0.0770641	0.0387722	-0.00754656	0.00474884											3.7356	1.28528	2.83263	0.799301	2.32443	0.728767
O00204-2;O00204	SULT2B1	9.03 ± 0.965	10.519 ± 0.673	10.433 ± 1.451	10.461 ± 0.379					0	0	0	0											0	NaN	0	NaN	0	NaN
O00214;O00214-2;E9PN19;F6V2D4;B1ANM0;H7BXD8;Q5T3P9;E9PJ77;E9PRN3	LGALS8	13.415 ± 0.425	14.819 ± 0.626	14.06 ± 0.673	14.929 ± 1.264	+	+	+	+	0.215663	0.125587	-0.0988397	0.0331082		+							0.16503	1582	1.4042	2.00372	0.645316	0.807009	1.51402	1.19706
O00231;O00231-2;J3QRY4;J3QS13	PSMD11	13.599 ± 0.741	18.005 ± 1.052	16.966 ± 2.122	16.238 ± 1.821	+	+	+	+	0.32462	0.252646	-0.141801	0.0515912	+	+						2.00518	1.0724	553	4.4062	3.3218	3.36672	1.6169	2.63952	1.44061
O00232-2;O00232	PSMD12	13.67 ± 0.471	16.6 ± 1.117	15.428 ± 1.878	14.742 ± 1.633	+	+	+	+	0.334234	0.268443	-0.0190541	0.00763068		+							0.64469	1174	2.92981	2.53748	1.75871	0.923716	1.0719	0.595285
O00264	PGRMC1	9.916 ± 0.969	15.288 ± 0.513	15.147 ± 0.291	15.381 ± 0.32	+	+	+	+	0.241792	0.149485	-0.252744	0.121977	+	+	+	+				7.55882	1.3148	264	5.02133	4.42385	4.88076	4.6421	5.11441	4.72756
O00267-2;O00267;M0R105;M0R2M5	SUPT5H	13.503 ± 1.978	12.352 ± 1.259	14.164 ± 3.383	13.642 ± 1.03	+	+	+	+	-0.185273	0.0564574	-0.152757	0.0569509											-1.27875	0.469209	0.625275	0.117348	0.138807	0.043361
O00273;O00273-2	DFFA	12.637 ± 0.496	14.701 ± 1.102	14.685 ± 1.062	14.352 ± 0.761	+	+	+	+	0.228482	0.136914	-0.00984807	0.00531091		+	+	+					0.58679	1261	2.06435	1.84792	2.04805	1.88876	1.71521	2.03514
O00291-3;O00291;O00291-4	HIP1	13.214 ± 0.641	14.2 ± 0.272	14.53 ± 0.656	14.322 ± 0.429	+	+	+	+	0.278153	0.188731	-0.137198	0.0494225											0.985522	1.52317	1.31591	1.54591	1.10791	1.54776
O00299	CLIC1	12.632 ± 1.339	19.345 ± 0.492	18.671 ± 1.646	19.082 ± 0.709	+	+	+	+	0.250911	0.158614	-0.142636	0.0519897	+	+	+	+				5.24154	0.28206	1549	6.62618	4.35314	5.95225	2.97883	6.36282	4.06647
O00303;H0YDT6	EIF3F	12.607 ± 0.611	17.374 ± 0.714	16.68 ± 1.398	16.19 ± 1.514	+	+	+	+	0.333433	0.267086	-0.159446	0.0603655	+	+	+	+				3.51304	1.2111	374	4.76654	4.27325	4.07276	2.75343	3.58327	2.33583
O00339-3;O00339-2;O00339;H0YBF2;H0YBU5;H0YBJ4;O00339-4	MATN2	12.622 ± 1.499	14.961 ± 0.127	15.654 ± 0.535	16.178 ± 0.834	+	+	+	+	0.298182	0.214053	-0.130294	0.0462585	+		+	+	+			3.21949	0.7122	1074	2.33936	1.68052	3.03257	2.05215	3.55606	2.219
O00391;O00391-2;A8MXT8	QSOX1	13.927 ± 1.071	14.202 ± 1.838	14.715 ± 1.881	13.911 ± 1.295	+	+	+	+	0.113917	0.0566905	-0.0658514	0.0213217											0.274242	0.0941233	0.787404	0.30605	-0.0163953	0.00653397
O00399;E5RK00	DCTN6	11.583 ± 0.958	16.27 ± 0.526	16.031 ± 0.661	15.196 ± 1.215	+	+	+	+	0.312603	0.234289	-0.144103	0.0526937	+	+	+	+				4.66224	1.3031	284	4.68785	3.86024	4.44843	3.58256	3.61387	2.46466
O00401	WASL	14.149 ± 0.646	14.96 ± 0.5	14.37 ± 0.526	14.277 ± 0.729	+	+	+	+	0.294176	0.208745	-0.161748	0.0615662											0.811512	1.02583	0.221146	0.211496	0.128152	0.0962376
O00410-3;O00410;H0Y8C6;O00410-2;E7ETV3;E7EV12;H0Y3V4;E7EQT5;C9J875;C9JXE0;E7EX05;E7ESZ1;E7ETV8;C9JZD8;C9JQT6;O60518;E7EWK4	IPO5	13.306 ± 0.468	15.105 ± 0.824	14.655 ± 1.384	14.796 ± 1.11	+	+	+	+	0.332632	0.265737	-0.0834963	0.0273874		+							0.39361	1473	1.79885	2.04566	1.34873	0.941489	1.48941	1.31649
O00418;H3BRH4	EEF2K	12.849 ± 0.69	13.239 ± 0.527	12.909 ± 0.502	12.788 ± 0.515	+	+	+	+	0.32462	0.252646	-0.186297	0.0752474											0.390456	0.394417	0.0609567	0.0500766	-0.0607579	0.0494231
O00429-4;O00429-5;O00429-3;O00429-2;O00429;O00429-9;O00429-8;O00429-6;F8VZ52;B4DPZ9;B4DDQ3;O00429-7;F8W1W3;F8VUJ9	DNM1L	13.075 ± 2.841	14.573 ± 0.914	15.324 ± 1.479	14.244 ± 0.5	+	+	+	+	0.174003	0.0933333	-0.178625	0.0707943											1.4975	0.450502	2.24862	0.677944	1.16927	0.34818
O00459;E9PFP1;A0A5F9ZHY3	PIK3R2	12.79 ± 2.538	14.522 ± 0.732	13.838 ± 1.562	13.452 ± 1.415	+	+	+	+	0.0658479	0.0339018	0.127475	0.0340039											1.73217	0.624192	1.04792	0.293953	0.661606	0.177281
O00468-6;O00468-3;O00468-5;O00468-4;O00468-7;O00468;A0A087X208;A0A494C0G5;A0A494C1I6;O00468-2	AGRN	14.159 ± 0.744	15.764 ± 0.335	15.643 ± 0.606	16.079 ± 0.583	+	+	+	+	0.260528	0.168735	-0.161748	0.0615662	+	+		+				2.57383	0.37395	1493	1.60461	2.11375	1.48442	1.67129	1.91985	2.17838
O00479	HMGN4	8.42 ± 1.277	14.835 ± 0.794	14.504 ± 1.979	13.714 ± 2.065	+	+	+	+	-0.100722	0.0195839	-0.0298074	0.010489	+	+	+					3.47179	1.7042	31	6.03132	4.59231	5.77778	2.99055	4.50614	1.65807
O00487	PSMD14	12.691 ± 0.837	16.722 ± 0.981	14.875 ± 1.841	15.032 ± 1.504	+	+	+	+	0.298182	0.214053	-0.111882	0.0383189	+	+						2.00641	0.74471	1027	4.03094	3.11027	2.18364	1.13016	2.34109	1.46056
O00499-6;O00499-11;O00499-2;O00499;O00499-9;O00499-10;O00499-7;O00499-8;O00499-4;O00499-3;O00499-5	BIN1	12.33 ± 0.355	18.247 ± 0.399	17.97 ± 0.435	16.847 ± 1.414	+	+	+	+	0.172154	0.0920452	-0.108519	0.0369436	+	+	+	+				6.27066	0.3124	1531	5.91696	6.25574	5.63919	6.00497	4.51641	3.08953
O00505;H0Y4S9	KPNA3	9.155 ± 1.241	10.654 ± 0.609	10.917 ± 1.12	11.023 ± 0.219					0	0	0	0											0	NaN	0	NaN	0	NaN
O00507;O00507-2	USP9Y	10.149 ± 1.417	10.488 ± 0.314	10.529 ± 0.761	10.156 ± 0.587	+	+	+	+	0.198038	0.111144	-0.197037	0.081772							+				0.338716	0.182332	0.379186	0.184462	0.00654006	0.00284398
O00526	UPK2	9.582 ± 1.421	10.226 ± 0.707	11.046 ± 0.969	10.132 ± 1.011					0	0	0	0											0	NaN	0	NaN	0	NaN
O00533;O00533-2;A0A087X0M8;C9JH37;C9JW79;C9J905	CHL1	11.149 ± 2.376	12.551 ± 1.012	12.861 ± 0.784	12.976 ± 1.544	+	+	+	+	-0.0895756	0.0157412	-0.219285	0.0964565											1.40198	0.495838	1.71202	0.657247	1.82725	0.611538
O00534;B4DHS6;O00534-3;O00534-2;O00534-4	VWA5A	12.462 ± 0.345	17.485 ± 0.561	16.679 ± 0.985	15.913 ± 0.883	+	+	+	+	0.315006	0.237846	-0.127992	0.045227	+	+	+	+				5.53949	1.2851	302	5.02246	5.30108	4.21629	3.71612	3.45053	3.46518
O00567;H0Y653;H0YDU4;A0A494C128	NOP56	14.574 ± 1.385	16.692 ± 1.289	17.602 ± 2.237	17.884 ± 1.345	+	+	+	+	0.261329	0.169602	-0.15024	0.0556943											2.11828	1.17787	3.02843	1.21539	3.30991	1.85403
O00592-2;O00592	PODXL	14.495 ± 2.819	17.37 ± 1.355	17.666 ± 1.656	16.704 ± 1.029	+	+	+	+	0.131542	0.066402	-0.02289	0.00863162											2.87532	0.936983	3.17127	0.99815	2.20836	0.717888
O00602	FCN1	9.371 ± 0.984	10.582 ± 0.494	10.837 ± 0.47	10.291 ± 0.209					0	0	0	0											0	NaN	0	NaN	0	NaN
O00625	PIR	13.589 ± 0.197	16.338 ± 0.307	16.631 ± 0.591	16.444 ± 0.63	+	+	+	+	0.155577	0.0809887	-0.19627	0.0812943	+	+	+	+				5.67926	0.81499	924	2.74898	5.27223	3.04134	4.17711	2.85454	3.87922
O00629;H7C4F6	KPNA4	11.662 ± 2.054	12.324 ± 1.193	13.916 ± 1.863	12.48 ± 0.204	+	+	+	+	0.294977	0.209796	-0.0643171	0.020819											0.661415	0.2235	2.25318	0.808938	0.817913	0.338934
O00635	TRIM38	9.239 ± 1.808	10.58 ± 0.288	11.514 ± 0.511	10.294 ± 0.75					0	0	0	0											0	NaN	0	NaN	0	NaN
O00748;O00748-4;O00748-2;O00748-5	CES2	11.525 ± 2.017	15.392 ± 0.37	14.691 ± 0.749	14.387 ± 0.933	+	+	+	+	0.205255	0.116907	-0.0606915	0.0196464	+	+	+					2.51464	0.8462	878	3.48764	2.5445	2.78609	1.90708	2.48207	1.60027
O00754;O00754-2;M0QZ24	MAN2B1	12.516 ± 1.997	15.138 ± 0.556	15.24 ± 1.208	14.94 ± 1.107	+	+	+	+	0.342245	0.282452	-0.269151	0.136279											2.62267	1.35017	2.7243	1.23458	2.424	1.10823
O00757	FBP2	9.3 ± 1.345	13.716 ± 2.468	12.635 ± 2.808	10.839 ± 1.829	+	+	+	+	0.418021	0.475961	0.107659	0.0266122											4.08864	1.15637	3.70045	1.22627	1.47777	0.467807
O00763-2;O00763;O00763-3;F5H5C3;F8W8T8;H0YGH5;A0A087X0W4;S4R3S7;A0A087WVR6;A0A0C4DGT1	ACACB	13.515 ± 2.347	14.939 ± 0.996	16.036 ± 0.931	15.974 ± 1.176	+	+	+	+	0.20605	0.117554	-0.0635499	0.0205691											1.42401	0.513233	2.52068	1.03209	2.45893	0.957811
O14498;H0YN67;H0YL90	ISLR	15.925 ± 1	16.701 ± 1.39	16.598 ± 0.077	16.606 ± 1.534	+	+	+	+	0.0113696	0.013626	-0.0213556	0.00822878											0.775175	0.397881	0.673044	0.641959	0.680545	0.313859
O14545	TRAFD1	11.855 ± 2.972	11.049 ± 1.101	13.707 ± 3.696	10.806 ± 0.592	+	+	+	+	0.00427756	0.0113634	-0.0683932	0.022163											-0.806298	0.201324	1.85226	0.333084	-1.04894	0.288497
O14578-4;H7BYJ3;O14578-3;O14578	CIT	9.473 ± 1.089	10.89 ± 0.344	11.3 ± 1.803	11.152 ± 0.817					0	0	0	0											0	NaN	0	NaN	0	NaN
O14617-4;O14617;O14617-5;O14617-2;A0A2R8Y611;O14617-3;A0A2R8Y4J3;K7ELX8;A0A087WYN6	AP3D1	13.585 ± 0.422	14.914 ± 0.474	15.327 ± 0.825	15.06 ± 0.149	+	+	+	+	0.00736383	0.0123381	-0.0696873	0.0225954	+	+	+	+				2.61599	0.45911	1409	1.32881	2.23738	1.7422	2.02611	1.47495	3.23084
O14647-2;O14647	CHD2	9.558 ± 1.544	10.449 ± 0.516	10.528 ± 1.269	10.634 ± 0.303					0	0	0	0											0	NaN	0	NaN	0	NaN
O14732-2;O14732	IMPA2	10.397 ± 0.658	13.339 ± 1.85	13.187 ± 0.644	12.726 ± 1.749	+	+	+	+	0.0380945	0.0229059	-0.164692	0.0631218		+	+						0.77696	977	2.99733	2.06717	2.65406	3.16742	2.36182	1.69639
O14737;K7EQA1;O14737-2;Q3HM38;X6R2P6;K7ESJ4	PDCD5	11.018 ± 2.338	16.952 ± 0.156	16.203 ± 1.182	15.854 ± 0.369	+	+	+	+	0.166056	0.0878774	0	0	+	+	+	+				3.8413	1.4779	134	5.83433	2.76804	5.08496	2.20738	4.73558	2.29824
O14744-3;O14744-5;O14744-2;O14744;G3V580;G3V2X6;G3V5L5;H0YJD3;H7BZ44;C9JSX3;H0YJX6;O14744-4	PRMT5	12.998 ± 0.661	15.53 ± 1.13	15.244 ± 0.34	14.443 ± 0.906	+	+	+	+	0.194032	0.108031	-0.0996069	0.0334056	+	+	+					2.42116	0.70721	1082	2.53195	2.08213	2.24608	3.03255	1.44438	1.37678
O14745;O14745-2;J3QRP6;J3QRA3	SLC9A3R1	13.307 ± 0.424	18.61 ± 0.596	18.841 ± 0.633	18.68 ± 0.397	+	+	+	+	-0.0503297	0.00380765	-0.136541	0.0491169	+	+	+	+				8.1964	1.4941	119	5.30302	5.17134	5.53423	5.17513	5.3728	5.79354
O14776;O14776-2;G3V220	TCERG1	10.303 ± 4.162	10.087 ± 1.777	11.246 ± 2.007	10.151 ± 2.517	+	+	+	+	0.00943342	0.0130003	-0.125511	0.0441279											-0.216759	0.0330127	0.942575	0.156488	-0.152704	0.0213748
O14787-2;A0A075B780;O14787;K7EMA3;K7ENW1;K7ESC1	TNPO2	13.884 ± 0.317	14.633 ± 1.136	14.264 ± 1.074	14.157 ± 1.388	+	+	+	+	0.311001	0.231949	-0.322086	0.193106											0.748934	0.600089	0.380479	0.282295	0.273573	0.146308
O14791-3;O14791;O14791-2	APOL1	17.922 ± 0.791	15.555 ± 1.841	15.073 ± 1.616	15.14 ± 1.794	+	+	+	+	0.105104	0.0521234	-0.104977	0.0355192											-2.3668	1.2509	-2.84828	1.71212	-2.78191	1.52766
O14807	MRAS	10.293 ± 0.303	11.029 ± 0.288	11.81 ± 1.015	11.85 ± 0.982	+	+	+	+	0.0514272	0.0280068	0.0967885	0.0228531											0.735422	1.90215	1.51673	1.54196	1.55632	1.63537
O14818;A0A087WYS6;O14818-4;O14818-2;Q8TAA3-2;Q8TAA3-5;Q8TAA3	PSMA7	9.528 ± 1.943	12.946 ± 3.093	11.702 ± 3.33	10.222 ± 0.649	+	+	+	+	0.0680506	0.0348381	-0.185912	0.0750202											3.67898	1.13651	2.40515	0.639151	1.95444	1.46666
O14828-2;O14828	SCAMP3	9.57 ± 0.659	10.638 ± 0.569	10.883 ± 0.911	10.317 ± 0.358					0	0	0	0											0	NaN	0	NaN	0	NaN
O14841;A0A087WY99	OPLAH	12.829 ± 1.687	17.086 ± 0.054	16.871 ± 0.576	15.7 ± 1.082	+	+	+	+	0.176162	0.094851	-0.0985383	0.0329916	+	+	+					3.51164	1.221	364	4.25666	2.62876	4.04171	2.40216	2.87054	1.54269
O14879	IFIT3	11.323 ± 0.592	13.702 ± 1.3	13.094 ± 0.835	12.72 ± 0.576	+	+	+	+	0.0257903	0.0184817	-0.131828	0.0469526	+	+	+					1.83444	0.56906	1283	2.3793	1.80198	1.77173	1.87144	1.39742	1.83018
O14907	TAX1BP3	13.597 ± 0.604	16.487 ± 0.257	16.001 ± 0.286	15.592 ± 0.662	+	+	+	+	0.0626433	0.0325568	-0.0980726	0.0328118	+	+	+	+				4.90268	0.73274	1048	2.89014	3.92459	2.4044	3.43861	1.99505	2.36577
O14908;K7EM11;O14908-2;K7ELJ2	GIPC1	13.212 ± 0.622	16.089 ± 0.504	14.968 ± 1.276	15.384 ± 0.629	+	+	+	+	0.282159	0.19356	-0.111882	0.0383189	+	+		+				2.67236	0.53971	1316	2.87707	3.43592	1.75555	1.31688	2.17135	2.5707
O14910;H0YI92;H0YIA8	LIN7A	9.434 ± 1.6	13.821 ± 1.893	13.903 ± 2.196	13.185 ± 2.341	+	+	+	+	0.147815	0.0760988	-0.233122	0.106468		+							1.1729	419	4.13891	1.93939	4.17756	1.7106	3.69244	1.61851
O14920;G3V105;A0A499FJS7;O14920-4;O14920-2;J3KNS5;E5RGW5;O14920-3	IKBKB	10.346 ± 2.207	11.145 ± 0.609	11.703 ± 2.01	11.918 ± 1.154	+	+	+	+	0.182015	0.0990443	-0.216984	0.0948595											0.798631	0.291118	1.3568	0.399689	1.5714	0.595424
O14964-2;O14964;I3L1E3;I3L165;I3L1P5	HGS	13.359 ± 2.297	14.029 ± 0.989	13.422 ± 0.444	14.059 ± 1.088	+	+	+	+	0.0249892	0.0182028	-0.267617	0.134885							+				0.670182	0.213754	0.0635493	0.0184359	0.699611	0.220533
O14966;O14966-3;O14966-2	RAB29	9.112 ± 0.72	10.701 ± 0.879	10.17 ± 0.504	10.2 ± 0.98					0	0	0	0											0	NaN	0	NaN	0	NaN
O14974-5;O14974-4;O14974-3;O14974;O14974-2;F8VZN8;H0YIM2;H0YIS3;H0YHI8;A0A0U1RQZ1;A0A3B3ISH4;F8VW28;H0YHL8;H0YIL7	PPP1R12A	12.259 ± 0.724	16.017 ± 0.515	15.53 ± 0.621	15.118 ± 1.376	+	+	+	+	0.340643	0.279585	-0.140267	0.0508629	+	+	+	+				3.61649	0.96811	714	3.75752	3.82571	3.27145	3.32441	2.85892	1.98391
O14975;O14975-2;G3V1R7	SLC27A2	8.962 ± 1.518	11.077 ± 0.697	10.812 ± 0.734	10.806 ± 1.179					0	0	0	0											0	NaN	0	NaN	0	NaN
O14976-2;O14976;A0A087X1U9;H0Y8H5;H0Y9M4	GAK	14.9 ± 2.082	16.566 ± 1.881	16.989 ± 2.755	16.271 ± 0.729	+	+	+	+	0.225069	0.133826	-0.191434	0.0783248											1.66589	0.553107	2.08958	0.565954	1.37144	0.585049
O14980	XPO1	12.486 ± 0.659	13.261 ± 0.821	13.108 ± 0.58	12.531 ± 0.533	+	+	+	+	0.315807	0.239044	-0.213148	0.0922391											0.774753	0.717621	0.621635	0.684898	0.0444677	0.0362812
O15020;O15020-2;A4QPE4;A0A494C1G7;E9PJZ2	SPTBN2	15.153 ± 1.278	16.938 ± 0.975	16.751 ± 0.852	16.046 ± 1.807	+	+	+	+	0.116321	0.0579687	-0.0236571	0.00883427											1.78503	1.16707	1.59817	1.08324	0.893139	0.346364
O15031;E2PU09;A6QRH1;A0A087WU36	PLXNB2	16.375 ± 0.505	16.964 ± 0.629	16.862 ± 0.35	17.25 ± 0.992	+	+	+	+	0.295622	0.210645	-0.219073	0.0963081											0.58867	0.710387	0.486833	0.784477	0.875252	0.777433
O15042-2;O15042;E7ET15;O15042-3;E7EW00;H0Y8D9	U2SURP	11.878 ± 0.919	13.109 ± 0.423	13.524 ± 0.862	13.603 ± 0.654	+	+	+	+	0.232488	0.140607	-0.153309	0.0572283											1.2304	1.2926	1.64619	1.39827	1.72538	1.6529
O15066;O15066-2;F8WAR6;F8WER6;O14782	KIF3B	13.552 ± 1.576	14.587 ± 0.86	14.611 ± 1.38	14.215 ± 0.456	+	+	+	+	0.10911	0.0541763	-0.246903	0.117189											1.03546	0.5336	1.05957	0.454906	0.663482	0.34724
O15067;J3QL39;J3KTL4;J3QSG0;J3QSH6;J3KTQ5	PFAS	14.561 ± 0.547	16.66 ± 0.47	15.811 ± 0.977	14.697 ± 1.701	+	+	+	+	0.249312	0.156981	-0.152542	0.0568427		+							0.5161	1340	2.09803	2.94566	1.24951	1.17326	0.135545	0.0533651
Q5VZY9;O15075-2;O15075	DCLK1	11.812 ± 0.763	11.988 ± 1.04	12.008 ± 0.866	12.275 ± 1.32	+	+	+	+	0.279457	0.190291	-0.311776	0.180511											0.660687	0.328399	0.554389	0.260659	0.94794	0.448868
O15084-2;O15084;O15084-4;O15084-1	ANKRD28	10.017 ± 1.142	11.875 ± 1.239	11.364 ± 1.567	11.336 ± 0.834	+	+	+	+	0.29513	0.209997	-0.278461	0.145003											1.00378	0.478395	0.666984	0.304753	0.681246	0.405776
O15143	ARPC1B	14.929 ± 0.752	16.367 ± 0.772	16.613 ± 0.373	16.183 ± 0.641	+	+	+	+	0.141156	0.0720423	-0.0980726	0.0328118	+		+					1.82245	0.47317	1388	1.43789	1.43089	1.68415	2.15414	1.25431	1.35541
O15144;C9JTV5;G5E9J0;G5E9S7;H7C3F9	ARPC2	13.596 ± 0.891	18.541 ± 0.466	18.025 ± 0.862	17.494 ± 0.998	+	+	+	+	0.291773	0.205621	-0.144103	0.0526937	+	+	+	+				5.09691	1.2951	287	4.94471	4.19686	4.4283	3.42197	3.89786	2.94927
O15145;C9JZD1;F8VR50	ARPC3	12.888 ± 2.171	13.485 ± 1.426	13.063 ± 1.875	13.254 ± 0.556	+	+	+	+	0.244505	0.152155	-0.15561	0.0583938											0.596828	0.17913	0.175059	0.0424709	0.365986	0.122013
O15173;O15173-2;U3KPU8;U3KQM0	PGRMC2	13.019 ± 3.705	13.978 ± 1.428	13.345 ± 1.526	16.048 ± 0.503	+	+	+	+	0.161276	0.0846931	-0.0154406	0.00670638											0.77496	0.163897	-0.104167	0.0181195	2.84449	0.83974
O15195-2;O15195;E9PFV5;C9JUR8;D6R9H2	VILL	13.066 ± 0.799	14.481 ± 0.844	14.193 ± 0.425	13.707 ± 1.187	+	+	+	+	0.215663	0.125587	-0.0620156	0.0200721											1.41498	1.29417	1.12712	1.3266	0.640631	0.392521
O15211;A0A2R8YEX4;A0A2R8Y471;Q12967-3;Q12967-4;Q12967-6;Q12967-5;Q12967	RGL2	9.628 ± 1.233	11.071 ± 0.643	11.229 ± 1.174	10.125 ± 1.367		+	+	+	0	0	0	0											1.00912	0.529101	1.97697	1.01963	1.17552	0.568472
O15230;O15230-2	LAMA5	13.878 ± 1.07	15.809 ± 0.621	16.984 ± 0.44	17.424 ± 0.58	+	+	+	+	0.110712	0.0550082	-0.0397677	0.0132848	+		+	+	+			4.1815	0.69611	1101	1.93089	1.6876	3.10611	2.76658	3.54624	2.94927
O15231-3;H0Y704;O15231;O15231-6;O15231-2;O15231-5;O15231-4;O15231-7;O15231-8;H7BZT5;H7C1R1;O15231-9	ZNF185	11.722 ± 0.881	15.812 ± 0.692	14.662 ± 1.282	13.889 ± 0.99	+	+	+	+	0.259727	0.167872	-0.0919352	0.0304806	+	+	+					3.23875	0.97075	707	4.08939	3.47234	2.9399	2.03663	2.16701	1.76906
O15247;A6PVS0	CLIC2	12.957 ± 2.034	14.339 ± 1.355	15.427 ± 3.448	15.066 ± 0.765	+	+	+	+	0.0914848	0.0454213	-0.0950039	0.0316375											1.38233	0.521145	2.47058	0.579638	2.10895	0.998429
O15264;Q5R3E6;O15264-2	MAPK13	12.776 ± 1.008	14.272 ± 0.999	14.227 ± 1.064	13.324 ± 0.758	+	+	+	+	0.362274	0.321404	-0.0980726	0.0328118											1.49677	1.09991	1.45118	1.02196	0.548599	0.379021
O15294-3;O15294;O15294-4;O15294-2;C9JZL3	OGT	13.046 ± 1.367	14.506 ± 0.902	13.87 ± 1.337	13.641 ± 1.026	+	+	+	+	0.25492	0.162769	-0.320552	0.191176											1.46015	0.903467	0.823751	0.37459	0.594589	0.290241
O15355	PPM1G	13.985 ± 1.585	15.979 ± 0.956	17.147 ± 0.678	15.533 ± 0.462	+	+	+	+	0.126736	0.0636745	-0.147171	0.0541829	+		+					2.17577	0.89741	814	1.99379	1.12681	3.16152	1.97988	1.54784	0.959018
O15371-3;O15371;B0QYA5;O15371-2;B0QYA8;B0QYA6	EIF3D	13.584 ± 0.774	15.279 ± 0.675	15.629 ± 0.768	14.656 ± 0.862	+	+	+	+	0.353462	0.303515	-0.111114	0.0380032	+	+	+					1.85815	0.61087	1230	1.69548	1.78544	2.04546	2.02323	1.07208	0.944625
O15400-2;O15400	STX7	14.913 ± 1.009	15.599 ± 0.284	15.456 ± 0.281	15.953 ± 1.105	+	+	+	+	0.161986	0.085162	-0.00447788	0.00401034											0.686367	0.623137	0.54276	0.468752	1.04047	0.670192
O15498;O15498-2	YKT6	11.822 ± 3.297	13.797 ± 1.45	14.681 ± 3.785	13.31 ± 0.447	+	+	+	+	0.0643194	0.0332577	0.0646052	0.0128554											1.97512	0.50191	2.85905	0.525661	1.48775	0.391859
O15511;B1ALC0;O15511-2	ARPC5	13.134 ± 0.457	18.682 ± 0.414	18.196 ± 0.602	17.6 ± 1.023	+	+	+	+	0.302188	0.219493	-0.108046	0.036752	+	+	+	+				6.69748	1.4701	136	5.54757	5.72409	5.06192	4.97036	4.46572	3.68411
O15540;O15540-2	FABP7	10.081 ± 0.56	10.945 ± 0.976	10.745 ± 1.179	10.156 ± 0.463	+	+	+	+	0.341444	0.281014	-0.239232	0.111124											0.864171	0.755791	0.664072	0.45827	0.0744998	0.073452
O43143	DHX15	11.544 ± 0.756	12.651 ± 0.316	12.539 ± 0.38	12.187 ± 0.282	+	+	+	+	0.105906	0.0525309	-0.219285	0.0964565											1.1072	1.45024	0.995139	1.24531	0.643717	0.791251
O43149;I3L141;O43149-2;O43149-3;I3L3Q3;I3L1Q8	ZZEF1	14.002 ± 0.321	14.763 ± 0.96	14.335 ± 0.566	14.47 ± 0.704	+	+	+	+	0.266136	0.174886	-0.0873322	0.0287775											0.761011	0.736293	0.332965	0.461459	0.467891	0.565257
O43150;O43150-2;A0A286YFG8	ASAP2	12.854 ± 1.65	14.526 ± 0.819	13.83 ± 0.364	13.242 ± 1.222	+	+	+	+	0.277352	0.187779	-0.0627828	0.0203201											1.67198	0.923237	0.975926	0.534883	0.388032	0.143633
O43172-2;O43172	PRPF4	9.872 ± 0.539	12.808 ± 0.661	12.747 ± 1.103	11.808 ± 0.494	+	+	+	+	0.23064	0.138894	-0.0812597	0.0265888	+	+	+	+				3.45756	0.89314	818	3.02248	3.47946	2.96093	2.56561	2.02193	2.93135
O43237-2;O43237;J3KRI4;B4E2E0;J3KSD2;J3KRZ2;H3BUM4	DYNC1LI2	13.069 ± 1.573	16.296 ± 0.58	16.082 ± 0.283	15.814 ± 0.755	+	+	+	+	0.218868	0.128351	-0.216984	0.0948595	+	+	+					2.95537	0.86026	862	3.2265	2.07206	3.01257	2.03215	2.74474	1.70119
O43242;O43242-2	PSMD3	13.243 ± 0.68	16.011 ± 1.895	14.661 ± 1.924	14.733 ± 0.788	+	+	+	+	0.325421	0.253923	-0.110347	0.0376886											2.7684	1.47784	1.41779	0.66965	1.49011	1.54169
O43252	PAPSS1	12.295 ± 2.921	12.914 ± 0.679	12.961 ± 1.156	13.115 ± 1.147	+	+	+	+	0.118724	0.0592612	-0.26685	0.134193											0.619067	0.158611	0.666255	0.163538	0.819931	0.207619
O43290	SART1	15.562 ± 0.852	15.232 ± 1.524	14.748 ± 1.693	15.431 ± 1.578	+	+	+	+	0.240499	0.148225	-0.041302	0.0137284											-0.330013	0.143575	-0.813434	0.372918	-0.13069	0.0511495
O43295-2;O43295	SRGAP3	11.083 ± 2.432	13.471 ± 1.493	12.096 ± 0.928	12.356 ± 1.239	+	+	+	+	0.341805	0.28166	0.00316	0.00222566											2.11522	0.863454	0.715074	0.25797	1.00052	0.375069
O43390;O43390-2;O43390-3;O43390-4;B4DT28;A0A286YEZ8	HNRNPR	12.681 ± 0.791	17.689 ± 0.629	18.08 ± 0.434	17.665 ± 0.93	+	+	+	+	0.319012	0.243898	-0.131828	0.0469526	+	+	+	+				6.37699	1.4659	143	5.00738	4.21446	5.39893	4.68647	4.98321	3.74027
O43395	PRPF3	10.29 ± 0.734	10.842 ± 0.889	11.552 ± 1.325	10.919 ± 1.536	+	+	+	+	0.461219	0.708574	-0.373608	0.272342											1.30403	0.824606	1.43926	0.740352	0.690455	0.309054
O43399;O43399-5;O43399-7;A0A087WYR3;O43399-6;O43399-2;O43399-4;O43399-3;A0A087WZ51	TPD52L2	12.141 ± 0.708	16.924 ± 0.305	16.657 ± 0.376	16.414 ± 0.844	+	+	+	+	0.266136	0.174886	-0.134897	0.0483561	+	+	+	+				6.64636	1.2704	321	4.78269	4.777	4.51601	4.53436	4.27229	3.61787
O43491;E9PMV8;Q6ZSX4	EPB41L2	11.404 ± 1.686	13.205 ± 1.851	13.394 ± 1.759	14.548 ± 1.083	+	+	+	+	0.137758	0.07002	0.118725	0.0306515											2.24644	0.827238	1.87333	0.514028	3.42053	1.48568
O43505	B4GAT1	12.507 ± 0.43	14.303 ± 0.181	14.958 ± 0.549	15.861 ± 0.671	+	+	+	+	0.133145	0.0673247	-0.0980726	0.0328118	+	+	+	+	+			5.36614	0.52363	1335	1.79562	3.59921	2.45078	3.38183	3.35363	3.81543
O43570;O43570-2;B3KUB4	CA12	12.618 ± 3.244	15.581 ± 0.898	15.525 ± 0.679	15.621 ± 0.573	+	+	+	+	0.295779	0.210853	-0.101908	0.0343047											2.96257	0.889965	2.90698	0.886322	3.00315	0.927879
O43572;E7EMD6	AKAP10	9.757 ± 1.157	12.244 ± 0.93	12.271 ± 1.49	11.455 ± 1.257	+	+	+	+	0.350729	0.298216	-0.239261	0.111147		+							0.69495	1105	2.2736	1.90346	2.30048	1.41745	1.48481	0.988537
O43639	NCK2	14.678 ± 1.346	14.103 ± 1.076	15.255 ± 2.456	15.465 ± 0.749	+	+	+	+	0.242101	0.149787	-0.210079	0.0901793											-0.575024	0.276209	0.5768	0.158203	0.787215	0.460666
O43660;O43660-2;H0YAA2	PLRG1	11.553 ± 1.959	13.992 ± 2.807	14.052 ± 0.459	14.543 ± 1.165	+	+	+	+	0.134954	0.068375	-0.0951353	0.0316874											2.91826	0.95408	2.69798	1.318	3.1889	1.40608
O43665-2;O43665-1;O43665	RGS10	9.073 ± 1.492	13.923 ± 0.974	13.163 ± 1.318	12.288 ± 2.414		+	+	+	0.43672	0.555477	-0.310098	0.17854	+	+						2.19943	0.99367	672	3.75448	1.76104	3.26705	1.58759	2.55985	0.949143
O43681	ASNA1	12.257 ± 1.707	12.618 ± 0.444	12.976 ± 1.694	11.585 ± 1.094	+	+	+	+	-0.136181	0.0332851	-0.233898	0.107051											0.361061	0.157123	0.719176	0.242843	-0.460962	0.184338
O43704;D6RD70	SULT1B1	15.639 ± 0.603	14.856 ± 0.651	14.916 ± 0.839	14.42 ± 0.533	+	+	+	+	-0.107201	0.0219158	0.0722391	0.0150807											-0.782763	0.892528	-0.722646	0.67521	-1.21832	1.6352
O43707;O43707-2;F5GXS2;O43707-3;A0A494C1A0;P35609-2;P35609;A0A494C033;A0A494C166;K7EP19;D6RH00;G3V2E8;G3V5M4;A0A494C0Q3;A0A494C060;F6THM6	ACTN4	13.806 ± 0.526	19.968 ± 0.436	19.825 ± 0.392	19.699 ± 0.577	+	+	+	+	0.33839	0.275609	-0.212329	0.0916863	+	+	+	+				9.09284	0.34045	1517	6.16158	5.72832	6.01826	5.77199	5.89262	5.27257
O43719;Q5H919;Q5H918	HTATSF1	14.028 ± 1.557	15.287 ± 0.532	14.491 ± 0.557	14.549 ± 0.548	+	+	+	+	0.247709	0.155359	-0.0129167	0.00607138											1.25867	0.752103	0.4635	0.225167	0.520674	0.258487
O43747;O43747-2;H3BR36;H3BUN9;H3BNR4	AP1G1	9.676 ± 0.867	12.238 ± 1.269	11.794 ± 1.796	10.969 ± 1.092	+	+	+	+	0.256522	0.164455	-0.256109	0.124805		+							0.68888	1115	2.56214	1.80373	2.11799	1.1089	1.29314	0.946696
O43752	STX6	10.109 ± 0.15	11.058 ± 0.529	10.529 ± 0.465	10.194 ± 0.447	+	+	+	+	0.061041	0.0318919	-0.145637	0.0534355											0.948532	1.86546	0.419856	0.864293	0.0846057	0.135607
O43765;K7EMD6	SGTA	14.263 ± 0.688	17.658 ± 0.561	17.16 ± 0.169	16.806 ± 0.531	+	+	+	+	0.189225	0.104374	-0.1395	0.0505008	+	+	+	+				5.37553	0.86245	858	3.39516	3.58388	2.89713	3.74507	2.54285	2.95848
O43776;K7EIU7;K7EQ35;O43776-2;K7EJ19;K7EPK2;K7EMQ6	NARS	13.421 ± 1.347	17.292 ± 1.31	17.477 ± 0.628	16.894 ± 1.221	+	+	+	+	0.297381	0.212981	-0.131061	0.0466049	+	+	+	+				3.00613	1.1357	471	3.8712	2.20616	4.05652	2.80241	3.47341	2.05805
O43815-2;O43815	STRN	12.838 ± 1.406	16.591 ± 0.945	15.336 ± 0.441	15.154 ± 1.007	+	+	+	+	0.278153	0.188731	-0.137198	0.0494225	+	+	+					2.78384	0.80701	934	3.75234	2.35398	2.49794	1.83305	2.31593	1.43603
O43852-2;O43852-4;O43852;O43852-3;H0Y875;O43852-9;O43852-7;O43852-15;O43852-8;O43852-10;O43852-5;O43852-6;O43852-12;O43852-13;O43852-14;O43852-11	CALU	16.14 ± 1.008	15.891 ± 0.679	15.916 ± 0.628	16.073 ± 0.158	+	+	+	+	0.225277	0.134013	-0.193969	0.0798722											-0.24866	0.157023	-0.223415	0.142909	-0.0667639	0.0456966
O43865-2;O43865	AHCYL1	9.993 ± 1.864	12.112 ± 3.786	13.008 ± 3.3	10.784 ± 0.47	+	+	+		0.321485	0.247715	0.355391	0.202131											2.37455	0.520159	3.43146	0.976501	0.803205	0.464911
O43895	XPNPEP2	13.635 ± 0.708	14.545 ± 0.69	15.029 ± 1.282	14.969 ± 1.29	+	+	+	+	0.0682514	0.034924	0.0469225	0.0080286											0.909347	0.937503	1.39387	0.976068	1.33386	0.921323
O43896	KIF1C	13.51 ± 1.367	13.963 ± 0.544	14.271 ± 0.292	13.941 ± 0.444	+	+	+	+	0.131542	0.066402	0.0185372	0.00117873											0.453194	0.251474	0.761832	0.498235	0.431244	0.243825
O43929-2;O43929-3;O43929	ORC4	10.814 ± 0.167	11.426 ± 1.55	10.708 ± 0.478	10.98 ± 0.544	+	+	+	+	0.118724	0.0592612	-0.328223	0.201029											0.612559	0.335599	-0.105504	0.160229	0.16586	0.235563
O60216;E5RFV8;E5RIN7	RAD21	14.479 ± 2.495	15.564 ± 0.509	15.72 ± 0.669	15.177 ± 0.417	+	+	+	+	0.158782	0.0830597	0.109063	0.0271125											1.08513	0.369864	1.24084	0.427449	0.69735	0.220942
O60218;C9JRZ8;C9JRZ8-2	AKR1B10	9.531 ± 0.891	14.074 ± 3.23	14.337 ± 3.718	13.562 ± 3.404		+	+	+	0.293779	0.208225	-0.231384	0.10517		+	+						1.577	79	5.01325	1.75412	5.64879	2.12987	4.50943	1.42918
O60220	TIMM8A	9.235 ± 1.333	10.599 ± 0.163	10.935 ± 1.197	10.134 ± 0.738					0	0	0	0											0	NaN	0	NaN	0	NaN
O60240	PLIN1	14.584 ± 2.047	17.47 ± 3.129	18.084 ± 2.156	18.394 ± 2.26	+	+	+	+	0.117122	0.058398	0.063033	0.0124079											2.88552	0.760207	3.50048	1.2465	3.81021	1.33183
O60256-4;O60256-2;O60256;I3L0S1;O60256-3;C9JDU5;C9JJS3;C9K0K7;E7EPA1	PRPSAP2	12.569 ± 0.974	16.511 ± 0.937	15.124 ± 2.212	15.219 ± 1.411	+	+	+	+	0.249312	0.156981	-0.221587	0.0980725		+							0.80937	931	3.94175	2.95155	2.55479	1.10263	2.64977	1.66999
O60264;A0A0A0MRP6;B7ZLQ5;P28370-2;P28370	SMARCA5	11.936 ± 3.318	11.631 ± 0.553	11.759 ± 1.686	10.91 ± 0.979	+	+	+	+	-0.00705691	0.0079124	-0.146404	0.0538085											-0.305165	0.0644995	-0.177423	0.0328516	-1.02607	0.240562
R4GMQ1;O60341;O60341-2	KDM1A	9.313 ± 1.606	12.517 ± 2.441	13.211 ± 1.392	11.528 ± 1.701		+	+	+	0.416487	0.470317	-0.227498	0.102312			+						1.1401	465	3.12646	1.37976	3.75826	2.59683	1.78519	0.946671
O60449;O60449-3;O60449-2	LY75	11.974 ± 1.719	12.064 ± 0.451	13.112 ± 3.006	12.901 ± 0.835	+	+	+	+	0.166793	0.0883752	-0.131828	0.0469526											0.0902667	0.0350833	1.13873	0.271522	0.927211	0.432573
O60488-2;O60488;D6RF95;H0Y9A0;O95573	ACSL4	13.547 ± 3.673	14.663 ± 0.627	14.315 ± 2.814	13.638 ± 1.661	+	+	+	+	0.149969	0.077438	-0.209312	0.0896693											1.11629	0.243403	0.767731	0.124203	0.0912905	0.0153189
O60493-2;O60493-4;O60493	SNX3	12.73 ± 0.663	13.826 ± 0.699	13.874 ± 0.928	14.011 ± 0.49	+	+	+	+	0.380701	0.363385	-0.091168	0.0301941											1.09604	1.19902	1.14389	1.03787	1.28173	1.67969
O60494;H7C480	CUBN	13.462 ± 0.807	17.218 ± 0.951	17.468 ± 0.704	17.619 ± 0.76	+	+	+	+	-0.0543249	0.00491474	-0.0980726	0.0328118	+	+	+	+	+			4.64829	1.0499	585	3.75593	3.02429	4.00647	3.53095	4.15702	3.53613
O60502-4;O60502;O60502-2;O60502-3;H7C3X0	MGEA5	12.629 ± 0.546	14.474 ± 0.862	13.9 ± 1.069	14.081 ± 1.189	+	+	+	+	0.371087	0.340641	-0.154076	0.0576154		+							0.37993	1483	1.84412	1.95261	1.27049	1.1044	1.45137	1.16498
O60504-2;O60504;H0YB51;E5RJP2;H0YAZ3;E5RIA0	SORBS3	12.654 ± 1.087	14.972 ± 0.439	15.736 ± 0.564	15.466 ± 0.903	+	+	+	+	0.174003	0.0933333	-0.0604813	0.019579	+	+	+	+				3.28953	0.79115	956	2.31838	2.12445	3.08273	2.62471	2.81185	2.13699
O60506-2;O60506;O60506-4;O60506-3;B7Z645;F6UXX1;O60506-5	SYNCRIP	12.347 ± 1.822	17.476 ± 0.446	17.28 ± 0.413	16.276 ± 2.048	+	+	+	+	0.294102	0.208647	-0.211213	0.0909368	+	+	+					3.13252	1.4468	159	5.13252	2.80053	4.9366	2.72347	3.93244	1.54322
O60547-2;O60547	GMDS	13.351 ± 0.719	14.036 ± 1.165	14.838 ± 1.095	14.504 ± 0.921	+	+	+	+	0.37349	0.346145	-0.0904009	0.0299086											0.685214	0.449254	1.48667	1.1959	1.15272	1.01743
O60565;O60565-2	GREM1	9.849 ± 1.251	10.872 ± 0.844	11.157 ± 0.724	11.164 ± 1.997	+	+	+	+	0.217477	0.127146	-0.453426	0.520111											0.630421	0.68405	1.23833	1.41263	1.57465	0.964721
Q9HAW9-2;O60656-2;Q9HAW9;O60656;H0Y8D7;Q9HAW7-2;Q9HAW7	UGT1A8	9.297 ± 1.315	12.054 ± 2.376	11.465 ± 2.43	12.51 ± 2.03	+	+	+	+	0.3454	0.288197	-0.388019	0.301324											3.41969	1.57113	2.26717	0.788406	3.35315	1.45417
O60658-6;O60658-2;O60658	PDE8A	11.752 ± 1.059	11.818 ± 1.356	11.951 ± 1.523	12.678 ± 0.942	+	+	+	+	0.262151	0.170495	-0.24462	0.115357											0.0401499	0.01558	-0.245847	0.0780657	0.926452	0.621721
O60664-4;O60664-3;O60664;K7ERZ3;O60664-2	PLIN3	13.26 ± 1.045	16.529 ± 0.446	16.154 ± 0.653	15.541 ± 1.133	+	+	+	+	0.306194	0.225069	-0.253041	0.122224	+	+	+					3.10616	0.87372	847	3.26864	2.91982	2.89358	2.47579	2.28099	1.59676
O60701-3;O60701-2;O60701	UGDH	13.656 ± 0.546	16.165 ± 1.303	16.421 ± 1.168	15.926 ± 1.335	+	+	+	+	0.278954	0.189688	-0.0950039	0.0316375		+	+						0.7713	990	2.50894	1.91862	2.76554	2.28775	2.27052	1.70211
O60741	HCN1	9.755 ± 1.154	10.61 ± 1.026	10.887 ± 0.972	10.325 ± 0.633					0	0	0	0											0	NaN	0	NaN	0	NaN
O60749;O60749-2;D6RC15	SNX2	13.281 ± 0.622	19.508 ± 0.215	17.758 ± 1.813	17.904 ± 1.234	+	+	+	+	0.173912	0.0932691	-0.0924743	0.0306825	+	+	+	+				4.42514	1.3589	225	6.22753	5.85316	4.47746	2.46592	4.62273	3.26682
O60760	HPGDS	11.671 ± 0.969	12.893 ± 1.329	13.561 ± 2.213	14.834 ± 1.114	+	+	+	+	0.0858042	0.0427487	0.0178286	0.00102113				+	+				0.36376	1502	1.22205	0.725944	1.9888	0.901265	3.16315	2.28557
O60763;O60763-2	USO1	13.11 ± 1.565	14.69 ± 1.355	15.239 ± 0.832	13.613 ± 1.834	+	+	+	+	0.266937	0.17578	-0.166351	0.0640082											1.57988	0.750072	2.12882	1.27449	0.502456	0.160306
O60784-4;O60784;O60784-2;B0QY01;V9GYF4;B0QY02;O60784-3;V9GZ68;Q6UW50;H7BYN7	TOM1	13.393 ± 1.321	16.919 ± 0.937	16.725 ± 0.763	16.952 ± 0.622	+	+	+	+	0.21326	0.123543	-0.0673858	0.0218282	+	+	+	+				3.42193	0.90046	808	3.52665	2.31854	3.33224	2.32545	3.55906	2.55588
O60825-2;O60825;F6XNB3;A0A1W2PNV9;F6RAZ1;H0Y483;I1Z9G3;Q4VBA9;Q66S35;P16118-2;Q16877-2;Q16877-3;Q16877;P16118	PFKFB2	12.547 ± 1.248	16.255 ± 0.181	15.802 ± 0.463	15.508 ± 0.903	+	+	+	+	0.283761	0.195524	-0.11495	0.0395936	+	+	+	+				3.92705	0.94996	741	3.70786	2.96985	3.25501	2.56286	2.96084	2.06986
O60826	CCDC22	12.308 ± 0.95	14.184 ± 0.778	14.588 ± 0.526	14.519 ± 0.842	+	+	+	+	0.230885	0.139121	-0.0781262	0.0254848	+		+					2.34405	0.58777	1259	1.87514	1.64935	2.27982	2.24464	2.21048	1.88224
O60832;H7C0M1;C9IYT0;O60832-2;H7BZF2;H7C2Q9	DKC1	11.604 ± 1.976	14.627 ± 0.257	14.779 ± 1.06	14.199 ± 0.949	+	+	+	+	0.375093	0.34988	-0.217751	0.0953897	+							1.98506	0.89934	811	3.02282	1.63861	3.17476	1.52433	2.59518	1.25429
O60885;M0QZD9;Q15059-2;O60885-2;Q15059;O60885-3	BRD4	9.371 ± 1.737	11.506 ± 0.892	13.278 ± 0.748	12.955 ± 0.53	+	+	+	+	0.178298	0.0963678	-0.115493	0.0398212	+		+	+				3.0154	0.95097	737	2.38684	1.35407	3.90696	2.21221	3.58453	2.12176
O60888-3;O60888;O60888-2;C9IZG4	CUTA	12.603 ± 1.015	14.843 ± 1.229	15.598 ± 0.571	15.566 ± 0.959	+	+	+	+	0.148367	0.0764405	-0.0482065	0.015769	+		+	+				2.55164	0.74652	1023	2.23977	1.51252	2.99457	2.67108	2.96259	2.26589
O60934;A0A0C4DG07;E2QRP0;E5RGU1	NBN	12.055 ± 1.65	13.147 ± 0.576	12.49 ± 0.891	12.578 ± 0.658	+	+	+	+	0.187623	0.103174	-0.0259586	0.00944721											1.09199	0.588683	0.435178	0.181232	0.523233	0.23866
O75054;O75054-2	IGSF3	12.128 ± 2.644	12.816 ± 1.08	14.165 ± 1.284	13.144 ± 1.113	+	+	+	+	0.266136	0.174886	-0.144103	0.0526937											0.688598	0.189236	2.03754	0.66756	1.01614	0.296431
O75083;O75083-3;D6RD66	WDR1	15.047 ± 0.753	19.381 ± 0.734	18.569 ± 1.115	18.058 ± 1.373	+	+	+	+	0.286165	0.198503	-0.149473	0.0553144	+	+	+	+				3.42843	1.0744	548	4.33368	3.76467	3.52212	2.71114	3.01063	2.07006
O75113	N4BP1	11.291 ± 0.475	14.638 ± 1.218	13.703 ± 0.697	13.541 ± 0.586	+	+	+	+	0.300586	0.217301	-0.111114	0.0380032	+	+	+	+				3.30852	0.7531	1012	3.34689	2.66282	2.4122	2.90829	2.24987	3.00329
O75116;E9PF63;Q14DU5;D6REE7;C9JFJ0	ROCK2	13.057 ± 1.076	15.342 ± 0.567	14.458 ± 1.321	14.127 ± 1.206	+	+	+	+	0.347052	0.29126	-0.193969	0.0798722		+							0.48947	1371	2.28473	2.02587	1.40053	0.820204	1.06998	0.631479
O75146;O75146-2;H0YH66	HIP1R	11.948 ± 2.152	13.059 ± 1.099	13.416 ± 1.707	13.34 ± 0.947	+	+	+	+	0.337439	0.27395	-0.135664	0.0487103											1.11079	0.405153	1.46845	0.486678	1.39188	0.551
O75157-2;O75157	TSC22D2	11.737 ± 1.328	15.211 ± 0.82	14.746 ± 0.948	13.837 ± 0.888	+	+	+	+	0.225277	0.134013	-0.101908	0.0343047	+	+	+					2.71049	0.93992	751	3.47435	2.36473	3.00882	1.99036	2.09983	1.40799
O75165;A0A3B3IRM0	DNAJC13	9.254 ± 0.613	10.904 ± 0.694	10.893 ± 1.546	10.415 ± 0.572					0	0	0	0											0	NaN	0	NaN	0	NaN
O75170-6;O75170-2;O75170-4;O75170-3;O75170-5;O75170;T1ECW5;A0A0A0MSJ8	PPP6R2	12.796 ± 0.614	14.799 ± 1.306	13.52 ± 0.647	13.525 ± 0.893	+	+	+	+	0.234891	0.14286	-0.223121	0.0991605											2.00291	1.4922	0.723714	0.807929	0.728395	0.643216
Q5VTW1;O75173;O75173-2	ADAMTS4	9.929 ± 1.065	11.856 ± 1.599	11.05 ± 0.851	11.029 ± 0.88	+	+	+	+	0.311487	0.232657	-0.00602435	0.00438096											2.1746	1.18825	1.08455	0.743233	1.3245	0.980864
O75223;M0QZK8;H7BZK5;B8ZZK2;O75223-3;O75223-2;O75223-4	GGCT	15.433 ± 0.936	18.082 ± 0.726	18.127 ± 0.679	18.694 ± 0.502	+	+	+	+	0.0313984	0.0204653	-0.0482065	0.015769	+	+	+	+	+			3.78428	0.67519	1137	2.64952	2.37393	2.69424	2.45968	3.26078	3.06858
O75264;K7EKM7	SMIM24	15.891 ± 0.838	15.854 ± 2.116	18.075 ± 0.602	16.507 ± 1.853	+	+	+	+	0.204447	0.116252	-0.0129167	0.00607138			+						0.53322	1321	-0.0367718	0.0108735	2.18438	2.26117	0.615895	0.246474
O75309-2;O75309;H3BSG2;O75309-4;H3BSV3;I3L418;J3QLA1;O75309-3;A0A0B4J288	CDH16	13.373 ± 0.568	17.35 ± 0.958	17.925 ± 0.741	18.075 ± 0.233	+	+	+	+	-0.018273	0.00469086	-0.104977	0.0355192	+	+	+	+	+			5.97193	1.1687	425	3.97705	3.42092	4.55251	4.17488	4.70184	5.31092
O75348	ATP6V1G1	15.132 ± 1.036	18.15 ± 1.025	17.748 ± 0.396	17.233 ± 0.754	+	+	+	+	0.0530295	0.0286421	-0.0259586	0.00944721	+	+	+					2.88046	0.79221	953	3.01809	2.21659	2.61647	2.48541	2.10104	1.77362
O75351;K7EKZ3	VPS4B	13.254 ± 2.786	15.528 ± 1.334	14.664 ± 2.05	14.813 ± 1.446	+	+	+	+	0.167594	0.0889178	-0.212381	0.0917212											2.27403	0.718161	1.40927	0.350379	1.55868	0.444882
O75363;G3XAF7;O75363-2;H7C1E7;H0Y542	BCAS1	13.332 ± 0.964	16.002 ± 0.29	15.088 ± 2.071	14.275 ± 1.225	+	+	+	+	0.320614	0.246364	-0.0996069	0.0334056		+							0.63201	1192	2.66995	2.73897	1.75548	0.756319	0.942703	0.565442
O75367-3;O75367;O75367-2;D6RCF2;B4DJC3	H2AFY	12.181 ± 0.516	12.927 ± 0.247	14.762 ± 0.701	15.167 ± 0.86	+	+	+	+	0.0834733	0.0416723	-0.0290273	0.0102762	+		+	+	+			4.3528	0.49737	1366	0.746117	1.39562	2.58119	2.98973	2.98596	2.99873
O75368	SH3BGRL	15.279 ± 0.858	19.213 ± 0.136	19.386 ± 0.493	19.654 ± 0.593	+	+	+	+	-0.0695468	0.00935151	-0.135664	0.0487103	+	+	+	+	+			6.38192	1.0736	550	3.93417	3.99231	4.10704	3.77957	4.3751	3.80555
O75369-6;O75369-3;O75369-2;O75369-9;O75369;E7EN95;O75369-7;O75369-5;O75369-4;H7C5L4	FLNB	12.533 ± 0.198	15 ± 0.747	14.115 ± 1.284	14.388 ± 0.846	+	+	+	+	0.326222	0.255207	-0.227724	0.102477	+	+		+				2.00485	0.48427	1375	2.46725	3.15953	1.58221	1.29407	1.85501	2.27914
O75369-8	FLNB	13.524 ± 0.452	18.078 ± 0.641	17.594 ± 1.012	17.292 ± 0.969	+	+	+	+	0.355064	0.306674	-0.175557	0.0690594	+	+	+	+				4.90319	1.1742	416	4.55393	4.60977	4.06939	3.48561	3.76816	3.38891
O75381-2;O75381	PEX14	8.878 ± 1.209	10.808 ± 0.646	10.399 ± 1.048	10.24 ± 0.787					0	0	0	0											0	NaN	0	NaN	0	NaN
O75387-2		9.917 ± 0.323	10.458 ± 0.469	10.853 ± 0.926	10.843 ± 0.861	+	+	+	+	-0.1064	0.0216234	0.0638002	0.0126258											0.541552	0.975187	0.936117	0.97924	0.925882	1.04211
O75396;A0A087X1A9	SEC22B	14.787 ± 0.582	15.568 ± 0.942	15.698 ± 0.376	15.637 ± 0.751	+	+	+	+	0.327024	0.256498	-0.31288	0.181819											0.780792	0.681445	0.910636	1.40704	0.84927	0.906034
O75400-2;O75400-3;O75400	PRPF40A	10.639 ± 1.472	12.7 ± 0.913	13.272 ± 0.697	11.798 ± 1.469	+	+	+	+	0.152356	0.0789378	-0.0591701	0.0191607											2.36433	1.2918	2.93601	1.7133	1.46234	0.614035
O75436;S4R3Q6;O75436-2;S4R2Y3	VPS26A	12.564 ± 1.104	14.893 ± 0.801	14.795 ± 0.945	14.674 ± 0.822	+	+	+	+	0.290171	0.203563	-0.0182869	0.00743294	+	+						1.96208	0.62447	1207	2.32901	1.84656	2.23059	1.65877	2.11054	1.65674
O75460	ERN1	16.103 ± 0.781	12.933 ± 2.123	12.885 ± 0.504	13.648 ± 1.816	+	+	+	+	-0.127236	0.0296066	-0.124933	0.0438736		+	+						0.98453	684	-2.89666	1.73631	-3.48412	2.93904	-2.45445	1.32249
O75475;O75475-3;O75475-2	PSIP1	13.56 ± 3.263	16.462 ± 0.888	18.861 ± 2.329	17.323 ± 2.144	+	+	+	+	0.175606	0.0944582	-0.0927024	0.0307682											2.90236	0.863741	5.30076	1.41674	3.76264	0.990546
Q5JRI1;O75494-5;O75494-4;O75494-6;O75494-3;O75494-2;O75494;Q8WXF0	SRSF10	9.838 ± 0.741	12.553 ± 1.423	12.001 ± 2.792	12.676 ± 3.187	+	+	+	+	0.370833	0.340066	-0.313995	0.18315											2.2579	1.16978	2.0942	0.685184	2.56982	0.721856
O75506	HSBP1	10.644 ± 2.019	12.663 ± 2.165	11.629 ± 1.282	12.132 ± 1.43	+	+	+	+	0.267584	0.176505	-0.240344	0.111988											2.54997	0.906684	0.926427	0.315382	1.15535	0.338253
O75531;E9PJJ8	BANF1	14.701 ± 2.69	16.842 ± 1.479	17.672 ± 0.909	18.035 ± 0.673	+	+	+	+	-0.059933	0.00650861	0.0806779	0.0176443											2.14053	0.672541	2.97115	1.09012	3.33407	1.27633
O75533;B4DGZ4;A0A494C1M2;O75533-2	SF3B1	12.023 ± 0.571	14.496 ± 0.241	14.619 ± 1.17	14.803 ± 0.889	+	+	+	+	0.319813	0.245128	-0.164816	0.0631881	+	+	+	+	+			3.01178	0.67607	1136	2.47278	3.68605	2.59624	2.14255	2.78027	2.72227
O75534-2;O75534;E9PLT0;O75534-3;O75534-4;E9PNG3;E9PJK7;E9PKN4;E9PLD4	CSDE1	14.494 ± 0.986	14.848 ± 0.725	14.819 ± 0.592	15.108 ± 0.643	+	+	+	+	0.314205	0.236654	0.0737734	0.0155387											0.3537	0.233347	0.324315	0.226876	0.613965	0.47227
O75569;G5E9Q4;O75569-3;O75569-2	PRKRA	11.874 ± 0.977	14.95 ± 1.085	13.9 ± 1.498	13.262 ± 1.239	+	+	+	+	0.27575	0.185887	-0.2423	0.11352		+							0.70172	1091	3.07579	2.25121	2.02569	1.19344	1.38781	0.889314
O75582-2;O75582-3;O75582	RPS6KA5	9.792 ± 1.176	11.309 ± 1.276	10.908 ± 0.476	10.374 ± 1.01	+	+		+	0.150521	0.0777832	-0.462864	0.578185											1.59009	0.83168	1.51316	0.879924	1.13663	0.699901
O75636	FCN3	9.772 ± 1.141	10.309 ± 0.435	10.758 ± 0.887	10.305 ± 0.451					0	0	0	0											0	NaN	0	NaN	0	NaN
O75643;A0A494C1A5;O75643-2	SNRNP200	11.59 ± 1.404	12.057 ± 0.273	12.456 ± 1.325	11.715 ± 0.47	+	+	+	+	0.186822	0.102577	-0.267617	0.134885											0.467273	0.269432	0.865779	0.393232	0.124944	0.0597167
O75663;O75663-2	TIPRL	12.558 ± 0.845	16.279 ± 0.701	16.602 ± 0.558	16.54 ± 0.422	+	+	+	+	0.0313984	0.0204653	-0.0650843	0.0210698	+	+	+	+				5.57657	1.0727	552	3.72115	3.29785	4.04363	3.68722	3.9815	3.81832
O75683	SURF6	10.095 ± 1	10.668 ± 0.422	10.263 ± 1.421	10.965 ± 0.801					0	0	0	0											0	NaN	0	NaN	0	NaN
O75688;B8ZZF0;C9JIR6;A0A3B3IS24;O75688-4;O75688-2;O75688-5;O75688-3	PPM1B	13.905 ± 0.753	16.598 ± 0.215	15.942 ± 0.586	15.795 ± 1.129	+	+	+	+	0.238897	0.146676	-0.207011	0.0881513	+	+	+					2.78544	0.62473	1206	2.69321	3.33241	2.03665	2.2788	1.88998	1.4977
O75815-2;O75815-3;O75815	BCAR3	12.265 ± 3.066	12.795 ± 0.555	13.007 ± 1.247	12.568 ± 1.056	+	+	+	+	-0.0150684	0.00559209	-0.115717	0.0399153											0.530174	0.127718	0.741472	0.174035	0.302243	0.0663777
O75822-2;O75822;O75822-3	EIF3J	12.327 ± 1.245	17.257 ± 0.663	17.191 ± 0.246	16.928 ± 0.483	+	+	+	+	0.215663	0.125587	0.008564	0.00100813	+	+	+	+				5.82702	1.3483	236	4.92989	3.36994	4.86392	3.58882	4.60139	3.33626
O75828	CBR3	8.877 ± 1.518	10.32 ± 0.714	10.865 ± 0.656	10.252 ± 0.959					0	0	0	0											0	NaN	0	NaN	0	NaN
O75832;B1AJY5;B1AJY7;O75832-2;B1AJY6	PSMD10	14.757 ± 0.627	15.971 ± 1.04	16.245 ± 0.434	16.524 ± 1.05	+	+	+	+	0.170799	0.0911089	-0.0297945	0.0104855			+		+				0.35348	1510	1.21451	1.03451	1.4879	2.09962	1.76665	1.55789
O75843	AP1G2	11.284 ± 1.151	12.725 ± 1.555	13.164 ± 1.646	11.79 ± 0.475	+	+	+	+	0.325344	0.2538	-0.14016	0.0508122											1.59896	0.74708	2.03788	0.960615	0.663671	0.38945
O75864	PPP1R37	9.859 ± 0.722	11.36 ± 1.631	10.652 ± 1.046	10.317 ± 0.751	+	+	+	+	0.337439	0.27395	-0.309044	0.177314											1.5012	0.843892	0.793191	0.587674	0.457561	0.383359
O75874;C9J4N6;C9JJE5;C9JLU6	IDH1	15.504 ± 1.549	19.359 ± 0.209	19.076 ± 0.478	18.746 ± 0.585	+	+	+	+	0.243704	0.151362	-0.0934695	0.0310569	+	+	+	+				3.9085	1.0239	631	3.8554	2.58215	3.57231	2.34416	3.24261	2.10673
O75882-3;O75882-2;O75882	ATRN	15.217 ± 0.771	15.267 ± 0.974	14.833 ± 0.876	14.74 ± 1.368	+	+	+	+	0.242101	0.149787	-0.311346	0.180003											0.0495555	0.0273397	-0.384703	0.272398	-0.477355	0.247576
O75884;O75884-2	RBBP9	10.724 ± 1.018	11.436 ± 0.929	10.832 ± 0.818	10.415 ± 0.692	+	+	+	+	-0.04669	0.00281929	0.00512955	0.00177762											0.712199	0.467181	0.259887	0.149702	-0.571864	0.480217
O75886;O75886-2	STAM2	11.527 ± 1.3	12.557 ± 1.624	13.039 ± 0.852	11.756 ± 0.832	+	+	+	+	0.123531	0.0618896	-0.288331	0.154782											1.03023	0.443344	1.51221	1.00131	0.229362	0.109912
O75891;O75891-3;O75891-2;O75891-4;D6RFJ7;C9JY00;C9JYZ6;C9IZ36;F2Z324;F8WC34	ALDH1L1	13.64 ± 0.508	19.483 ± 0.626	19.184 ± 0.422	18.606 ± 0.898	+	+	+	+	0.221271	0.130453	-0.0474394	0.0155387	+	+	+	+				7.28315	1.5821	77	5.84251	5.17043	5.54364	5.54573	4.96615	4.14368
O75934	BCAS2	9.3 ± 1.682	10.385 ± 0.593	10.816 ± 1.65	10.791 ± 0.326					0	0	0	0											0	NaN	0	NaN	0	NaN
X6RCK5;O75935-3;O75935;X6RA56;A0A0A0MRV8;X6RLR1;O75935-2	DCTN3	11.76 ± 2.447	13.102 ± 1.623	11.041 ± 1.641	12.471 ± 1.546	+	+	+	+	0.304863	0.223201	-0.136887	0.0492775											1.306	0.392655	-0.435235	0.115043	0.945841	0.298614
O75936;E9PKC9	BBOX1	12.816 ± 1.175	18.584 ± 0.456	18.036 ± 0.773	17.722 ± 0.944	+	+	+	+	0.259727	0.167872	-0.118019	0.0408874	+	+	+	+				5.6244	1.4928	120	5.7672	4.01837	5.21906	3.51152	4.90555	3.20337
S4R3J5;O75937	DNAJC8	10.593 ± 1.886	13.746 ± 0.557	13.876 ± 0.644	13.366 ± 1.59	+	+	+	+	0.341444	0.281014	-0.153309	0.0572283	+	+						1.9225	0.92462	774	3.15365	1.73436	3.28369	1.78245	2.77309	1.18324
O76003	GLRX3	14.474 ± 1.294	15.7 ± 0.404	15.736 ± 0.668	15.933 ± 0.349	+	+	+	+	-0.0150684	0.00559209	0.094487	0.022083											1.22582	0.919226	1.262	0.873969	1.45903	1.14108
O76041-2	NEBL	13.01 ± 1.026	15.089 ± 1.027	15.177 ± 1.29	15.464 ± 1.436	+	+	+	+	0.250113	0.157797	-0.207011	0.0881513											2.07886	1.54288	2.16665	1.40773	2.45413	1.49551
O76070	SNCG	12.656 ± 1.838	17.579 ± 0.542	15.859 ± 1.853	14.732 ± 1.253	+	+	+	+	0.206232	0.117703	-0.0747153	0.0243024	+	+						2.43899	1.1165	506	4.88922	2.72771	3.1693	1.31586	2.04175	0.962929
O94760;B4DYP1;O94760-2	DDAH1	13.352 ± 1.018	18.432 ± 0.614	18.29 ± 0.709	18.743 ± 0.591	+	+	+	+	0.1019	0.0505082	-0.068153	0.022083	+	+	+	+				6.17295	1.3105	271	5.07942	3.85171	4.93758	3.68074	5.3906	4.02102
O94763-2;O94763-3;O94763;I3L280;O94763-4	URI1	13.355 ± 2.857	14.836 ± 1.369	15.019 ± 1.621	14.582 ± 0.652	+	+	+	+	0.133946	0.0677886	-0.0466722	0.0153093											1.48172	0.413791	1.66419	0.455951	1.22708	0.362137
O94804	STK10	9.42 ± 0.958	10.926 ± 0.727	10.143 ± 1.056	10.671 ± 0.224					0	0	0	0											0	NaN	0	NaN	0	NaN
O94819	KBTBD11	14.61 ± 1.222	15.589 ± 0.297	16.133 ± 0.5	15.404 ± 0.992	+	+	+	+	0.278954	0.189688	-0.110347	0.0376886											0.978568	0.767843	1.52339	1.21832	0.793667	0.453285
O94826	TOMM70A	12.523 ± 1.315	13.981 ± 1.186	14.345 ± 0.831	15.108 ± 0.646	+	+	+	+	0.239698	0.147449	-0.0420692	0.0139516				+	+				0.39205	1477	1.45762	0.821681	1.82174	1.23889	2.5845	1.90655
O94874;O94874-3;O94874-2	UFL1	13.586 ± 0.564	15.932 ± 0.48	15.988 ± 0.553	16.042 ± 0.495	+	+	+	+	0.133946	0.0677886	-0.100374	0.0337042	+	+	+	+	+			4.342	0.64127	1181	2.34676	3.14091	2.40192	3.0468	2.45639	3.21575
O94888;C9JAT7	UBXN7	13.655 ± 3.408	15.815 ± 0.916	15.478 ± 0.831	15.939 ± 1.311	+	+	+	+	0.0744271	0.037604	-0.126136	0.0444034											2.21677	0.571161	1.8798	0.470517	2.34148	0.587075
O94903;E5RFX7;E5RG77;E5RFZ4;H0YBG2	PROSC	14.687 ± 0.683	17.285 ± 0.486	17.748 ± 0.48	17.039 ± 0.905	+	+	+	+	0.161185	0.0846334	-0.0666186	0.0215745	+	+	+	+				3.90027	0.85206	872	2.59805	3.08936	3.06113	3.48246	2.35277	2.22049
O94906-2;O94906	PRPF6	8.999 ± 0.793	10.383 ± 0.754	10.201 ± 0.44	10.454 ± 0.811					0	0	0	0											0	NaN	0	NaN	0	NaN
O94916-2;O94916;O94916-4;O94916-5	NFAT5	9.191 ± 1.166	10.53 ± 0.592	10.455 ± 1.609	10.558 ± 0.603					0	0	0	0											0	NaN	0	NaN	0	NaN
O94919	ENDOD1	9.365 ± 0.793	10.713 ± 0.825	10.072 ± 0.693	10.634 ± 1.041					0	0	0	0											0	NaN	0	NaN	0	NaN
O94966-7;O94966-6;O94966-5;O94966-2;A0A0A0MR08;O94966-4;O94966-3;O94966;E7ESU0;A0A590UK03;H0YB23	USP19	14.33 ± 2.229	16.943 ± 2.19	16.944 ± 2.842	13.81 ± 1.073	+	+	+	+	0.0930871	0.046188	-0.00447788	0.00401034											2.61378	0.837612	2.61472	0.703711	-0.520002	0.161887
O94985-2;O94985;Q5SR54;A0A3B3ITY6	CLSTN1	12.355 ± 0.595	15.596 ± 1.028	15.764 ± 0.634	15.601 ± 1.37	+	+	+	+	0.293375	0.207698	-0.194736	0.0803444	+	+	+	+				3.16858	0.92363	775	3.24102	2.80179	3.40876	3.64197	3.24665	2.31522
O94986-1;O94986-2;O94986-3;O94986;A0A075B719	CEP152	10.151 ± 0.309	13.387 ± 1.965	12.988 ± 1.8	12.96 ± 2.078	+	+	+	+	0.381608	0.365636	-0.0962874	0.0321265											2.90121	1.56307	2.2141	1.05666	2.47336	1.23941
O95045	UPP2	9.687 ± 1.205	10.803 ± 0.745	10.354 ± 1.126	10.962 ± 0.437					0	0	0	0											0	NaN	0	NaN	0	NaN
O95049-5;O95049;O95049-4;O95049-3	TJP3	15.836 ± 1.338	15.624 ± 2.382	17.132 ± 1.552	15.461 ± 2.5	+	+	+	+	0.141156	0.0720423	-0.00294355	0.00364574											-0.212056	0.0546655	1.29673	0.597565	-0.374968	0.0967591
O95154	AKR7A3	13.405 ± 0.47	18.761 ± 0.749	18.545 ± 0.145	18.27 ± 0.652	+	+	+	+	0.121929	0.061007	-0.0765918	0.0249504	+	+	+	+				7.65257	1.4379	164	5.35604	4.71621	5.14008	6.10783	4.86447	4.71468
O95155-2;O95155;O95155-4;O95155-3;K7ERA7;K7EP75	UBE4B	13.252 ± 2.157	14.311 ± 1.179	14.864 ± 2.772	14.029 ± 0.636	+	+	+	+	0.314205	0.236654	-0.176324	0.0694907											1.05865	0.37448	1.61144	0.404267	0.777221	0.287908
O95197-3;O95197-4;O95197-7;O95197-2;O95197	RTN3	9.763 ± 1.736	11.328 ± 0.942	10.744 ± 1.532	10.98 ± 0.906	+	+	+	+	0.33824	0.275347	-0.173255	0.0677753											1.56577	0.785451	0.981833	0.367677	1.21754	0.585072
O95210	STBD1	12.544 ± 0.544	14.646 ± 1.089	14.599 ± 1.075	14.109 ± 1.596	+	+	+	+	0.339041	0.276751	-0.0144511	0.00645638		+	+						0.60567	1235	2.10243	1.86741	2.05501	1.84472	1.5653	0.947622
O95218-2;O95218	ZRANB2	12.135 ± 3.243	12.831 ± 1.764	14.569 ± 1.641	13.052 ± 1.698	+	+	+	+	0.170799	0.0911089	-0.10958	0.0373752											0.696223	0.143248	2.43369	0.640077	0.916831	0.197712
O95219;O95219-2;F8W9T3	SNX4	12.961 ± 1.475	15.939 ± 0.954	15.385 ± 1.277	14.438 ± 1.911	+	+	+	+	0.253318	0.161098	-0.203942	0.0861543		+							0.79289	950	2.97788	1.83395	2.42431	1.32384	1.47684	0.573507
O95239-2;O95239	KIF4A	11.989 ± 0.915	12.669 ± 0.663	12.129 ± 0.384	12.723 ± 0.852	+	+	+	+	0.331029	0.26306	-0.253808	0.122865											0.679624	0.56177	0.139406	0.1034	0.733689	0.545191
O95294-4;O95294-3;O95294-2;O95294	RASAL1	11.468 ± 0.81	12.943 ± 2.3	13.401 ± 0.958	13.205 ± 0.984	+	+	+	+	0.331114	0.263201	-0.273195	0.140011											1.68937	0.822594	1.93289	1.66569	1.73712	1.46397
O95295	SNAPIN	10.767 ± 1.267	14.361 ± 3.405	13.951 ± 1.561	11.937 ± 2.201	+	+	+	+	0.134454	0.0680838	-0.0492049	0.0160701											4.03672	1.35229	3.3175	1.64754	1.1179	0.350787
O95340;O95340-2	PAPSS2	15.253 ± 0.854	16.016 ± 0.728	17.209 ± 1.275	15.934 ± 0.841	+	+	+	+	0.159583	0.0835823	-0.138733	0.0501401											0.762581	0.651758	1.95577	1.36074	0.680501	0.523827
O95352-3;O95352-2;O95352;C9J415;C9JFF4;C9JGL2;F8WDY9;C9JNU2;C9JKA3;H7C059;C9JE55	ATG7	12.481 ± 1.347	14.306 ± 0.68	13.492 ± 0.694	12.782 ± 0.72	+	+	+	+	0.25492	0.162769	-0.0551111	0.0178829											1.82453	1.28446	1.01082	0.637285	0.300634	0.150327
O95361;B3KP96;H0Y626;Q309B1;O95361-2;K7ENN8	TRIM16	12.903 ± 2.564	14.763 ± 0.807	14.083 ± 2.056	13.529 ± 0.768	+	+	+	+	0.0530295	0.0286421	0.00319381	0.00221792											1.86022	0.666316	1.18022	0.301336	0.626534	0.182981
Q5QPN9;Q5QPQ3;Q5QPQ2;O95372;Q5QPN5;Q5QPQ1	LYPLA2	12.061 ± 0.182	16.365 ± 1.727	15.648 ± 1.643	15.243 ± 2.026	+	+	+	+	0.27638	0.186629	-0.22675	0.101768	+	+	+					1.98682	1.0738	549	4.30434	2.59171	3.58679	2.3113	3.18221	1.6915
O95373	IPO7	13.42 ± 0.504	14.972 ± 1.343	13.829 ± 1.989	13.988 ± 1.467	+	+	+	+	0.335836	0.271181	-0.239999	0.11172											1.55242	1.13268	0.409126	0.152484	0.568063	0.308569
[truncated: 2,205 more rows]
