# Supplementary material for: Proteomics reveals specific biological changes induced by the normothermic machine perfusion of donor kidneys with a significant up-regulation of Latexin
Source: Sci Rep. 2023 Apr 11;13:5920. doi: 10.1038/s41598-023-33194-z (PMC10090051; doi:10.1038/s41598-023-33194-z)
Supplement: Supplementary file 10 — Supplementary Information 10. [file 41598_2023_33194_MOESM10_ESM.xlsx]

## Sheet: Down
Table S6. Gene Ontology annotation terms associated with proteins whose abundance in kidney decreases during normothermic perfusion
Search	source	term_name	term_id	adjusted_p_value	negative_log10_of_adjusted_p_value	term size	query size	intersection size	effective domain size	intersections
GO:BP protein metabolic process	GO:BP	protein metabolic process	GO:0019538	0.00133621	2.87413	5389	185	78	78	NDUFAB1,CD5L,B4GALT3,B4GALT4,TRIM13,MPDU1,SEC22B,OXSR1,F9,SERPINC1,CST3,KNG1,APOH,HPX,HRG,APOD,S100A8,CFI,RPLP2,CLEC3B,DBI,SNRNP70,RPS17,CTSH,C1S,LTA4H,FABP4,UCHL3,LGALS3,FLT1,TNXB,FBLN1,PTPRD,SERPINA4,GPC1,RPL29,DUSP3,IST1,RPL27,PRR5,TGFBR3,ITIH3,PRKG1,EIF4H,PCOLCE,PDK2,MAPK14,KCTD21,AARS2,NDUFAF5,NAA16,CNKSR3,KSR1,UEVLD,SIRT2,GUF1,SUMF1,NOA1,FAM98A,ENGASE,CREBBP,FKBP10,GALNT14,TRIM47,GFM1,COPS8…
GO:CC collagen-containing extracellular matrix	GO:CC	collagen-containing extracellular matrix	GO:0062023	1.88725e-10	9.72417	421	193	24	24	COCH,F9,SERPINC1,KNG1,APOH,ORM1,HPX,HRG,S100A8,CLEC3B,SOD3,MGP,CTSH,LGALS3,TNXB,FBLN1,SDC2,GPC1,THBS3,FGL1,PCOLCE,THSD4,PODN,SPON1
GO:CC extracellular exosome	GO:CC	extracellular exosome	GO:0070062	5.90799e-10	9.22856	2110	193	53	53	STX7,B4GALT3,CUTA,SH3BGRL,OXSR1,F9,SERPINC1,CST3,KNG1,APOH,ORM1,HPX,SOD2,HRG,APOD,S100A8,CFI,RPLP2,CLEC3B,DBI,SRPRA,SOD3,MGP,CTSH,LTA4H,SPP1,PCNA,FABP4,LGALS3,TNXB,FBLN1,PTPRD,SERPINA4,GPC1,KHK,IST1,RPL27,ACTA2,CFHR3,TGFBR3,ITIH3,FSTL1,SELENBP1,SEPTIN2,PCOLCE,NAA16,THSD4,UEVLD,CLRN3,NAXE,COPS8,TUBB6,TMEM59
GO:CC extracellular matrix	GO:CC	extracellular matrix	GO:0031012	1.24742e-08	7.90399	560	193	25	25	COCH,F9,SERPINC1,KNG1,APOH,ORM1,HPX,HRG,S100A8,CLEC3B,SOD3,MGP,CTSH,LGALS3,TNXB,FBLN1,SDC2,GPC1,THBS3,TGFBR3,FGL1,PCOLCE,THSD4,PODN,SPON1
GO:CC extracellular organelle	GO:CC	extracellular organelle	GO:0043230	9.00116e-10	9.0457	2133	193	53	53	STX7,B4GALT3,CUTA,SH3BGRL,OXSR1,F9,SERPINC1,CST3,KNG1,APOH,ORM1,HPX,SOD2,HRG,APOD,S100A8,CFI,RPLP2,CLEC3B,DBI,SRPRA,SOD3,MGP,CTSH,LTA4H,SPP1,PCNA,FABP4,LGALS3,TNXB,FBLN1,PTPRD,SERPINA4,GPC1,KHK,IST1,RPL27,ACTA2,CFHR3,TGFBR3,ITIH3,FSTL1,SELENBP1,SEPTIN2,PCOLCE,NAA16,THSD4,UEVLD,CLRN3,NAXE,COPS8,TUBB6,TMEM59
GO:CC extracellular region	GO:CC	extracellular region	GO:0005576	2.6439e-07	6.57776	4303	193	75	75	STX7,COCH,CD5L,B4GALT3,CUTA,SLIT3,SH3BGRL,OXSR1,F9,SERPINC1,CST3,KNG1,APOH,ORM1,HPX,SOD2,HRG,APOD,S100A8,CFI,RPLP2,CLEC3B,DBI,SRPRA,SOD3,MGP,CTSH,C1S,LTA4H,SPP1,PCNA,FABP4,LGALS3,FLT1,TNXB,XPA,FBLN1,PTPRD,SERPINA4,GPC1,THBS3,KHK,IST1,PLTP,RPL27,ACTA2,CFHR3,TGFBR3,ITIH3,FGL1,FSTL1,PLA2R1,SELENBP1,SEPTIN2,PCOLCE,MAPK14,PDZD11,NAA16,OLFML1,THSD4,PODN,THNSL2,UEVLD,CLRN3,NAXE,NRCAM,COPS8,TUBB6,TMEM59,…
GO:CC extracellular space	GO:CC	extracellular space	GO:0005615	8.58668e-08	7.06617	3353	193	65	65	STX7,CD5L,B4GALT3,CUTA,SLIT3,SH3BGRL,OXSR1,F9,SERPINC1,CST3,KNG1,APOH,ORM1,HPX,SOD2,HRG,APOD,S100A8,CFI,RPLP2,CLEC3B,DBI,SRPRA,SOD3,MGP,CTSH,C1S,LTA4H,SPP1,PCNA,FABP4,LGALS3,FLT1,TNXB,FBLN1,PTPRD,SERPINA4,GPC1,KHK,IST1,PLTP,RPL27,ACTA2,CFHR3,TGFBR3,ITIH3,FGL1,FSTL1,SELENBP1,SEPTIN2,PCOLCE,NAA16,THSD4,PODN,THNSL2,UEVLD,CLRN3,NAXE,COPS8,TUBB6,TMEM59,EIF2A,SPON1,GKN1,NENF
GO:CC extracellular vesicle	GO:CC	extracellular vesicle	GO:1903561	8.83909e-10	9.05359	2132	193	53	53	STX7,B4GALT3,CUTA,SH3BGRL,OXSR1,F9,SERPINC1,CST3,KNG1,APOH,ORM1,HPX,SOD2,HRG,APOD,S100A8,CFI,RPLP2,CLEC3B,DBI,SRPRA,SOD3,MGP,CTSH,LTA4H,SPP1,PCNA,FABP4,LGALS3,TNXB,FBLN1,PTPRD,SERPINA4,GPC1,KHK,IST1,RPL27,ACTA2,CFHR3,TGFBR3,ITIH3,FSTL1,SELENBP1,SEPTIN2,PCOLCE,NAA16,THSD4,UEVLD,CLRN3,NAXE,COPS8,TUBB6,TMEM59
GO:CC mitochondrion	GO:CC	mitochondrion	GO:0005739	0.0016439	2.78412	1674	193	34	34	NDUFAB1,GNPAT,NDUFB5,SLIT3,TRMU,MPC2,SOD2,SLC25A4,LGALS3,ATP5MF,PDK2,MAPK14,AARS2,COX20,DNLZ,NDUFAF5,SIRT2,GUF1,ATAD1,NOA1,NAXE,FKBP10,ECHDC3,RMDN2,GFM1,METTL9,MRPL46,DNAJC5,MRPL44,ACOT13,ARMC1,NENF,COQ6,SH3GLB1
GO:CC vesicle	GO:CC	vesicle	GO:0031982	0.000312748	3.5048	3942	193	63	63	STX7,B4GALT3,CUTA,SH3BGRL,SEC22B,OXSR1,F9,SERPINC1,CST3,KNG1,APOH,ORM1,HPX,SOD2,HRG,APOD,S100A8,CFI,RPLP2,CLEC3B,DBI,SRPRA,SOD3,MGP,CTSH,LTA4H,SPP1,PCNA,FABP4,LGALS3,FLT1,TNXB,FBLN1,PTPRD,SERPINA4,GPC1,KHK,IST1,RPL27,ACTA2,CFHR3,TGFBR3,ITIH3,FSTL1,SELENBP1,SEPTIN2,PCOLCE,MAPK14,VMA21,NAA16,THSD4,MON1B,UEVLD,CLRN3,NAXE,MCFD2,COPS8,TUBB6,TMEM59,DNAJC5,TBC1D7,MAGED2,SH3GLB1
GO:MF glycosaminoglycan binding	GO:MF	glycosaminoglycan binding	GO:0005539	0.000342186	3.46574	242	193	13	13	SLIT3,SERPINC1,KNG1,APOH,HRG,CLEC3B,SOD3,TNXB,RPL29,THBS3,TGFBR3,FSTL1,PCOLCE
GO:MF heparin binding	GO:MF	heparin binding	GO:0008201	5.48207e-06	5.26106	170	193	13	13	SLIT3,SERPINC1,KNG1,APOH,HRG,CLEC3B,SOD3,TNXB,RPL29,THBS3,TGFBR3,FSTL1,PCOLCE
GO:MF protein binding	GO:MF	protein binding	GO:0005515	0.0204434	1.68945	14799	193	165	165	SMIM1,GET1,DFFA,RTCA,KPNA3,TRAFD1,NDUFAB1,STX7,TPD52L2,COCH,NDUFB5,B4GALT4,ABCC9,TRIM13,CUTA,SLIT3,MPDU1,SH3BGRL,SEC22B,MPC2,OXSR1,F9,SERPINC1,CST3,KNG1,APOH,ORM1,HPX,SOD2,HRG,APOD,S100A8,CFI,RPLP2,CLEC3B,PTMA,DBI,SOD3,MGP,SNRNP70,CTSH,C1S,LTA4H,GSTT2,SULT1A3,SPP1,PCNA,SLC25A4,ICAM2,FABP4,UCHL3,LGALS3,FLT1,TNXB,XPA,FBLN1,PTPRD,SDC2,GPC1,RPL29,THBS3,KHK,DUSP3,IST1,PLTP,TPD52,RPL27,ACTA2,CLDN10,PRR…
HPA kidney	HPA	kidney	HPA:0270000	0.0038845	2.41066	8200	139	124	124	TMEM223,SMIM1,GET1,DFFA,KPNA3,NDUFAB1,STX7,TPD52L2,NDUFB5,B4GALT3,B4GALT4,SLIT3,SH3BGRL,OXSR1,CST3,KNG1,SOD2,HRG,APOD,RPLP2,PTMA,DBI,SOD3,SNRNP70,RPS17,CTSH,LTA4H,SULT1A3,SPP1,PCNA,SLC25A4,UCHL3,LGALS3,XPA,FBLN1,GPC1,RPL29,THBS3,KHK,IST1,TPD52,ATP5MF,RPL27,ACTA2,CLDN10,PRR5,TGFBR3,PLP2,GABPA,PCDH1,PLA2R1,SELENBP1,PRKG1,SEPTIN2,EIF4H,ACOX1,PCOLCE,PDK2,RNPS1,RBMS2,MSMO1,MAPK14,PDZD11,AARS2,COX20,NA…
KEGG Complement and coagulation cascades	KEGG	Complement and coagulation cascades	KEGG:04610	0.0456371	1.34068	85	97	6	6	F9,SERPINC1,KNG1,CFI,C1S,CFHR3
