# Supplementary material for: Proteomics reveals specific biological changes induced by the normothermic machine perfusion of donor kidneys with a significant up-regulation of Latexin
Source: Sci Rep. 2023 Apr 11;13:5920. doi: 10.1038/s41598-023-33194-z (PMC10090051; doi:10.1038/s41598-023-33194-z)
Supplement: Supplementary file 11 — Supplementary Information 11. [file 41598_2023_33194_MOESM11_ESM.xlsx]

## Sheet: No change
Table S7. Gene Ontology annotation terms associated with proteins whose abundance remains unchanged in kidney during normothermic perfusion
Search	source	term_name	term_id	adjusted p value	negative_log10_of_adjusted_p_value	term size	query size	intersection size	effective domain size	intersections
GO:BP cytoskeleton organization	GO:BP	cytoskeleton organization	GO:0007010	0.0354452	1.45044	1435	121	22	22	TUBAL3,BIN1,SRGAP2,NEBL,MAPK1,ARL2,PIK3CA,UTRN,AIF1,PKD2,CKAP5,MAP7D1,BAIAP2L2,FMNL3,CEP120,PATJ,SYNE2,TSC1,KAT2B,TUBGCP6,CORO1B,CDC42EP4
GO:CC cytoplasm	GO:CC	cytoplasm	GO:0005737	6.2606e-14	13.2034	12193	126	113	113	TUBAL3,BIN1,CUBN,OGA,SRGAP2,NEBL,F13A1,CYBB,PRKAR2A,UGT2B7,RXRA,HNRNPA2B1,SLC2A5,PTPRB,GPT,ACP1,COL8A1,MAPK1,EEF1D,AKT2,ARL2,CPOX,ANP32A,PNPLA4,PIK3CA,UTRN,HAAO,ALDH9A1,RGS3,MMP14,SERPINB8,HLCS,GALC,AIF1,RIPK4,WDR4,RRAS2,NFKB2,GALK2,COL14A1,SLC39A6,SERINC3,PKD2,CKAP5,GNA13,PTGR1,ACAP2,POSTN,TAF7,TRAM1,MLF2,NEDD8,MAP7D1,MPP7,JMJD6,SLC27A1,APOA5,CRELD2,BAIAP2L2,DNMBP,GIGYF2,THADA,PPP1R21,TRMT11,SYT…
GO:MF catalytic activity	GO:MF	catalytic activity	GO:0003824	0.00286669	2.54262	5716	128	60	60	TUBAL3,OGA,F13A1,CYBB,PRKAR2A,CPM,UGT2B7,ERBB3,PTPRB,GPT,ACP1,MAPK1,AKT2,ARL2,CPOX,PNPLA4,PIK3CA,HAAO,ALDH9A1,RGS3,MMP14,HLCS,SMARCA4,GALC,RIPK4,WDR4,RRAS2,GALK2,CKAP5,GNA13,PTGR1,JMJD6,SLC27A1,DHRS4L2,CRELD2,TRMT11,MAGI2,MDP1,SMC5,PPM1K,ARL10,STEAP2,KAT2B,OMA1,INPP4A,MGST2,TEP1,PGAP4,ERP44,QRSL1,TFB2M,MRM3,OSGEP,OSTC,PANK4,HECW2,AMFR,DUSP12,PHF8,PPME1
HPA kidney	HPA	kidney	HPA:0270000	9.6762e-06	5.0143	8200	95	91	91	BIN1,SLC37A4,CUBN,OGA,SRGAP2,NEBL,CPM,RXRA,ERBB3,HNRNPA2B1,SLC2A5,GPT,ACP1,COL8A1,CD82,MAPK1,EEF1D,ARL2,ANP32A,PNPLA4,PIK3CA,UTRN,HAAO,ALDH9A1,MMP14,SERPINB8,HLCS,SMARCA4,GALC,RIPK4,RRAS2,NFKB2,SLC39A6,PKD2,CKAP5,GNA13,PTGR1,ACAP2,POSTN,TAF7,TRAM1,MLF2,MAP7D1,MPP7,JMJD6,CRELD2,BAIAP2L2,GIGYF2,PPP1R21,MAGI2,RAB11FIP4,ANKHD1,SMC5,WDFY3,VSIG10,PPM1K,EMC1,ARL10,C2ORF69,PATJ,FCAMR,SYNE2,TSC1,UBXN4,KAT…
HPA kidney; cells in tubules[≥Low]	HPA	kidney; cells in tubules[≥Low]	HPA:0270361	0.000278497	3.55518	7048	95	82	82	BIN1,SLC37A4,CUBN,OGA,SRGAP2,NEBL,CPM,RXRA,ERBB3,HNRNPA2B1,ACP1,MAPK1,EEF1D,ARL2,ANP32A,PNPLA4,PIK3CA,UTRN,ALDH9A1,MMP14,SERPINB8,HLCS,SMARCA4,GALC,RIPK4,RRAS2,NFKB2,SLC39A6,PKD2,CKAP5,GNA13,ACAP2,TAF7,TRAM1,MLF2,MAP7D1,MPP7,JMJD6,CRELD2,BAIAP2L2,GIGYF2,PPP1R21,MAGI2,RAB11FIP4,ANKHD1,SMC5,WDFY3,VSIG10,PPM1K,EMC1,ARL10,C2ORF69,PATJ,SYNE2,TSC1,UBXN4,KAT2B,OMA1,ZC2HC1A,INPP4A,TUBGCP6,MGST2,CORO1B,ER…
HPA kidney; cells in tubules[≥Medium]	HPA	kidney; cells in tubules[≥Medium]	HPA:0270362	0.00756345	2.12128	5840	95	70	70	BIN1,SLC37A4,CUBN,OGA,SRGAP2,CPM,RXRA,ERBB3,HNRNPA2B1,ACP1,MAPK1,EEF1D,ARL2,ANP32A,PNPLA4,PIK3CA,UTRN,ALDH9A1,MMP14,HLCS,SMARCA4,RRAS2,SLC39A6,PKD2,CKAP5,GNA13,ACAP2,TAF7,TRAM1,MLF2,MAP7D1,JMJD6,GIGYF2,PPP1R21,RAB11FIP4,ANKHD1,SMC5,WDFY3,VSIG10,PPM1K,EMC1,ARL10,C2ORF69,PATJ,SYNE2,TSC1,UBXN4,OMA1,ZC2HC1A,INPP4A,TUBGCP6,MGST2,CORO1B,ERP44,UBAC1,LRRC1,EFHD1,QRSL1,CDC42EP4,TFB2M,ZFYVE1,ITSN2,ARHGAP23…
KEGG Carbohydrate digestion and absorption	KEGG	Carbohydrate digestion and absorption	KEGG:04973	0.0364821	1.43792	47	62	4	4	SLC37A4,SLC2A5,AKT2,PIK3CA
