# Supplementary material for: Proteomics reveals specific biological changes induced by the normothermic machine perfusion of donor kidneys with a significant up-regulation of Latexin
Source: Sci Rep. 2023 Apr 11;13:5920. doi: 10.1038/s41598-023-33194-z (PMC10090051; doi:10.1038/s41598-023-33194-z)
Supplement: Supplementary file 12 — Supplementary Information 12. [file 41598_2023_33194_MOESM12_ESM.xlsx]

## Sheet: Up
Table S8. Gene Ontology annotation terms associated with proteins whose abundance increases in urine during normothermic perfusion
Search	source	term_name	term_id	adjusted_p_value	negative_log10_of_adjusted_p_value	term size	query size	intersection size	effective domain size	intersections
GO:BP mitochondrial electron transport, NADH to ubiquinone	GO:BP	mitochondrial electron transport, NADH to ubiquinone	GO:0006120	0.00412555	2.38452	51	158	6	8	NDUFS7,NDUFA3,NDUFC2,MT-ND1,NDUFA8,ISCU,CYCS,ETFB
GO:BP aerobic electron transport chain	GO:BP	aerobic electron transport chain	GO:0019646	0.00773606	2.11148	87	158	7	9	NDUFS7,NDUFA3,NDUFC2,MT-ND1,UQCRC1,NDUFA8,ISCU,CYCS,ETFB
GO:BP ATP synthesis coupled electron transport	GO:BP	ATP synthesis coupled electron transport	GO:0042773	0.0139134	1.85657	95	158	7	9	NDUFS7,NDUFA3,NDUFC2,MT-ND1,UQCRC1,NDUFA8,ISCU,CYCS,ETFB
GO:BP mitochondrial ATP synthesis coupled electron transport	GO:BP	mitochondrial ATP synthesis coupled electron transport	GO:0042775	0.0139134	1.85657	95	158	7	9	NDUFS7,NDUFA3,NDUFC2,MT-ND1,UQCRC1,NDUFA8,ISCU,CYCS,ETFB
GO:BP oxidative phosphorylation	GO:BP	oxidative phosphorylation	GO:0006119	0.0225427	1.64699	142	158	8	10	NDUFS7,NDUFA3,NDUFC2,MT-ND1,COX7B,UQCRC1,NDUFA8,ISCU,CYCS,ETFB
GO:BP respiratory electron transport chain	GO:BP	respiratory electron transport chain	GO:0022904	0.0486701	1.31274	115	158	7	9	NDUFS7,NDUFA3,NDUFC2,MT-ND1,UQCRC1,NDUFA8,ISCU,CYCS,ETFB
GO:CC mitochondrion	GO:CC	mitochondrion	GO:0005739	0.000354247	3.45069	1674	166	32	34	YKT6,MRPS14,NDUFS7,NDUFA3,NDUFC2,CRYAB,MT-ND1,GPX1,GCSH,COX7B,MAPK3,UQCRC1,FEN1,GSK3B,NDUFA8,MRPS34,BCL2L1,MTARC1,GLYAT,RRM2B,COX18,MGARP,NOC3L,PTPMT1,MRPL24,CARD19,CCDC90B,ISCU,ENY2,PXMP2,SLC25A10,ACSL6,CYCS,ETFB
GO:CC oxidoreductase complex	GO:CC	oxidoreductase complex	GO:1990204	0.000900361	3.04558	116	166	8	10	NDUFS7,NDUFA3,NDUFC2,MT-ND1,GCSH,UQCRC1,NDUFA8,MTARC1,CYCS,ETFB
GO:CC mitochondrial membrane	GO:CC	mitochondrial membrane	GO:0031966	0.00132186	2.87881	745	166	19	21	MRPS14,NDUFS7,NDUFA3,NDUFC2,MT-ND1,COX7B,UQCRC1,NDUFA8,MRPS34,BCL2L1,MTARC1,COX18,MGARP,PTPMT1,MRPL24,CARD19,CCDC90B,SLC25A10,ACSL6,CYCS,ETFB
GO:CC respiratory chain complex	GO:CC	respiratory chain complex	GO:0098803	0.00212185	2.67329	93	166	7	9	NDUFS7,NDUFA3,NDUFC2,MT-ND1,COX7B,UQCRC1,NDUFA8,CYCS,ETFB
GO:CC mitochondrial respirasome	GO:CC	mitochondrial respirasome	GO:0005746	0.00212185	2.67329	93	166	7	9	NDUFS7,NDUFA3,NDUFC2,MT-ND1,COX7B,UQCRC1,NDUFA8,CYCS,ETFB
GO:CC mitochondrial envelope	GO:CC	mitochondrial envelope	GO:0005740	0.00337506	2.47172	796	166	19	21	MRPS14,NDUFS7,NDUFA3,NDUFC2,MT-ND1,COX7B,UQCRC1,NDUFA8,MRPS34,BCL2L1,MTARC1,COX18,MGARP,PTPMT1,MRPL24,CARD19,CCDC90B,SLC25A10,ACSL6,CYCS,ETFB
GO:CC vesicle	GO:CC	vesicle	GO:0031982	0.0081383	2.08947	3942	166	52	52	STXBP3,LGALS8,PSMA7,SURF4,YKT6,MTSS1,EPB41L2,GET3,SYNGR1,SNX3,VPS4B,GABARAP,GOSR1,NDUFC2,HPRT1,ADA,CA1,CA2,CRYAB,ERBB2,CD63,RAB4A,MAPK3,AKR1C3,CRK,RPS9,NUMB,RPS20,RAB10,YWHAG,RPL23,RPS25,RPL10A,GNAS,CXADR,AOX1,BCL2L1,MFSD10,KPNB1,GPR107,MARVELD2,ABHD14B,FAM20A,SLC22A12,PLEKHF1,BDH2,SH3BGRL3,GNB4,NECAP2,VPS29,DNM3,CRYL1
GO:CC mitochondrial inner membrane	GO:CC	mitochondrial inner membrane	GO:0005743	0.00927013	2.03291	500	166	14	16	MRPS14,NDUFS7,NDUFA3,NDUFC2,MT-ND1,COX7B,UQCRC1,NDUFA8,MRPS34,BCL2L1,COX18,PTPMT1,MRPL24,SLC25A10,CYCS,ETFB
GO:CC extracellular exosome	GO:CC	extracellular exosome	GO:0070062	0.0372551	1.42881	2110	166	32	32	STXBP3,PSMA7,EPB41L2,GET3,SNX3,VPS4B,HPRT1,CA1,CA2,CRYAB,CD63,RAB4A,AKR1C3,CRK,RPS9,RPS20,RAB10,YWHAG,RPL23,RPS25,RPL10A,GNAS,AOX1,KPNB1,ABHD14B,FAM20A,SLC22A12,BDH2,SH3BGRL3,GNB4,DNM3,CRYL1
GO:CC extracellular vesicle	GO:CC	extracellular vesicle	GO:1903561	0.0451127	1.3457	2132	166	32	32	STXBP3,PSMA7,EPB41L2,GET3,SNX3,VPS4B,HPRT1,CA1,CA2,CRYAB,CD63,RAB4A,AKR1C3,CRK,RPS9,RPS20,RAB10,YWHAG,RPL23,RPS25,RPL10A,GNAS,AOX1,KPNB1,ABHD14B,FAM20A,SLC22A12,BDH2,SH3BGRL3,GNB4,DNM3,CRYL1
GO:CC extracellular organelle	GO:CC	extracellular organelle	GO:0043230	0.0455029	1.34196	2133	166	32	32	STXBP3,PSMA7,EPB41L2,GET3,SNX3,VPS4B,HPRT1,CA1,CA2,CRYAB,CD63,RAB4A,AKR1C3,CRK,RPS9,RPS20,RAB10,YWHAG,RPL23,RPS25,RPL10A,GNAS,AOX1,KPNB1,ABHD14B,FAM20A,SLC22A12,BDH2,SH3BGRL3,GNB4,DNM3,CRYL1
GO:MF protein binding	GO:MF	protein binding	GO:0005515	2.44641e-09	8.61147	14799	162	153	153	TRAPPC13,STXBP3,LGALS8,PSMA7,PGRMC2,WDR46,SURF4,YKT6,TGFB1I1,MTSS1,PPIP5K2,EPB41L2,GET3,SYNGR1,PRPSAP2,SNX3,SLC16A7,MRPS14,GAS7,EDF1,NDUFS7,VPS4B,CDKL5,MTA2,ZFPL1,GABARAP,NDUFA3,RTN3,NUDT3,HPRT1,ADA,CA1,CA2,CRYAB,MT-ND1,ERBB2,ISG15,FGF1,GPX1,GALT,SNRPB2,CD63,RPA2,RAB4A,GCSH,COX7B,MAPK3,S100A2,UQCRC1,PPM1A,LTBR,FEN1,CRK,RPS9,CDK8,NUMB,GSK3B,CDK9,FXR1,NDUFA8,HNRNPA3,ARFIP1,FOSB,RPS20,RAB10,YWHAG,RP…
GO:MF oxidoreduction-driven active transmembrane transporter activity	GO:MF	oxidoreduction-driven active transmembrane transporter activity	GO:0015453	0.00125977	2.89971	71	162	7	9	NDUFS7,NDUFA3,NDUFC2,MT-ND1,COX7B,UQCRC1,NDUFA8,CYCS,ETFB
GO:MF oxidoreductase activity, acting on NAD(P)H, quinone or similar compound as acceptor	GO:MF	oxidoreductase activity, acting on NAD(P)H, quinone or similar compound as acceptor	GO:0016655	0.0053996	2.26764	58	162	6	8	NDUFS7,NDUFA3,NDUFC2,MT-ND1,AKR1C3,NDUFA8,CYCS,ETFB
HPA kidney	HPA	kidney	HPA:0270000	9.97304e-08	7.00117	8200	129	123	123	TRAPPC13,ZSWIM8,STXBP3,LGALS8,PSMA7,PGRMC2,SURF4,YKT6,TGFB1I1,MTSS1,PPIP5K2,EPB41L2,GET3,SYNGR1,PRPSAP2,SLC16A7,EDF1,VPS4B,CDKL5,MTA2,ZFPL1,NDUFA3,NDUFC2,HPRT1,CA2,CRYAB,MT-ND1,ERBB2,FGF1,GPX1,GALT,SNRPB2,CD63,RPA2,GCSH,MAPK3,S100A2,UQCRC1,PPM1A,FEN1,AKR1C3,CRK,RPS9,NUMB,GSK3B,CDK9,FXR1,NDUFA8,HNRNPA3,ARFIP1,FOSB,RPS20,RAB10,YWHAG,RPL23,RPS25,RPL10A,CXADR,MRPS34,SET,AOX1,BCL2L1,MGAT2,DDX39B,FAM50…
HPA kidney; cells in tubules[≥Medium]	HPA	kidney; cells in tubules[≥Medium]	HPA:0270362	0.0219362	1.65884	5840	129	90	90	TRAPPC13,ZSWIM8,LGALS8,PSMA7,PGRMC2,SURF4,YKT6,MTSS1,PPIP5K2,GET3,SYNGR1,PRPSAP2,EDF1,VPS4B,CDKL5,MTA2,ZFPL1,NDUFA3,NDUFC2,HPRT1,MT-ND1,GPX1,GALT,RPA2,GCSH,MAPK3,PPM1A,AKR1C3,CRK,NUMB,GSK3B,CDK9,FXR1,HNRNPA3,ARFIP1,RAB10,YWHAG,RPL23,RPS25,RPL10A,MRPS34,SET,BCL2L1,MGAT2,FAM50A,TBCE,ZNF800,MTARC1,GPR107,GLYAT,ZCCHC8,RRM2B,ILDR1,MINDY1,SIRT6,COX18,FLCN,SMARCC2,PTPMT1,LARP4B,WBP2,CCDC47,MRPL24,ABHD14…
HPA kidney; cells in tubules[≥Low]	HPA	kidney; cells in tubules[≥Low]	HPA:0270361	0.044246	1.35413	7048	129	102	102	TRAPPC13,ZSWIM8,STXBP3,LGALS8,PSMA7,PGRMC2,SURF4,YKT6,MTSS1,PPIP5K2,EPB41L2,GET3,SYNGR1,PRPSAP2,SLC16A7,EDF1,VPS4B,CDKL5,MTA2,ZFPL1,NDUFA3,NDUFC2,HPRT1,MT-ND1,GPX1,GALT,RPA2,GCSH,MAPK3,PPM1A,FEN1,AKR1C3,CRK,RPS9,NUMB,GSK3B,CDK9,FXR1,HNRNPA3,ARFIP1,FOSB,RPS20,RAB10,YWHAG,RPL23,RPS25,RPL10A,MRPS34,SET,BCL2L1,MGAT2,FAM50A,RCN1,TBCE,ZNF800,MTARC1,GPR107,GLYAT,ZCCHC8,RRM2B,ILDR1,MINDY1,SIRT6,COX18,FLC…
KEGG Thermogenesis	KEGG	Thermogenesis	KEGG:04714	0.000578032	3.23805	232	87	12	14	NDUFS7,NDUFA3,NDUFC2,MT-ND1,COX7B,UQCRC1,NDUFA8,GNAS,SIRT6,COX18,SMARCC2,ACSL6,CYCS,ETFB
REAC Metabolism	REAC	Metabolism	REAC:R-HSA-1430728	0.00116901	2.93218	2075	121	45	45	PSMA7,PPIP5K2,NDUFS7,NDUFA3,NDUFC2,NUDT3,HPRT1,ADA,CA1,CA2,MT-ND1,GPX1,GALT,RAB4A,GCSH,COX7B,UQCRC1,AKR1C3,RPS9,CDK8,NDUFA8,RPS20,RPL23,RPS25,RPL10A,GNAS,AOX1,KPNB1,PARP10,MTARC1,GLYAT,RRM2B,COX18,PTPMT1,ABHD14B,HSD17B14,BDH2,TPK1,MED20,GNB4,PXMP2,NMRK1,SLC25A10,ACSL6,CRYL1
REAC Respiratory electron transport	REAC	Respiratory electron transport	REAC:R-HSA-611105	0.00784388	2.10547	103	121	8	10	NDUFS7,NDUFA3,NDUFC2,MT-ND1,COX7B,UQCRC1,NDUFA8,COX18,CYCS,ETFB
REAC Respiratory electron transport, ATP synthesis by chemiosmotic coupling, and heat production by uncoupling proteins.	REAC	Respiratory electron transport, ATP synthesis by chemiosmotic coupling, and heat production by uncoupling proteins.	REAC:R-HSA-163200	0.0353398	1.45174	127	121	8	10	NDUFS7,NDUFA3,NDUFC2,MT-ND1,COX7B,UQCRC1,NDUFA8,COX18,CYCS,ETFB
WP Electron transport chain: OXPHOS system in mitochondria	WP	Electron transport chain: OXPHOS system in mitochondria	WP:WP111	0.0119199	1.92373	105	79	7	9	NDUFS7,NDUFA3,NDUFC2,MT-ND1,COX7B,UQCRC1,NDUFA8,CYCS,ETFB
